# Supplementary material for: Quantitative Structure-Activity Relationship Model for HCVNS5B inhibitors based on an Antlion Optimizer-Adaptive Neuro-Fuzzy Inference System
Source: Sci Rep. 2018 Jan 24;8:1506. doi: 10.1038/s41598-017-19122-y (PMC5784174; doi:10.1038/s41598-017-19122-y)
Supplement: Supplementary file 2 — Supplementary Dataset [file 41598_2017_19122_MOESM2_ESM.xlsx]

## Sheet: Dataset
Structure	Reference (DOI)	PIC50
C[C@@H]1CC[C@H](CC1)c2ncccc2-c3cc(sc3C(=O)O)-c4ccccc4	10.1016/j.bmcl.2010.06.008	10.6576
C1C[C@@H](C)CC[C@H]1C(=O)N(C(C)C)c2cc(sc2C(=O)O)-c3ccccc3	10.1016/j.bmcl.2010.06.008	10.5528
C[C@@H]1CC[C@H](CC1)c2ccccc2-c3cc(sc3C(=O)O)-c4ccccc4	10.1016/j.bmcl.2010.06.008	10.3768
c1ccccc1-c(sc2C([O-])=O)cc2-c3conc3C4CCCCC4	10.1016/j.bmcl.2010.06.008	10.1308
C[C@@H]1CC[C@H](CC1)n2nncc2-c3cc(sc3C(=O)O)-c4ccccc4	10.1016/j.bmcl.2010.06.008	10
Cc1ccc(cc1)-n2nncc2-c3cc(sc3C(=O)O)-c4ccccc4	10.1016/j.bmcl.2010.06.008	9.95861
C[C@@H]1CC[C@H](CC1)c2nocc2-c3cc(sc3C(=O)O)-c4ccccc4	10.1016/j.bmcl.2010.06.008	9.95861
c1ccccc1-c(sc2C([O-])=O)cc2-c3cnnn3C4CCCCC4	10.1016/j.bmcl.2010.06.008	9.46852
c1cccc(c12)n(NC3CCC3)c(=O)c(c2O)C(NS4(=O)=O)=Nc(c45)ccc(c5)NS(=O)(=O)N	10.1016/j.bmcl.2006.04.015	9.39794
Cc1ccc(cc1)-c2cc(=O)[nH]n2-c3cc(sc3C(=O)O)-c4ccccc4	10.1016/j.bmcl.2010.06.008	9.20761
c1cccc(c12)NC(=NS2(=O)=O)[C@@H]3C(=O)[C@H](C(C)(C)C)N(C3=O)CCC(C)(C)C	10.1016/j.bmcl.2006.01.034	8.76955
O=S(=O)(C)Nc(cc1)cc(c12)S(=O)(=O)C=C(N2)c(c3O)c(=O)n(c(c34)cccc4)Cc5ccc(F)cc5	10.1016/j.bmcl.2009.05.004	8.69897
O=c1[nH]cccc1-c(c(c23)cc(CC)cc2)c(C(=O)NS(=O)(=O)C4CC4)n3Cc5cc(S(=O)(=O)C)c(Cl)cc5F	10.1021/jm201322r	8.69897
Cc1ccc(cc1)-c2nocc2-c3cc(sc3C(=O)O)-c4ccccc4	10.1016/j.bmcl.2010.06.008	8.60206
c1ccnc(c12)n(CCC(C)C)c(=O)c(c2O)C(=NS3(=O)=O)Nc(c34)ccc(c4)NS(=O)(=O)N	10.1016/j.bmcl.2006.04.015	8.55284
CCC[C@@](CC(=O)O)(OCC1)C(=C12)N=C3[C@@H]2C(C#N)=CC(=C3C)OC[C@H](C)n4cccn4	10.1016/j.bmcl.2011.04.052	8.52288
O=c1[nH]cccc1-c(c(c23)cc(C)cc2)c(C(=O)O)n3Cc4cc([N+](=O)[O-])ccc4F	10.1021/jm201322r	8.52288
O=c1[nH]cccc1-c2c(C(=O)NS(=O)(=O)C)n(c3ccc(c4c23)cco4)Cc5ccccc5Cl	10.1016/j.bmcl.2013.01.024	8.52288
NS(=O)(=O)NCc(ccc1)c(c12)S(=O)(=O)N=C2C3=C(O)[C@H](C(C)(C)C)N(C3=O)Cc4ccc(F)cc4	10.1016/j.bmcl.2009.08.022	8.52288
c1coc2c1c(F)cc(c23)n(c(C(=O)O)c3-c4c(=O)[nH]ccc4)Cc(c(F)c5)cc(c56)c(=O)cc[nH]6	10.1016/j.bmcl.2013.11.007	8.52288
c1coc2c1c(F)cc(c23)n(Cc(c(Cl)c4)cc(c45)cn[nH]5)c(C([O-])=O)c3-c6c(=O)[nH]ccc6	10.1016/j.bmcl.2013.11.007	8.52288
c1coc2c1c(F)cc(c23)n(Cc(c(c4)C)cc(c45)cn[nH]5)c(C([O-])=O)c3-c6c(=O)[nH]ccc6	10.1016/j.bmcl.2013.11.007	8.52288
Cc1ccc(cc1)-c2cc(=O)[nH]nc2-c3cc(sc3C(=O)O)-c4ccccc4	10.1016/j.bmcl.2010.06.008	8.48149
O=c1[nH]cccc1-c(c(c23)cc(CC)cc2)c(C(=O)NS(=O)(=O)C4CC4)n3Cc5cc([N+](=O)[O-])ccc5F	10.1021/jm201322r	8.39794
[O-][N+](=O)c1ccc(F)c(c1)Cn(c(c23)cccc3)c(C(=O)NS(=O)(=O)C4CC4)c2-c5ccc[nH]c5=O	10.1021/jm201322r	8.39794
[O-][N+](=O)c1ccc(F)c(c1)Cn(c(c23)ccc(c3)C(F)(F)F)c(C(=O)NS(=O)(=O)C4CC4)c2-c5ccc[nH]c5=O	10.1021/jm201322r	8.39794
CS(=O)(=O)NCc(ccc1)c(c12)S(=O)(=O)N=C2C3=C(O)[C@H](C(C)(C)C)N(C3=O)Cc4ccc(F)c(c4)C	10.1016/j.bmcl.2009.08.022	8.39794
c1coc2c1c(F)cc(c23)n(Cc(cc(n4)N)c(c45)cccc5)c(C(=O)O)c3-c6c(=O)[nH]ccc6	10.1016/j.bmcl.2013.11.007	8.39794
O=c1[nH]cccc1-c2c(C(=O)NS(=O)(=O)C(C)C)n(c(c23)ccc(c3)C)Cc4cc(N([O-])O)ccc4F	10.1021/jm201322r	8.39794
COc(c1)c(F)ccc1CN(C2=O)[C@@H](C(C)(C)C)C(=O)[C@H]2C(=CS3(=O)=O)Nc(c34)ccc(c4)[N-]S(=O)(=O)C	10.1016/j.bmcl.2009.08.023	8.39794
c1cc(O)ccc1-c([nH]2)c(c(c23)ccc(c3)C(=O)O)C4CCCCC4	10.1021/jm049122i	8.31876
CCC[C@@](CC(=O)O)(OCC1)C(=C12)N=C3[C@@H]2C(C#N)=CC(=C3C)OCCn4cccn4	10.1016/j.bmcl.2011.04.052	8.30103
Fc1ccc(F)cc1Cn(c(c23)cc(F)c(c2)CC)c(C(=O)NS(=O)(=O)C4CC4)c3-c5ccc[nH]c5=O	10.1021/jm201258k	8.30103
[O-][N+](=O)c1ccc(F)c(c1)Cn(c(c23)ccc(F)c3)c(C(=O)NS(=O)(=O)C4CC4)c2-c5ccc[nH]c5=O	10.1021/jm201322r	8.30103
O=S(=O)(C)N(C)Cc(ccc1)c(c12)S(=O)(=O)N=C2C3=C(O)[C@H](C(C)(C)C)N(C3=O)Cc4ccc(F)c(c4)C	10.1016/j.bmcl.2009.08.022	8.30103
CC(C)CC[C@H](n(c12)ccc2)C(=O)C(=C1O)C(=NS3(=O)=O)Nc(c34)ccc(c4)NS(=O)(=O)C	10.1016/j.bmcl.2009.05.022	8.30103
CC(C)CCn1c(=O)c(c(O)n(c12)ccn2)C(=NS3(=O)=O)Nc(c34)ccc(c4)NS(=O)(=O)C	10.1016/j.bmcl.2009.05.022	8.30103
CC(C)CCn1c(=O)c(c(O)n(c12)ncc2)C(=NS3(=O)=O)Nc(c34)ccc(c4)NS(=O)(=O)C	10.1016/j.bmcl.2009.05.022	8.30103
c1ccccc1Cn2c(=O)c(c(O)n(c23)ncc3)C(=NS4(=O)=O)Nc(c45)ccc(c5)NS(=O)(=O)C	10.1016/j.bmcl.2009.05.022	8.30103
O=S(=O)(C)Nc(cc1)cc(c12)S(=O)(=O)N=C(N2)c(c(O)n(c34)cccc3)c(=O)c4CCCCCC	10.1016/j.bmcl.2009.05.021	8.30103
CC(C)S(=O)(=O)Nc(cc1)cc(c12)S(=O)(=O)N=C(N2)c(c(=O)c3CCC(C)C)c(O)n(c34)cccc4	10.1016/j.bmcl.2009.05.021	8.30103
O=S(=O)(C)Nc(cc1)cc(c12)S(=O)(=O)N=C(N2)c(c(=O)c3CCC(C)C)c(O)n(c34)CCCC4	10.1016/j.bmcl.2009.05.021	8.30103
O=S(=O)(C)Nc(cc1)cc(c12)S(=O)(=O)N=C(N2)c(c(=O)c3CCC(C)C)c(O)n(c34)cc(C)cc4	10.1016/j.bmcl.2009.05.021	8.30103
N#CCOc(c1)ccc(c12)NC(=NS2(=O)=O)[C@H](C3=O)C(=O)N(CCC(C)C)c(c34)ccc(F)c4	10.1016/j.bmcl.2009.05.091	8.30103
c1c(O)ccc(c12)NC(=NS2(=O)=O)[C@H](C3=O)C(=O)N(c(c34)ccc(F)c4)CCC5CC5	10.1016/j.bmcl.2009.05.091	8.30103
N#CCOc(c1)ccc(c12)NC(=NS2(=O)=O)[C@H](C3=O)C(=O)N(c(c34)ccc(F)c4)CCC5CC5	10.1016/j.bmcl.2009.05.091	8.30103
CNC(=O)COc(c1)ccc(c12)NC(=NS2(=O)=O)[C@H](C3=O)C(=O)N(c(c34)ccc(F)c4)CCC5CC5	10.1016/j.bmcl.2009.05.091	8.30103
CC(C)CCN(C1=O)[C@@H](C(C)(C)C)C(O)=C1C(=CS2(=O)=O)Nc(c23)ccc(c3)NS(=O)(=O)C	10.1016/j.bmcl.2009.08.023	8.30103
c1coc2c1c(F)cc(c23)n(Cc(cc4)cc(c45)[nH]cn5)c(C(=O)O)c3-c6c(=O)[nH]ccc6	10.1016/j.bmcl.2013.11.007	8.30103
O=c1[nH]cccc1-c(c(c23)cc(CC)cc2)c(C(=O)NS(=O)(=O)C(C)C)n3Cc4cc(F)ccc4F	10.1021/jm201258k	8.30103
O=S(=O)(C)Nc(cc1)cc(c12)S(=O)(=O)N=C(N2)c(c(O)n(c34)CCCC3)c(=O)c4Cc(cc5)ccc5F	10.1016/j.bmcl.2009.05.021	8.30103
c1ccnc(c12)n(CCC(C)C)c([O-])c(c2=O)C([N-]S3(=O)=O)=Nc(c34)ccc(c4)NS(=O)(=O)CCCC	10.1016/j.bmcl.2006.04.022	8.30103
CC(C)CCn1c([O-])c(c(=O)n(c12)nc(c2)C)C(=NS3(=O)=O)Nc(c34)ccc(c4)NS(=O)(=O)C	10.1016/j.bmcl.2009.05.022	8.30103
Fc1ccc(cc1)Cn2c([O-])c(c(=O)n(c23)ncc3)C(=NS4(=O)=O)Nc(c45)ccc(c5)NS(=O)(=O)C	10.1016/j.bmcl.2009.05.022	8.30103
c1cccc(c12)c(OC)c(c(O)c2CCC(C)C)C(=NS3(=O)=O)Nc(c34)ccc(c4)NS(=O)(=O)C	10.1016/j.bmcl.2009.05.063	8.30103
O=S(=O)(C)Nc(cc1)cc(c12)S(=O)(=O)N=C(N2)c(c(=O)c3CCC(C)C)c([O-])n(c34)cccc4	10.1016/j.bmcl.2009.05.021	8.30103
O=S(=O)(C)Nc(cc1)cc(c12)S(=O)(=O)N=C(N2)c(c(=O)c3CCC(C)C)c([O-])n(c34)cc(F)cc4	10.1016/j.bmcl.2009.05.021	8.30103
O=S(=O)(C)[N-]c(cc1)cc(c12)S(=O)(=O)C=C(N2)c(c3=O)c([O-])n(c(c34)ccc(F)c4)Cc5ccc(F)cc5	10.1016/j.bmcl.2009.05.004	8.30103
c1ccccc1-c(sc2C(=O)O)cc2-c3conc3-c4ccc(F)cc4	10.1016/j.bmcl.2010.06.008	8.24413
O=C(O)c(c1)ccc(c12)c(C3CCCCC3)c(n2CC(=O)N(C)C)-c4ccc(cc4)OCc5ccccc5	10.1021/jm049122i	8.22185
O=c1[nH]cccc1-c(c(c23)cc(CC)cc2)c(C(=O)NS(=O)(=O)CC)n3Cc4cc(F)ccc4F	10.1021/jm201258k	8.22185
O=c1[nH]cccc1-c(c(c23)cc(C)cc2)c(C(=O)NS(=O)(=O)C4CC4)n3Cc5cc(F)ccc5F	10.1021/jm201322r	8.22185
O=c1[nH]cccc1-c(c(c23)cc(C(C)(C)C)cc2)c(C(=O)NS(=O)(=O)C4CC4)n3Cc5cc([N+](=O)[O-])ccc5F	10.1021/jm201322r	8.22185
o1ccc(c1c23)ccc3n(Cc(c(C)c4)ccc4C)c(C(=O)NS(=O)(=O)C)c2-c5ccc[nH]c5=O	10.1016/j.bmcl.2013.01.024	8.22185
c1cc(C(=O)N)cc(c12)S(=O)(=O)N=C(N2)c(c3O)c(=O)n(CCC(C)C)c(c34)cccc4	10.1016/j.bmcl.2009.05.091	8.22185
c1cc(OC)cc(c12)nc(Cl)c(c2)Cn(c(c34)cc(F)c(c3)C)c(C(=O)O)c4-c5c(=O)[nH]ccc5	10.1016/j.bmcl.2013.10.060	8.22185
c1coc2c1c(F)cc(c23)n(Cc(c(F)c4)cc(c45)nc[nH]5)c(C(=O)O)c3-c6c(=O)[nH]ccc6	10.1016/j.bmcl.2013.11.007	8.22185
O=c1[nH]cccc1-c(c(c23)cc(CC)cc2)c(C(=O)NS(=O)(=O)C4CC4)n3Cc5cc(S(=O)(=O)N)c(Cl)cc5Cl	10.1021/jm201322r	8.22185
c1cccc(c12)ncc(c2Cl)Cn(c(c34)cc(F)c(c3)C)c(C(=O)O)c4-c5c(=O)[nH]ccc5	10.1016/j.bmcl.2013.10.060	8.22185
c1coc2c1c(F)cc(c23)n(c(C(=O)O)c3-c4c(=O)[nH]ccc4)Cc(c(F)c5)cc(c56)c(N)nn6C	10.1016/j.bmcl.2013.11.007	8.22185
CCC[C@@](CC(=O)[O-])(OCC1)C(=C12)N=C3[C@@H]2C(C#N)=CC(=C3C)OCc4cc(C)on4	10.1016/j.bmcl.2011.04.052	8.22185
O=c1[nH]cccc1-c2c(C(\[O-])=N\S(=O)(=O)CC)n(c3ccc(c4c23)cco4)Cc5cc(F)ccc5F	10.1016/j.bmc.2013.01.024	8.22185
c1ccnc(c12)n(CCC(C)C)c([O-])c(c2=O)C(=NS3(=O)=O)Nc(c34)ccc(c4)[N-]S(=O)(=O)/N=C([O-])\OCCC#N	10.1016/j.bmcl.2006.04.015	8.17393
O=S(=O)(C)Nc(c1)ccc(c12)NC(=NS2(=O)=O)C(=C3O)C(=O)[C@@](C)(CCC(C)C)c(c34)cccc4	10.1016/j.bmcl.2004.12.030	8.1549
O=C(O)c(c1)ccc(c12)c(C3CCCCC3)c(-c4ccc(Cl)cc4)n2CC(=O)N(CC5)CCN5S(=O)(=O)C	10.1021/jm050056+	8.1549
c1ccnc(c12)n(CCC(C)C)c(=O)c(c2O)C(=NS3(=O)=O)Nc(c34)ccc(c4)NS(=O)(=O)c5ccccc5	10.1016/j.bmcl.2006.04.022	8.1549
NC(=O)c1ccc(F)c(c1)Cn(c(c23)ccc(c3)C(F)(F)F)c(C(=O)O)c2-c4ccc[nH]c4=O	10.1021/jm201258k	8.1549
Fc1ccc(F)cc1Cn(c(c23)cc(C(F)(F)F)c(C)c2)c(C(=O)NS(=O)(=O)C4CC4)c3-c5ccc[nH]c5=O	10.1021/jm201258k	8.1549
O=c1[nH]cccc1-c(c(c23)cc(C)cc2)c(C(=O)NS(=O)(=O)C4CC4)n3Cc5cc([N+](=O)[O-])ccc5Cl	10.1021/jm201322r	8.1549
N#CCOc(c1)ccc(c12)NC(=NS2(=O)=O)[C@H](C3=O)C(=O)N(CCC(C)C)c(c34)cccc4	10.1016/j.bmcl.2009.05.091	8.1549
O=S(=O)(C)Nc(cc1)cc(c12)S(=O)(=O)C=C(N2)c(c3O)c(=O)n(c(c34)ccc(F)c4)Cc5ccccc5	10.1016/j.bmcl.2009.05.004	8.1549
O=c1[nH]cccc1-c2c(C([O-])=O)n(c3ccc(c4c23)OC(O4)(F)F)Cc5cc(F)ccc5F	10.1016/j.bmc.2013.01.024	8.1549
c1cc(C)ccc1COC(=O)c(c(=O)c(c23)cc(OC)c(c2)OC)cn3Cc4ccc(C(F)(F)F)cc4F	10.1016/j.bmcl.2010.11.068	8.09691
O=c1[nH]cccc1-c(c(c23)cc(C)cc2)c(C(=O)O)n3Cc4cc(F)ccc4F	10.1021/jm201258k	8.09691
O=c1[nH]cccc1-c2c(C(=O)NS(=O)(=O)C(C)C)n(c3ccc(c4c23)cco4)Cc5cc(F)ccc5F	10.1016/j.bmcl.2013.01.024	8.09691
c1ccccc1CN(C2=O)[C@@H](C(C)(C)C)C(O)=C2C(=CS3(=O)=O)Nc(c34)ccc(c4)NS(=O)(=O)C	10.1016/j.bmcl.2009.08.023	8.09691
O=S(=O)(C)Nc(cc1)cc(c12)S(=O)(=O)C=C(N2)c(c3O)c(=O)n(c(c34)c(F)ccc4)Cc5ccc(F)cc5	10.1016/j.bmcl.2009.05.004	8.09691
O=C(O)COc(c1)ccc(c12)NC(=NS2(=O)=O)[C@H](C3=O)C(=O)N(CCC(C)C)c(c34)cccc4	10.1016/j.bmcl.2009.05.091	8.09691
CC(C)(C)CCN(C1=O)[C@@H](C(C)(C)C)C(=O)[C@H]1C(=CS2(=O)=O)Nc(c23)ccc(c3)[N-]S(=O)(=O)C	10.1016/j.bmcl.2009.08.023	8.09691
c1cccc(c12)n(NC3CCC3)c(=O)c(c2O)C(NS4(=O)=O)=Nc(c45)ccc(c5)NS(=O)(=O)NC	10.1016/j.bmcl.2006.04.015	8.06048
O=C(O)c(c1)ccc(c12)c(C3CCCCC3)c(-c4ccc(cc4)OC)n2CC(=O)N5CCC(CC5)N(CC)CC	10.1021/jm050056+	8.04576
c1ccccc1-c2cc(c(s2)C(=O)O)N(C(C)C)C(=O)[C@@H]3CC[C@@H](C)CC3	10.1021/jm900517t	8.04576
O=c1[nH]cccc1-c2c(C(=O)O)n(c3ccc(c4c23)scn4)Cc5cc(F)ccc5F	10.1016/j.bmcl.2013.01.024	8.04576
O=c1[nH]cccc1-c2c(C(\[O-])=N\S(=O)(=O)C)n(c3ccc(c4c23)cco4)Cc5cc(F)ccc5F	10.1016/j.bmc.2013.01.024	8.04576
CS(=O)(=O)COc(ccc1)c(c12)S(=O)(=O)NC2=C3C(=O)[C@H](C(C)(C)C)N(C3=O)Cc4ccc(F)cc4	10.1016/j.bmcl.2009.08.022	8.04576
O=C(N)C(C)(C)Oc(c1)ccc(c12)NC(=NS2(=O)=O)[C@H](C3=O)C(=O)N(c(c34)ccc(F)c4)CCC5CC5	10.1016/j.bmcl.2009.05.091	8.04576
s1cccc1-c2nn(CCC(C)C)c(=O)c(c2O)C(N3)=NS(=O)(=O)c(c34)cc(cc4)NS(=O)(=O)C	10.1016/j.bmcl.2008.04.066	8.04576
CC(C)CCn1c(=O)c(c(O)c(n12)ccc2)C(=N3)NS(=O)(=O)c(c34)cc(cc4)NS(=O)(=O)C	10.1016/j.bmcl.2008.04.066	8.04576
CC(C)(C)CCn1c(=O)c(c(O)c(n12)ccc2)C(N3)=NS(=O)(=O)c(c34)cc(cc4)NS(=O)(=O)C	10.1016/j.bmcl.2008.04.066	8.04576
s1cccc1-c2nn(CCC(C)C)c(=O)c(c2O)C(=N3)CS(=O)(=O)c(c34)cc(cc4)NS(=O)(=O)C	10.1016/j.bmcl.2008.07.014	8.04576
CS(=O)(=O)Nc(cc1)cc(c12)S(=O)(=O)N=C(N2)C(=C3O)C(=O)N(N([C@H]34)CCC4)Cc5ccc(F)cc5	10.1016/j.bmcl.2008.08.017	8.04576
C1CC[C@H]([C@H]12)N(CCC(C)(C)C)C(=O)C(=C2O)C(N3)=NS(=O)(=O)c(c34)cc(cc4)NS(=O)(=O)C	10.1016/j.bmcl.2008.11.048	8.04576
c1cc(F)ccc1CN([C@H]([C@H]23)CCC3)C(=O)C(=C2O)C(N4)=NS(=O)(=O)c(c45)cc(cc5)NS(=O)(=O)C	10.1016/j.bmcl.2008.11.048	8.04576
C1CC[C@H]([C@H]12)N(CCC(C)C)C(=O)C(=C2O)C(N3)=NS(=O)(=O)c(c34)cc(cc4)NS(=O)(=O)C	10.1016/j.bmcl.2008.11.048	8.04576
O=S(=O)(C)Nc(c1)ccc(c12)NC(=NS2(=O)=O)C(=C3O)C(=O)C(CCCC)(CCCC)c(c34)cccc4	10.1016/j.bmcl.2008.06.043	8
c1ccnc(c12)n(CCC(C)C)c(=O)c(c2O)C(=NS3(=O)=O)Nc(c34)ccc(c4)NS(=O)(=O)NCCN	10.1016/j.bmcl.2006.04.015	8
c1ccnc(c12)n(CCC(C)C)c(=O)c(c2O)C(=NS3(=O)=O)Nc(c34)ccc(c4)NS(=O)(=O)NCc5ccc(cc5)OC	10.1016/j.bmcl.2006.04.015	8
C1CC[C@@H]([C@H]12)N(CCC(C)C)C(=O)C(=C2O)C(N3)=NS(=O)(=O)c(c34)cc(cc4)NS(=O)(=O)C	10.1016/j.bmcl.2008.11.048	8
O=c1[nH]cccc1-c2c(C(=O)NS(=O)(=O)CC)n(c(c23)ccc(c3)C)Cc4cc(F)ccc4F	10.1021/jm201258k	8
O=S(=O)(C)N(C)Cc(ccc1)c(c12)S(=O)(=O)N=C2C3=C(O)[C@H](C(C)(C)C)N(C3=O)Cc4ccc(F)c(Cl)c4	10.1016/j.bmcl.2009.08.022	8
c1cccc(c12)NC(=NS2(=O)=O)[C@H](C3=O)C(=O)N(c(c34)ccc(F)c4)CCC5CC5	10.1016/j.bmcl.2009.05.091	8
O=S(=O)(C)Nc(cc1)cc(c12)S(=O)(=O)C=C(N2)c(c3O)c(=O)n(c(c34)ccc(Cl)c4)Cc5ccc(F)cc5	10.1016/j.bmcl.2009.05.004	8
O=S(=O)(C)Nc(cc1)cc(c12)S(=O)(=O)C=C(N2)c(c3O)c(=O)n(c(c34)cc(F)cc4)Cc5ccc(F)cc5	10.1016/j.bmcl.2009.05.004	8
O=S(=O)(C)Nc(cc1)cc(c12)S(=O)(=O)C=C(N2)c(c3O)c(=O)n(c(c34)ccc(F)c4)CCC(C)(C)OC	10.1016/j.bmcl.2009.05.004	8
c1ccsc1-c2nn(CCC(C)C)c(=O)c(c2O)C(=N3)NS(=O)(=O)c(c34)cc(cc4)NS(=O)(=O)C	10.1016/j.bmcl.2008.02.072	8
c1ncsc1-c2nn(CCC(C)C)c(=O)c(c2O)C(=N3)NS(=O)(=O)c(c34)cc(cc4)NS(=O)(=O)C	10.1016/j.bmcl.2008.02.072	8
O=S(=O)(C)Nc(cc1)cc(c12)S(=O)(=O)NC(=N2)c(c3O)c(=O)n(CCC(C)C)nc3-c4ccsc4	10.1016/j.bmcl.2008.02.072	8
c1ccsc1-c2nn(CC3CCC3)c(=O)c(c2O)C(=N4)NS(=O)(=O)c(c45)cc(cc5)NS(=O)(=O)C	10.1016/j.bmcl.2008.02.072	8
c1ccsc1-c2nn(CC3CCCC3)c(=O)c(c2O)C(=N4)NS(=O)(=O)c(c45)cc(cc5)NS(=O)(=O)C	10.1016/j.bmcl.2008.02.072	8
c1ccsc1-c2nn(Cc(cc3)ccc3F)c(=O)c(c2O)C(=N4)NS(=O)(=O)c(c45)cc(cc5)NS(=O)(=O)C	10.1016/j.bmcl.2008.02.072	8
c1c(F)ccc(c12)n(CCC3CC3)c([O-])c(c2=O)C(=NS4(=O)=O)Nc(c45)cccc5	10.1021/jm050855s	8
O=S(=O)(C)[N-]c(cc1)cc(c12)S(=O)(=O)C=C(N2)c(c3=O)c([O-])n(c(c34)ccc(F)c4)Cc5cc(OC)c(F)cc5	10.1016/j.bmcl.2009.05.004	8
c1c(F)c(F)cc(c12)nc(Cl)c(c2)Cn(c(c34)cc(F)c(c3)C)c(C([O-])=O)c4-c5c(=O)[nH]ccc5	10.1016/j.bmcl.2013.10.060	8
C1COCCN1C(=O)Cn2c(-c3ccc(C)cc3)c(c(c24)ccc(c4)C(=O)O)C5CCCCC5	10.1021/jm049122i	7.95861
c1cc(Cl)ccc1-c(n2CC(=O)N(C)C(C)C)c(c(c23)ccc(c3)C(=O)O)C4CCCCC4	10.1021/jm050056+	7.95861
OC(=O)c(c1)ccc(c12)c(C3CCCCC3)c4n2C[C@H]5[C@H](c6c4cccc6)N(CC5)CCCN7CCCCC7	10.1021/jm0610245	7.95861
c1ccsc1-c2nn(CC[C@H](C)CC)c(=O)c(c2O)C(=N3)NS(=O)(=O)c(c34)cc(cc4)NS(=O)(=O)C	10.1016/j.bmcl.2008.02.072	7.95861
C1CCCCC1c2c(-c(cc3)ccc3F)cnc(n24)c(cn4)C(=O)N[C@H](C(=O)O)Cc5c[nH]c(c56)ccc(c6)O	10.1016/j.bmcl.2009.09.087	7.95861
O=S(=O)(C)Nc(c1)ccc(c12)NC(=NS2(=O)=O)c3c(=O)n(CCC(C)C)cc(c3[O-])-c4cccs4	10.1016/j.bmcl.2004.12.030	7.95861
O=C(O)c(c1)ccc(c12)c(C3CCCCC3)c(-c4ccc(Cl)cc4)n2CC(=O)N5CCN(C)CC5	10.1021/jm050056+	7.92082
C1CCCCC1n(c(c23)ccc(c2)C(=O)O)c(n3)-c4ccc(cc4F)OCc5cc(C(=O)NC)ccc5-c6ccc(Cl)cc6	10.1021/jm060269e	7.92082
c1cccc(c12)NC(=NS2(=O)=O)c(n(Cc(ccn3)cc3N)c(c45)ccc(Cl)c5)c4-c6ccc[nH]c6=O	10.1016/j.bmcl.2011.10.041	7.92082
CN(C)C(=O)COc(c1)ccc(c12)NC(=NS2(=O)=O)[C@H](C3=O)C(=O)N(c(c34)ccc(F)c4)CCC5CC5	10.1016/j.bmcl.2009.05.091	7.92082
O=C(N)[C@H](C)Oc(c1)ccc(c12)NC(=NS2(=O)=O)[C@H](C3=O)C(=O)N(c(c34)ccc(F)c4)CCC5CC5	10.1016/j.bmcl.2009.05.091	7.92082
c1ccsc1-c2nn(Cc(cc3Cl)ccc3F)c(=O)c(c2O)C(=N4)NS(=O)(=O)c(c45)cc(cc5)NS(=O)(=O)C	10.1016/j.bmcl.2008.02.072	7.92082
O=S(=O)(C)[N-]c(cc1)cc(c12)S(=O)(=O)C=C(N2)c(c3=O)c([O-])n(CCC(C)(C)C)c(c34)ccc(F)c4	10.1016/j.bmcl.2009.05.004	7.92082
O=S(=O)(C)Nc(c1)ccc(c12)NC(=NS2(=O)=O)C(=C3O)C(=O)[C@](C)(c(c34)cccc4)CC5CCCCC5	10.1016/j.bmcl.2004.12.030	7.88606
CN(C)[C@H](C1)CN[C@H]1C(=O)Cn2c(-c3ccc(Cl)cc3)c(c(c24)ccc(c4)C(=O)O)C5CCCCC5	10.1021/jm050056+	7.88606
Fc1cc(F)ccc1CN(C2=O)[C@@H](C(C)(C)C)C(O)=C2C(=CS3(=O)=O)Nc(c34)ccc(c4)NS(=O)(=O)C	10.1016/j.bmcl.2009.08.023	7.88606
c1cc([NH3+])cc(c12)S(=O)(=O)N=C(N2)c(c3O)c(=O)n(CCC(C)C)c(c34)cccc4	10.1016/j.bmcl.2009.05.091	7.88606
c1ccnc(c12)n(CCC(C)C)c([O-])c(c2=O)C(=NS3(=O)=O)Nc(c34)ccc(c4)NS(=O)(=O)NCc5cccc(c5)N(O)O	10.1016/j.bmcl.2006.04.015	7.88606
c1ccsc1-c2nn(CC3(C(F)(F)F)CC3)c(=O)c(c2[O-])C(=N4)NS(=O)(=O)c(c45)cc(cc5)[N-]S(=O)(=O)C	10.1016/j.bmcl.2008.02.072	7.88606
c1c(Br)cccc1N(C(=O)c2ccc3)C(=O)c(c2c34)ccc4NC5CCN(CC5)Cc6ccccc6	10.1021/jm900517t	7.88606
c1ccnc(c12)n(CCC(C)C)c(=O)c(c2O)C(NS3(=O)=O)=Nc(c34)ccc(c4)NS(=O)(=O)NC	10.1016/j.bmcl.2006.04.015	7.85387
C1CCCCC1n(c(c23)ccc(c2)C(=O)O)c(n3)-c4ccc(cc4F)OCc5cc(NC(=O)C)ccc5-c6ccc(Cl)cc6	10.1021/jm060269e	7.85387
Cc1cc(C)nc(n12)nc(n2)SC(C(O3)=O)=C(O)C[C@]3(C4CCCC4)CCc5c(OC)cc(c(Cl)c5)OC	10.1128/AAC.01008-06	7.85387
CN1CCN(CC1)c(c2)c(F)cc(c23)c(=O)c(cn3Cc4ccc(C(F)(F)F)cc4F)-c5noc(n5)Cc6ccccc6	10.1016/j.bmcl.2011.11.013	7.85387
O=c1[nH]cccc1-c(c(c23)cc(C)cc2)c(C(=O)NS(=O)(=O)C4CC4)n3Cc5c(F)c(F)cc(c5F)S(=O)(=O)C	10.1021/jm201322r	7.85387
OC(=O)/C=C/c1ccc(cc1)NC(=O)C2(CCCC2)NC(=O)c(cc3)cc(c34)n5c(c6c(OCC5)nccc6)c4C7CCCCC7	10.1016/j.bmcl.2012.02.063	7.85387
c1ccsc1-c2nn(CC(C)(C)C)c(=O)c(c2[O-])C(=N3)NS(=O)(=O)c(c34)cc(cc4)[N-]S(=O)(=O)C	10.1016/j.bmcl.2008.02.072	7.85387
c1cocc1-c(n2)n(C3CCCCC3)c(c24)ccc(c4)C(=O)N[C@H](C(=O)O)Cc5c[nH]c(c56)ccc(c6)C7N=NN=N7	10.1016/j.bmcl.2003.12.032	7.82391
O=S(=O)(C)Nc(c1)ccc(c12)NC(=NS2(=O)=O)C(=C3O)C(=O)[C@@](C)(CCCC)c(c34)cccc4	10.1016/j.bmcl.2004.12.030	7.82391
c1scc(c12)c(=O)n(c(=O)[nH]2)-c3c(C(=O)NS(=O)(=O)C)n(c(c34)ccc(c4)C(F)(F)F)Cc5ccccc5F	10.1016/j.bmcl.2011.10.041	7.82391
Cc1ccccc1COC(=O)c(c(=O)c(c23)cc(OC)c(c2)OC)cn3Cc4ccc(C(F)(F)F)cc4F	10.1016/j.bmcl.2011.11.068	7.82391
C1CCCCC1n(c(c23)ccc(c2)C(=O)O)c(n3)-c4ccc(cc4F)OCc5cc(N(C)C(=O)C)ccc5-c6ccc(Cl)cc6	10.1021/jm060269e	7.79588
CN1CCN(CC1)c(c2)c(F)cc(c23)c(=O)c(cn3Cc4ccc(cc4)S(=O)(=O)C)C(=O)OCc5ccc(Cl)cc5	10.1016/j.bmcl.2010.11.068	7.79588
Cc1ccc(c(C)c1)Cn(c(c23)ccc(c3)C(F)(F)F)c(C(=O)O)c2-c4ccc[nH]c4=O	10.1021/jm201258k	7.79588
O=S(=O)(C)Nc(cc1)cc(c12)S(=O)(=O)C=C(N2)c(c3O)c(=O)n(c(c34)ccc(F)c4)Cc5cc(Cl)c(F)cc5	10.1016/j.bmcl.2009.05.004	7.79588
c1cc(C([O-])=O)cc(c12)n(C)c(-c3ccoc3)c2C4CCCCC4	10.1016/j.bmcl.2006.07.074	7.79588
O=S(=O)(C)Nc(c1)ccc(c12)NC(=NS2(=O)=O)C(=C3O)C(=O)[C@@](CC)(CCC(C)C)c(c34)cccc4	10.1016/j.bmcl.2004.12.030	7.76955
OC(=O)c(c1)ccc(c12)c(C3CCCCC3)c4n2C[C@H]5[C@@H](N(CC5)CC(=O)N(C)C)c6c4cccc6	10.1021/jm0610245	7.76955
c1ccccc1-c(sc2C(=O)O)cc2-c3cnnn3-c4ccccc4	10.1016/j.bmcl.2010.06.008	7.76955
O=C(O)c(s1)cc(c12)cc(cc2)NC(=O)C3(CCN(C)CC3)NC(=O)c(cc4)cc(c45)n(C)c(-c6ccccn6)c5C7CCCCC7	10.1016/j.bmcl.2011.04.082	7.76955
FC(F)(F)c(c1)ccc(c12)n(Cc(ccn3)cc3N)c(C(=O)O)c2-c4ccc[nH]c4=O	10.1021/jm201258k	7.76955
O=C(O)c(c1)ccc(c12)c(C3CCCCC3)c(C4=CCCCC4)n2CC(=O)N5CCC(CC5)N(C)C	10.1021/jm050056+	7.74473
c1cccc(c12)NC(=NS2(=O)=O)C3=C(O)[C@H](C(C)(C)C)N(C3=O)CCC(C)C	10.1016/j.bmcl.2006.01.034	7.74473
c1ccnc(c12)n(CCC(C)C)c(=O)c(c2O)C(=NS3(=O)=O)Nc(c34)ccc(c4)NS(=O)(=O)Nc5ccc(cc5)C(=O)N	10.1016/j.bmcl.2006.04.015	7.74473
C1CCCCC1n(c(c23)ccc(c2)C(=O)O)c(n3)-c4ccc(cc4)OCc5cc(C(=O)C)ccc5-c6ccc(Cl)cc6	10.1021/jm060269e	7.74473
C1CCCCC1n(c(c23)ccc(c2)C(=O)O)c(n3)-c4ccc(cc4)OCc5cc(C(=O)NC)ccc5-c6ccc(Cl)cc6	10.1021/jm060269e	7.74473
s1cccc1-c2nn(Cc3ccccc3)c(=O)c(c2O)C(N4)=CS(=O)(=O)c(c45)cc(cc5)NS(=O)(=O)C	10.1016/j.bmcl.2008.07.014	7.74473
c1ccsc1-c2nn(CCC3CCCC3)c(=O)c(c2O)C(=N4)NS(=O)(=O)c(c45)cc(cc5)NS(=O)(=O)C	10.1016/j.bmcl.2008.02.072	7.74473
CC(C)(C)CCN([C@H]1C(C)(C)C)C(=O)C(=C1O)C2=NS(=O)(=O)c(c23)c(ccc3)CNS(=O)(=O)C	10.1016/j.bmcl.2008.05.083	7.74473
CS(=O)(=O)Nc1cccc(c1)S(=O)(=O)NC(=O)c(c2-c3ccc[nH]c3=O)n(c(c24)ccc(Cl)c4)Cc5ccccc5F	10.1016/j.bmcl.2011.10.041	7.74473
Fc1ccc(cc1)CCn2c(=O)c(c(O)n(c23)ncc3)C(=NS4(=O)=O)Nc(c45)ccc(c5)NS(=O)(=O)C	10.1016/j.bmcl.2009.05.022	7.74473
C1CCCCC1n(c(c23)ccc(c2)C(=O)O)c(n3)-c4ccc(cc4F)OCc5cc(N(C(=O)C)CC)ccc5-c6ccc(Cl)cc6	10.1021/jm060269e	7.72125
OC(=O)c(c1)ccc(c12)c(C3CCCCC3)c4n2CCN(C)c5c4cccc5	10.1021/jm0610245	7.72125
OC(=O)COC(=CC=1)CC(C12)=C(C=N2)C[C@@H](C(=O)O)NC(=O)c(cc3)cc(c34)nc(-c5cocc5)n4C6CCCCC6	10.1016/j.bmcl.2009.10.136	7.72125
Cc1ccc(cc1)S(=O)(=O)NC(=O)c(c2-c3ccc[nH]c3=O)n(c(c24)ccc(Cl)c4)Cc5ccnc(N)c5	10.1016/j.bmcl.2011.10.041	7.72125
C[NH+]1CCN(CC1)c(c2)c(F)cc(c23)c(=O)c(cn3Cc4ccc(Cl)cc4)-c5noc(n5)Cc6ccc(F)cc6	10.1016/j.bmcl.2011.11.013	7.72125
c1cocc1-c(n2)n(C3CCCCC3)c(c24)ccc(c4)C(=O)N[C@H](C(=O)O)Cc5c[nH]c(c56)ccc(c6)C(=O)O	10.1016/j.bmcl.2003.12.032	7.69897
OC(=O)c(c1)ccc(c12)c(C3CCCCC3)c4n2C[C@H]5[C@@H](N(CC5)CCN(C)C)c6c4cccc6	10.1021/jm0610245	7.69897
c1c(F)cccc1CN([C@H]([C@@H]23)CCC3)C(=O)C(=C2O)C(N4)=NS(=O)(=O)c(c45)cc(cc5)NS(=O)(=O)C	10.1016/j.bmcl.2008.11.048	7.69897
C1COCCN1c(c(F)c2)cc(c23)n(Cc4ccc(Cl)cc4)cc(c3=O)C(=O)OCc5ccc(Cl)cc5	10.1016/j.bmcl.2010.11.068	7.69897
OC(=O)/C=C/c1ccc(cc1)OC(=O)C2(CCCC2)NC(=O)c(cc3)cc(c34)n5c(c6c(NC(=O)C5)cccc6)c4C7CCCCC7	10.1016/j.bmcl.2011.03.067	7.69897
CCC[C@@](CC(=O)O)(OCC1)C(=C12)N=C3[C@@H]2C(C#N)=CC(=C3C)OCc4ccccn4	10.1016/j.bmcl.2011.04.052	7.69897
C1CCCCC1c2c(-c3cnccn3)n(C)c(c24)cc(cc4)C(=O)NC(C)(C)C(=O)Nc5ccc(cc5)/C=C/C(=O)O	10.1016/j.bmcl.2011.04.059	7.69897
c1c(C)ccc(c12)nc(Cl)c(c2)Cn(c(c34)cc(F)c(c3)C)c(C(=O)O)c4-c5c(=O)[nH]ccc5	10.1016/j.bmcl.2013.10.060	7.69897
C1CCCCC1c2c(-c(cc3)ccc3F)cnc(n24)c(cn4)C(=O)N[C@H](C(=O)O)Cc5c[nH]c(c56)cccc6	10.1016/j.bmcl.2009.09.087	7.69897
C1CCCCC1c2c(-c(cc3)ccc3F)cnc(n24)c(cn4)C(=O)N[C@H](C(=O)[O-])Cc(cc5)ccc5O	10.1016/j.bmcl.2009.09.087	7.69897
OC(=O)c(c1)ccc(c12)c(C3CCCCC3)c4n2C[C@H]5[C@H](c6c4ccc(c6)OC)N(CC5)C(=O)OCCN(C)C	10.1021/jm0610245	7.67778
OC(=O)c(c1)ccc(c12)c(C3CCCCC3)c4n2C[C@H]5[C@H](N(CC5)CCN(C)C)c6c4ccc(c6)OC	10.1021/jm0610245	7.67778
O=C(O)\C=C\c(cc1)ccc1NC(=O)[C@]2(CCN(C)C2)NC(=O)c(cc3)cc(c34)n(C)c(-c5ccccn5)c4C6CCCCC6	10.1016/j.bmcl.2011.04.082	7.67778
c1ccc(O)c(c12)NC3=C(C(=O)CC(C3)(C)C)[C@@H](N2C(=O)c4[nH]ncn4)c(c5F)cccc5OCc6ccccc6	10.1016/j.bmcl.2009.03.035	7.67778
C1CCCCC1n(c(c23)ccc(c2)C(=O)O)c(n3)-c4ccc(cc4F)OCc5cc(N(C(=O)C)C(C)C)ccc5-c6ccc(Cl)cc6	10.1021/jm060269e	7.67778
c1cc(C([O-])=O)cc(c12)n(C)c(-c3ccoc3)c2C4CCCC4	10.1016/j.bmcl.2006.07.074	7.67778
C1CCCCC1n(c(c23)ccc(c2)C(=O)O)c(n3)-c4ccc(cc4)OCc5cc(NC(=O)C)ccc5-c6ccc(Cl)cc6	10.1021/jm060269e	7.65758
O=S(=O)(C)Nc(cc1)cc(c12)S(=O)(=O)C=C(N2)c(c3O)c(=O)n(c(c34)ccc(F)c4)Cc5cccnc5	10.1016/j.bmcl.2009.05.004	7.65758
CN1CCN(CC1)c(c2)c(F)cc(c23)c(=O)c(cn3Cc4ccc(Cl)cc4)-c5noc(n5)Cc6ccccc6	10.1016/j.bmcl.2011.11.013	7.63827
[O-]C(=O)c(c1)ccc(c12)c(C3CCCCC3)c4n2C[C@H]5[C@@H](N(CC5)C(=O)C[NH+](C)C)c6c4ccc(c6)OC	10.1021/jm0610245	7.63827
C=CCc(c1O)cn(CCC(C)C)c(=O)c1C(=NS2(=O)=O)Nc(c23)ccc(c3)NS(=O)(=O)C	10.1016/j.bmcl.2004.12.030	7.61979
C1CCCCC1n(c(c23)ccc(c2)C(=O)O)c(n3)-c4ccc(cc4)OCc5cc(C(=O)O)ccc5-c6ccc(Cl)cc6	10.1021/jm060269e	7.61979
O=c1[nH]cccc1-c2c(n(Cc(ccn3)cc3N)c(c24)ccc(Cl)c4)C(=O)NS(=O)(=O)c5ccc(O)cc5	10.1016/j.bmcl.2011.10.041	7.61979
CN1CCN(CC1)c(c2)c(F)cc(c23)c(=O)c(cn3Cc4ccc(C(F)(F)F)cc4)-c5noc(n5)Cc6ccccc6	10.1016/j.bmcl.2011.11.013	7.61979
OC(=O)/C=C/c1ccc(cc1)NC(=O)C2(CCCC2)NC(=O)c(cc3)cc(c34)n5c(c6c(cccn6)NC(=O)C5)c4C7CCCCC7	10.1016/j.bmcl.2012.02.063	7.61979
COCCNc1ccc(c2c13)C(=O)N(C(=O)c2ccc3)c4cccc(Br)c4	10.1021/jm900517t	7.61979
COc(c1)ccc(c12)NC(=NS2(=O)=O)[C@H](C3=O)C(=O)N(c(c34)ccc(F)c4)CCC5CC5	10.1016/j.bmcl.2009.05.091	7.61979
C1CCCCC1c2c(-c(cc3)ccc3F)cnc(n24)c(cn4)C(=O)N[C@H](C(=O)N)Cc(cc5)ccc5O	10.1016/j.bmcl.2009.09.087	7.61979
C1CCCN1c(c2O)nn(CCC(C)C)c(=O)c2C(N3)=NS(=O)(=O)c(c34)cc(cc4)OS(=O)(=O)C	10.1016/j.bmcl.2008.08.094	7.60206
CS(=O)(=O)Nc(c1)ccc(c12)NC(=NS2(=O)=O)C(=C(O)C[C@@H]3CC)C(=O)N3Cc(cc4)ccc4F	10.1016/j.bmcl.2009.09.051	7.60206
c1cc(C([O-])=O)cc(c12)[nH]c(-c3ccoc3)c2C4CCCC4	10.1016/j.bmcl.2006.07.074	7.60206
C1COCCN1C(=O)Cn2c(-c3ccccc3)c(c(c24)ccc(c4)C(=O)O)C5CCCCC5	10.1021/jm049122i	7.58503
OC(=O)c(c1)ccc(c12)c(C3CCCCC3)c4n2CCN(c5c4cccc5)CCc6ccccc6	10.1021/jm0610245	7.58503
O=c1[nH]cccc1-c2c(n(Cc(ccn3)cc3N)c(c24)ccc(Cl)c4)C(=O)NS(=O)(=O)c5cc(F)cc(F)c5	10.1016/j.bmcl.2011.10.041	7.58503
C1CCCCC1c(c(cc2)c3cc24)c5n3[C@@H](C=Cc6c5ccc(c6)OC)C(=O)N(C)CCCCCN(C)S(=O)(=O)NC4=O	10.1002/anie.201200110	7.58503
[O-]C(=O)c(c1)ccc(c12)c(C3CCCCC3)c4n2CCOc5c4cccc5	10.1021/jm0610245	7.58503
C1CCCN1NS(=O)(=O)Nc(c2)ccc(c23)NC(=NS3(=O)=O)c(c4O)c(=O)n(CCC(C)C)c(c45)nccc5	10.1016/j.bmcl.2006.04.015	7.56864
CC(C)CCn1c(=O)c(c(O)c(n12)cc(F)c2)C(N3)=NS(=O)(=O)c(c34)cc(cc4)NS(=O)(=O)C	10.1016/j.bmcl.2008.04.066	7.56864
O=C(O)c(s1)c(C)c(c12)cc(cc2)NC(=O)C3(CCN(C)CC3)NC(=O)c(cc4)cc(c45)n(C)c(-c6ccccn6)c5C7CCCCC7	10.1016/j.bmcl.2011.04.082	7.56864
c1ccsc1-c2nn(CCC(C)C)c(=O)c(c2O)C(=N3)NS(=O)(=O)c(c34)cc(cc4)NS(=O)(=O)C5CC5	10.1016/j.bmcl.2008.02.072	7.56864
Nc(c1)nccc1Cn(c(c23)ccc(Cl)c3)c(C(=O)NS(=O)(=O)C)c2-c4c[nH]c(=O)[nH]c4=O	10.1016/j.bmcl.2011.10.041	7.56864
c1ccccc1-c(n2C)c(c(c23)ccc(c3)C(=O)O)C4CCCCC4	10.1021/jm049122i	7.55284
O=S(=O)(C)Nc(cc1)cc(c12)S(=O)(=O)NC(=N2)c(c3O)c(=O)n(CCC(C)C)nc3CCC	10.1016/j.bmcl.2008.02.072	7.5376
O=S(=O)(C)[N-]c(cc1)cc(c12)S(=O)(=O)NC(=N2)c(c3[O-])c(=O)n(CCC(C)C)nc3C=C(C)C	10.1016/j.bmcl.2008.02.072	7.5376
OC(=O)c(c1)ccc(c12)c(C3CCCCC3)c4n2C[C@H]5[C@H](C[C@H](C5)N(C)C)c6c4cccc6	10.1021/jm0610245	7.52288
OC(=O)/C=C/c1ccc(cc1)NC(=O)C2(CCCC2)NC(=O)c(cc3)cc(c34)n5c(c6c(CCC5)nccc6)c4C7CCCCC7	10.1016/j.bmcl.2012.02.063	7.52288
c1cc(C([O-])=O)cc(c12)[nH]c(-c3ccoc3)c2C4CCCCC4	10.1016/j.bmcl.2006.07.074	7.52288
[O-]C(=O)/C=C/c1ccc(cc1)OC(=O)C2(CCCC2)NC(=O)c(cc3)cc(c34)n5c(c6c(OCC5)cccc6)c4C7CCCCC7	10.1016/j.bmcl.2011.03.067	7.52288
O=c1[nH]cccc1-c2c(C(=O)O)n(c3ccc(c4c23)cco4)Cc5cc(F)ccc5F	10.1016/j.bmcl.2013.01.024	7.50864
c1cccc(c12)c(O)c(c(F)c2CCC(C)C)C(=NS3(=O)=O)Nc(c34)ccc(c4)NS(=O)(=O)C	10.1016/j.bmcl.2009.05.063	7.50864
C1CCCCC1c(c(cc2)c3cc24)c5n3[C@@H](C=Cc6c5ccc(c6)OC)C(=O)N(C)CCOCCN(C)S(=O)(=O)NC4=O	/10.1002/anie.201200110	7.50864
O=S(=O)(C)[N-]c(cc1)cc(c12)S(=O)(=O)NC(=N2)c(c3[O-])c(=O)n(CCC(C)C)nc3-c4ccccc4	10.1016/j.bmcl.2008.02.072	7.50864
O=S(=O)(C)Nc(c1)ccc(c12)NC(=NS2(=O)=O)C(=C3O)C(=O)[C@](C)(CC=C(C)C)c(c34)cccc4	10.1016/j.bmcl.2004.12.030	7.49485
c1cccc(c12)c(O)c(c(=O)n2CCC(C)C)C(N3)=NS(=O)(=O)c(c34)cccc4	10.1021/jm050855s	7.49485
c1c(N)ccc(c12)n(CCC3CC3)c(=O)c(c2O)C(=NS4(=O)=O)Nc(c45)cccc5	10.1021/jm050855s	7.49485
Clc1cccc(c12)n(CCC(C)C)c(=O)c(c2O)C(=NS3(=O)=O)Nc(c34)cccc4	10.1021/jm050855s	7.48149
O=c1[nH]cccc1-c2c(C(=O)NS(=O)(=O)C)n(c(c23)ccc(Cl)c3)Cc4ccccc4F	10.1016/j.bmcl.2011.10.041	7.48149
O1CC(=O)NCCCCCN(C)S(=O)(=O)NC(=O)c(cc2)cc(n3C)c2c(c3c(c14)cccc4)C5CCCCC5	10.1016/j.bmcl.2012.03.097	7.48149
C1CCCCC1c2c(-c3ccccn3)n(C)c(c24)cc(cc4)C(=O)NC(C)(C)C(=O)Nc5ccc(cc5)NC(=O)C(=O)O	10.1016/j.bmcl.2011.04.082	7.46852
Cc1cc(F)ccc1S(=O)(=O)NC(=O)c(c2-c3ccc[nH]c3=O)n(c(c24)ccc(Cl)c4)Cc5ccnc(N)c5	10.1016/j.bmcl.2011.10.041	7.46852
O=c1[nH]cccc1-c2c(n(Cc(ccn3)cc3N)c(c24)ccc(Cl)c4)C(=O)NS(=O)(=O)c5cccc(c5)S(=O)(=O)N	10.1016/j.bmcl.2011.10.041	7.46852
O=c1[nH]cccc1-c2c(C(=O)O)n(c3ccc(c4c23)occ4)Cc5cc(F)ccc5F	10.1016/j.bmcl.2013.01.024	7.46852
OC(=O)/C=C/c1ccc(cc1)NC(=O)C2(CCCC2)NC(=O)c(cc3)cc(c34)n5c(c6c(CCC5)cccc6)c4C7CCCCC7	10.1016/j.bmcl.2012.02.063	7.46852
C1CCCCC1c2c(-c3ocnc3)n(C)c(c24)cc(cc4)C(=O)NC(C)(C)C(=O)Nc5ccc(cc5)/C=C/C(=O)[O-]	10.1016/j.bmcl.2011.04.059	7.46852
s1cccc1-c(c2O)nn(CCC3CC3)c(=O)c2C(N4)=NS(=O)(=O)c(c45)cc(cc5)OCC(=O)N	10.1016/j.bmcl.2008.01.007	7.45593
O=C(O)c1nc(nc(O)c1O)-c2c(ccs2)NC(=O)NCc3c(Cl)cccc3	10.1021/jm051064t	7.4437
c1ccccc1Cn2c(-c3ccccc3)c(c(c24)ccc(c4)C(=O)O)C5CCCCC5	10.1021/jm049122i	7.4318
c1cccc(c12)c(O)c(c(OC)c2CCC(C)C)C(=NS3(=O)=O)Nc(c34)ccc(c4)NS(=O)(=O)C	10.1016/j.bmcl.2009.05.063	7.4318
C1CCCN1c(c2[O-])nn(CCC3CC3)c(=O)c2C(N4)=NS(=O)(=O)c(c45)cc(cc5)OS(=O)(=O)C	10.1016/j.bmcl.2008.08.094	7.42022
s1cncc1-c(c2O)nn(CCC(C)C)c(=O)c2C(N3)=NS(=O)(=O)c(c34)cc(cc4)OCC(=O)N	10.1016/j.bmcl.2008.01.007	7.40894
C1CCCC[C@@H]([C@H]12)N(CCC(C)(C)C)C(=O)C(=C2O)C(N3)=NS(=O)(=O)c(c34)cc(cc4)NS(=O)(=O)C	10.1016/j.bmcl.2008.11.048	7.40894
C1CCCC[C@@H]([C@@H]12)N(CCC(C)(C)C)C(=O)[C@@H](C2=O)C(N3)=NS(=O)(=O)c(c34)cc(cc4)NS(=O)(=O)C	10.1016/j.bmcl.2008.11.048	7.40894
O=S(=O)(C)Nc(c1)ccc(c12)NC(=NS2(=O)=O)C(=C3O)C(=O)[C@@](C)(CC4CC4)c(c35)cccc5	10.1016/j.bmcl.2004.12.030	7.39794
c1ccc(Cl)cc1-c(n2CC(=O)N(C)C)c(c(c23)ccc(c3)C(=O)O)C4CCCCC4	10.1021/jm049122i	7.39794
c1ccccc1C(=O)N/C(C(=O)O)=C\c2ccc(cc2)Oc3c(I)cccc3	10.1016/j.bmcl.2005.03.066	7.39794
C1CCC[C@@H]([C@@H]12)N(CCC(C)C)C(=O)C(=C2O)C(N3)=NS(=O)(=O)c(c34)cc(cc4)NS(=O)(=O)C	10.1016/j.bmcl.2008.11.048	7.39794
CCC[C@](CC(=O)O)(OCC1)C(=C12)N=C3[C@@H]2C(C#N)=CC(=C3C)OCCOC	10.1016/j.bmcl.2011.04.052	7.39794
O=C(O)\C=C\c(cc1)ccc1NC(=O)C(C)(C)NC(=O)c(cc2)cc(c23)nc(-c4cocc4)n3C5CCCCC5	10.1016/j.bmcl.2011.04.059	7.39794
c1ccc(O)c(c12)NC3=C(C(=O)CC(C3)(C)C)[C@@H](N2C(=O)C)c(c(Cl)c4)ccc4OCc5ccccc5	10.1016/j.bmcl.2009.03.035	7.39794
CC(C)C[C@@]1(C(=O)O)C[C@H](C(=O)NS(=O)(=O)C)[C@H](c2nccs2)N1C(=O)c3ccc(cc3)C(C)(C)C	10.1016/j.bmcl.2007.01.034	7.39794
[O-]C(=O)c(c1)ccc(c12)c(C3CCCCC3)c4n2C[C@H]5[C@@H]([N@@H+](C)CC5)c6c4cccc6	10.1021/jm0610245	7.39794
c1cccc(c12)n(C[C@@H]3C[C@H]3C)c(=O)c(c2O)C(=NS4(=O)=O)Nc(c45)cccc5	10.1021/jm050855s	7.38722
C1CCCCC1c2c(-c3cncnc3)n(C)c(c24)cc(cc4)C(=O)NC(C)(C)C(=O)Nc5ccc(cc5)/C=C/C(=O)O	10.1016/j.bmcl.2011.04.059	7.38722
c1cc(Cl)ccc1Cn2cc(c(=O)c(c23)cc(OC)c(c3)OC)-c4noc(n4)Cc5ccccc5	10.1016/j.bmcl.2011.11.013	7.38722
O=S(=O)(C)Nc(cc1)cc(c12)S(=O)(=O)C=C(N2)c(c3O)c(=O)n(CCC(C)C)c(c34)ccc(F)c4	10.1016/j.bmcl.2009.05.004	7.38722
c1cc(F)ccc1CN([C@H]([C@H]23)CCCCC3)C(=O)C(=C2O)C(N4)=NS(=O)(=O)c(c45)cc(cc5)NS(=O)(=O)C	10.1016/j.bmcl.2008.11.048	7.37675
n1cc(F)ccc1CN(C2=O)[C@@H](C(C)(C)C)C(O)=C2C(=CS3(=O)=O)Nc(c34)ccc(c4)NS(=O)(=O)C	10.1016/j.bmcl.2009.08.023	7.37675
CS(=O)(=O)Nc(c1)ccc(c12)NC(=NS2(=O)=O)C(=C(O)C[C@@H]3C(C)(C)C)C(=O)N3Cc(cc4)ccc4F	10.1016/j.bmcl.2009.09.051	7.37675
n1nn[nH]c1-c(cn2)c(n23)ncc(c3C4CCCCC4)-c(cc5)ccc5OCc(cc6)ccc6C(=O)O	10.1016/j.bmcl.2009.09.087	7.37675
O=S1(=O)CCN(CC1)C(=O)Cn2c(-c3ccccc3)c(c(c24)ccc(c4)C(=O)O)C5CCCCC5	10.1021/jm050056+	7.36653
c1c(Cl)ccc(c12)n(CCC(C)C)c(=O)c(c2O)C(=NS3(=O)=O)Nc(c34)cccc4	10.1021/jm050855s	7.36653
C1CCC[C@@H]([C@@H]12)N(CCC(C)(C)C)C(=O)C(=C2O)C(N3)=NS(=O)(=O)c(c34)cc(cc4)NS(=O)(=O)C	10.1016/j.bmcl.2008.11.048	7.36653
O=c1[nH]cccc1-c2c(n(Cc(ccn3)cc3N)c(c24)ccc(Cl)c4)C(=O)NS(=O)(=O)c5cccc(Cl)c5	10.1016/j.bmcl.2011.10.041	7.36653
O=C(O)c(c1)n(C)c(c12)ccc(c2)NC(=O)[C@]3(CCCNC3)NC(=O)c(cc4)cc(c45)n(C)c(-c6ccccn6)c5C7CCCCC7	10.1016/j.bmcl.2011.04.082	7.35655
c1cc(C(=O)O)cc(c12)c(C)c(-c3ccoc3)n2C4CCCCC4	10.1016/j.bmcl.2006.07.074	7.35655
[O-]C(=O)/C=C/c1ccc(cc1)NC(=O)C2(CCCC2)NC(=O)c(cc3)cc(c34)n5c(c6c(ocn6)CCC5)c4C7CCCCC7	10.1016/j.bmcl.2012.02.063	7.35655
O=C(O)C(=O)/C=C(O)/c1cc(ccc1)OCc2cc(Cl)cc(Cl)c2C#N	10.1021/jm0342109	7.34679
C1CCCCN1NS(=O)(=O)Nc(c2)ccc(c23)NC(=NS3(=O)=O)c(c4O)c(=O)n(CCC(C)C)c(c45)nccc5	10.1016/j.bmcl.2006.04.015	7.34679
CC(C)(C)CCN([C@H]1C(C)(C)C)C(=O)C(=C1O)C2=NS(=O)(=O)c(c23)c(ccc3)CCS(=O)(=O)C	10.1016/j.bmcl.2008.05.083	7.34679
c1ccccc1CN([C@@H]([C@@H]23)CCC3)C(=O)C(=C2O)C(N4)=NS(=O)(=O)c(c45)cc(cc5)NS(=O)(=O)C	10.1016/j.bmcl.2008.11.048	7.33724
c1ccccc1CN([C@H]([C@@H]23)CCC3)C(=O)C(=C2O)C(N4)=NS(=O)(=O)c(c45)cc(cc5)NS(=O)(=O)C	10.1016/j.bmcl.2008.11.048	7.33724
c1cccc(c12)c3n(CCO2)c4c(c3C5CCCCC5)ccc(c4)C(=O)NC(C)(C)C([O-])=O	10.1021/jm0610245	7.33724
c1ccccc1-c([nH]2)c(c(c23)ccc(c3)C(=O)O)C4CCCCC4	10.1016/j.bmcl.2006.05.012	7.31876
c1cccc(c12)c(OC)c(cc2CCC(C)C)C(=NS3(=O)=O)Nc(c34)ccc(c4)NS(=O)(=O)C	10.1016/j.bmcl.2009.05.063	7.31876
O=C(O)c(c1)ccc(c12)c(C3CCCCC3)c(C=C)n2CC(=O)N4CCC(CC4)N(C)C	10.1021/jm050056+	7.3098
Clc1cc(Cl)c(Cl)cc1S(=O)(=O)Nc(ccc2)cc2\C(O)=C\C(=O)C(=O)O	10.1021/jm0504454	7.3098
CS(=O)(=O)Nc(c1)ccc(c12)NC(=NS2(=O)=O)C(=C3O)C(=O)N(C4CCC4)C[C@@]3(C)CCCC	10.1016/j.bmcl.2009.09.051	7.3098
c1cocc1-c(n2)n(C3CCCCC3)c(c24)ccc(c4)C(=O)N[C@H](C(=O)O)Cc5c[nH]c(c56)ccc(c6)O	10.1016/j.bmcl.2003.12.032	7.30103
c1cccc(CC)c1C(=O)N/C(C(=O)O)=C\c2ccc(cc2)Oc3c(Br)cccc3	10.1016/j.bmcl.2005.03.106	7.30103
C1CC(C)(C)Cc(c12)sc(c2C(=O)OCC)NC(=O)NS(=O)(=O)c3ccnn3C	10.1016/j.bmcl.2005.09.047	7.30103
C1CCCCC1n(c(c23)ccc(c2)C(=O)O)c(n3)-c4ccc(cc4)OCc5ccccc5-c6ccc(Cl)cc6	10.1021/jm060269e	7.30103
c1ccc(O)c(c12)NC3=C(C(=O)CC(C3)(C)C)[C@@H](N2C(=O)C)c(c4Cl)cccc4OCc5ccccc5	10.1016/j.bmcl.2009.03.035	7.30103
c1ccc(O)c(c12)NC3=C(C(=O)CC(C3)(C)C)[C@@H](N2C(=O)c4nn(C)c(C)c4)c(c5F)cccc5OCc6ccccc6	10.1016/j.bmcl.2009.03.035	7.30103
N#Cc1c(F)cc(C)c(c12)sc3c2CCO[C@@]3(CC([O-])=O)CCC	10.1016/j.bmcl.2005.08.114	7.30103
c1cc(C)cc(c12)S(=O)(=O)N=C(N2)c(c3=O)c([O-])n(CCC(C)C)c(c34)cccc4	10.1016/j.bmcl.2009.05.091	7.30103
c1ccnc(c12)n(CCC(C)C)c(=O)c(c2O)C(=NS3(=O)=O)Nc(c34)ccc(c4)OCCN	10.1016/j.bmcl.2006.04.022	7.29243
c1ccc(O)c(c12)NC3=C(C(=O)CC(C3)(C)C)[C@@H](N2C(=O)c4ccccn4)c(c5F)cccc5OCc6ccccc6	10.1016/j.bmcl.2009.03.035	7.29243
c1cc(C([O-])=O)nc(c12)n(C)c(-c3ccoc3)c2C4CCCCC4	10.1016/j.bmcl.2006.07.074	7.29243
C[C@@H]1CC[C@H](CC1)C(=O)N(N(C)CCO)c2cc(sc2C(=O)[O-])C#CC(C)(C)C	10.1016/j.bmcl.2012.05.025	7.284
Nc1cc(ccn1)Cn(c(c23)ccc(Cl)c3)c(C(=O)O)c2-c4ccc[nH]c4=O	10.1021/jm201322r	7.27572
COc(cc1)cc(c12)OCC(=O)N(C)CCCCN(C)S(=O)(=O)NC(=O)c3ccc4c(c3)n(C)c2c4C5CCCCC5	10.1016/j.bmcl.2012.03.097	7.26761
s1cccc1-c(c2O)nn(CC3CCC3)c(=O)c2C(N4)=NS(=O)(=O)c(c45)cc(cc5)OCC(=O)N	10.1016/j.bmcl.2008.01.007	7.25964
O=C(O)C(=O)/C=C(O)/c1cc(ccc1)OCc(c2C#N)cc(Cl)c(Cl)c2	10.1021/jm0504454	7.25181
COc(cc1)cc(c12)OCC(=O)N(C)CCOCCN(C)S(=O)(=O)/N=C(\[O-])c3ccc4c(c3)n(C)c2c4C5CCCCC5	10.1016/j.bmcl.2012.03.097	7.25181
c1ccnc(c12)n(CCC(C)C)c(=O)c(c2O)C(=NS3(=O)=O)Nc(c34)ccc(c4)NS(=O)(=O)NCc5ccccc5OC	10.1016/j.bmcl.2006.04.015	7.24413
c1cc(C#N)cc(c12)S(=O)(=O)N=C(N2)c(c3O)c(=O)n(CCC(C)C)c(c34)cccc4	10.1016/j.bmcl.2009.05.091	7.24413
c1ccccc1-c(n(CC(=O)N(C)C)c(c23)cc(s3)C(=O)O)c2C4CCCCC4	10.1016/j.bmcl.2006.05.012	7.23657
c1cccc(c12)NC(=NS2(=O)=O)C3=C(O)[C@H](C(C)(C)C)N(C3=O)Cc4ccc(F)cc4	10.1016/j.bmcl.2006.01.034	7.22915
C1CCCCC1c(c(c23)ccc(c2)C([O-])=O)c(n3CC(=O)N(C)C)-c4ccccc4	10.1016/j.bmcl.2006.05.012	7.22915
c1cocc1-c(n2)n(C3CCCCC3)c(c24)ccc(c4)C(=O)N[C@H](C(=O)O)Cc5c[nH]c(c56)ccc(c6)NC(=O)C	10.1016/j.bmcl.2003.12.032	7.22185
C1CC(C)(C)Cc(c12)sc(c2C(=O)OCC)NC(=O)NS(=O)(=O)c3ccc(F)cc3	10.1016/j.bmcl.2005.09.047	7.22185
CC(C)(C)CCn1c(=O)c(c(O)c(n12)ccc2)C(N3)=NS(=O)(=O)c(c34)cc(cc4)N(C)S(=O)(=O)C	10.1016/j.bmcl.2008.04.066	7.22185
O=C(O)C(=N1)C=C(C12)CC(=CC=2)NC(=O)[C@H](C)NC(=O)c(cc3)cc(c34)nc(-c5cocc5)n4C6CCCCC6	10.1016/j.bmcl.2009.10.136	7.22185
Cc(c1)cccc1COC(=O)c(c(=O)c(c23)cc(OC)c(c2)OC)cn3Cc4ccc(C(F)(F)F)cc4F	10.1016/j.bmcl.2010.11.068	7.22185
Fc1cc(F)cc(F)c1Cn2cnc(=O)c(c23)cc(cc3)Oc4c(C(F)(F)F)nccc4	10.1016/j.bmcl.2013.05.037	7.22185
c1cccc(c12)nc(Cl)c(c2Cl)Cn(c(c34)cc(F)c(c3)C)c(C(=O)O)c4-c5c(=O)[nH]ccc5	10.1016/j.bmcl.2013.10.060	7.22185
Cn1cccc1-c(n2)n(C3CCCCC3)c(c24)ccc(c4)C(=O)N[C@H](c5cscn5)CC(=CN=6)[C@H](C67)C=C(O)C=C7	10.1016/j.bmcl.2010.02.003	7.22185
c1ccc(O)c(c12)NC3=C(C(=O)CC(C3)(C)C)[C@@H](N2C(=O)c4ncncc4)c(c5F)cccc5OCc6ccccc6	10.1016/j.bmcl.2009.03.035	7.22185
CS(=O)(=O)Nc(c1)ccc(c12)NC(=NS2(=O)=O)C(=C3O)C(=O)N(C4CCCC4)C[C@@]3(C)CCC(C)C	10.1016/j.bmcl.2009.09.051	7.21467
C1CCCCC1n(c(c23)ccc(c2)C(=O)[O-])c(n3)-c4ccc(cc4F)OCc5cc(N6CCCC6=O)ccc5-c7ccc(Cl)cc7	10.1021/jm060269e	7.21467
C1CCCCC1c2c(-c(n3)cccc3C)n(C)c(c24)cc(cc4)C(=O)NC(C)(C)C(=O)Nc5ccc(cc5)/C=C/C(=O)[O-]	10.1016/j.bmcl.2011.04.059	7.21467
s1cccc1-c(c2O)nn(CCC(C)C)c(=O)c2C(N3)=NS(=O)(=O)c(c34)cc(cc4)O[C@H](C)C(=O)N	10.1016/j.bmcl.2008.01.007	7.20761
C1CC1CNC(=O)Cn2c(-c3ccccc3)c(c(c24)ccc(c4)C(=O)O)C5CCCCC5	10.1021/jm050056+	7.20066
C1CCCCC1n(c(c23)ccc(c2)C(=O)O)c(n3)-c4ccc(cc4)OCc5cc(N(C)C)ccc5-c6ccc(Cl)cc6	10.1021/jm060269e	7.20066
CC(C)(C)C#Cc(sc1C(=O)O)cc1N(C(=O)[C@@H](CC2)CC[C@H]2C)N(C)C3CCN(C)CC3	10.1016/j.bmcl.2012.05.025	7.20066
OCCNc1ccc(c2c13)C(=O)N(C(=O)c2ccc3)c4cccc(Br)c4	10.1021/jm900517t	7.19382
C1CCCCC1c2c(-c3ccccn3)n(C)c(c24)cc(cc4)C(=O)NC5(CCNC5)C(=O)Nc6ccc(cc6)-c7cncnc7	10.1016/j.bmcl.2011.04.082	7.19382
c1cccc(c12)n(CC[C@@H](C)CC)c(=O)c(c2O)C(=NS3(=O)=O)Nc(c34)cccc4	10.1021/jm050855s	7.18709
O=C(O)c(n1)c(O)c(O)nc1-c2sccc2N([O-])O	10.1021/jm051064t	7.18709
C1CCCCC1Nc2ccc(c3c24)C(=O)N(C(=O)c3ccc4)c5cccc(Br)c5	10.1021/jm900517t	7.18046
C1CCCCC1c2c(-c3ccccn3)n(C)c(c24)cc(cc4)C(=O)NC5(CCOCC5)C(=O)Nc6ccc(cc6)/C=C/C(=O)O	10.1016/j.bmcl.2011.04.082	7.16749
O=S(=O)(C)NCc(cc1)cc(c12)S(=O)(=O)C=C(N2)c(c3O)c(=O)n(c(c34)ccc(F)c4)Cc5ccc(F)cc5	10.1016/j.bmcl.2009.05.004	7.16749
O=S(=O)(C)Nc(c1)ccc(c12)NC(=NS2(=O)=O)C(=C3[O-])C(=O)C(CCC(C)C)(CCC(C)C)c(c34)cccc4	10.1016/j.bmcl.2008.06.043	7.16749
N#CCOc(ccc1)c(c12)S(=O)(=O)N=C2C(=C3O)C(=O)N([C@H]3C(C)(C)C)Cc4cc(Cl)c(F)cc4	10.1016/j.bmcl.2008.05.083	7.1549
OC(=O)c(cc1)cc(c12)n3c(c4c(NC(=O)C3)cccc4)c2C5CCCCC5	10.1016/j.bmcl.2011.03.067	7.1549
c1ccc(O)c(c12)NC3=C(C(=O)CC(C3)(C)C)[C@@H](N2C(=O)c4cccc(n4)C)c(c5F)cccc5OCc6ccccc6	10.1016/j.bmcl.2009.03.035	7.1549
c1ccccc1C(=O)N/C(C(=O)[O-])=C\c2ccc(cc2)Oc3c(F)cccc3Cl	10.1016/j.bmcl.2005.03.066	7.1549
C1[C@@H](C2)C[C@H](C3)C[C@@H]2CC13C(=O)N/C(C(=O)[O-])=C\c4ccc(cc4)Oc5c(Br)cccc5	10.1016/j.bmcl.2005.03.106	7.1549
CC(C)C[C@@]1(C(=O)[O-])C[C@H](C(=O)[O-])[C@H](c2nccs2)N1C(=O)c3ccc(cc3)C(C)(C)C	10.1016/j.bmcl.2007.01.034	7.1549
CN(C)[C@H](C1)CN[C@H]1C(=O)Cn2c(-c3ccccc3)c(c(c24)ccc(c4)C(=O)O)C5CCCCC5	10.1021/jm050056+	7.14874
O=C(O)c(c1)ccc(c12)c(C3CCCCC3)c(C4CCCCC4)n2CC(=O)N5CCC(CC5)N(C)C	10.1021/jm050056+	7.14267
C1COCCN1c(c2O)nn(CCC(C)C)c(=O)c2C(N3)=NS(=O)(=O)c(c34)cc(cc4)OS(=O)(=O)C	10.1016/j.bmcl.2008.08.094	7.13668
c1cccc(c12)NC(=NS2(=O)=O)c(c3O)c(=O)n(c(c34)cccc4)NCc(cc5Br)ccc5	10.1016/j.bmcl.2005.01.071	7.12494
c1cc(C(=O)O)c(O)c(c12)n(C)c(-c3ccoc3)c2C4CCCC4	10.1016/j.bmcl.2006.07.074	7.12494
c1ccc(O)c(c12)NC3=C(C(=O)CC(C3)(C)C)[C@@H](N2C(=O)c4ccco4)c(c5F)cccc5OCc6ccccc6	10.1016/j.bmcl.2009.03.035	7.12494
c1ccsc1-c2nn(CCC(C)C)c(=O)c(c2O)C(=N3)NS(=O)(=O)c(c34)cc(cc4)S(=O)(=O)N	10.1016/j.bmcl.2008.02.072	7.11919
c1ccccc1Cn(c(c23)nccc2)c([O-])c(c3=O)C([N-]S4(=O)=O)=Nc(c45)ccc(c5)OC	10.1016/j.bmcl.2006.04.022	7.11919
CC(C)N(C)Cc(ccc1)cc1-c(n2CC(=O)N(C)C)c(c(c23)ccc(c3)C(=O)O)C4CCCCC4	10.1021/jm050056+	7.10791
c1cc(C(=O)O)cc(c12)sc(-c3ccoc3)c2C4CCCC4	10.1016/j.bmcl.2006.07.074	7.10791
O=c1[nH]cccc1-c(c(c23)cc(cc2)OCC)c(C(=O)O)n3Cc4cc(F)ccc4F	10.1021/jm201258k	7.10237
O=c1c(O)c(C(=O)O)nc(n1C)-c2sccc2NC(=O)Nc3ccccc3Cl	10.1021/jm051064t	7.09691
c1cc(C(=O)O)nc(c12)n(C)c(-c3ccccc3)c2C4CCCCC4	10.1016/j.bmcl.2006.07.074	7.09691
C=1C=C(O)CC(C12)=C(C=N2)C[C@@H](c3cscn3)NC(=O)c(cc4)cc(c45)nc(-c6cccs6)n5C7CCCCC7	10.1016/j.bmcl.2010.02.003	7.09691
C=1C=C(O)CC(C12)=C(C=N2)C[C@@H](c3cscn3)NC(=O)c(cc4)cc(c45)nc(n5C6CCCCC6)C(=O)c(cc7)cc(c78)nc(-c9cocc9)n8C1CCCC1	10.1016/j.bmcl.2010.02.003	7.09691
C1C[C@H](C)CC[C@H]1C(=O)N(C(C)C)c2c(C(=O)O)cc(cc2)Oc3c(C(F)(F)F)cccn3	10.1016/j.bmcl.2013.09.102	7.09691
C1CC(C)(C)Cc(c12)sc(c2C(=O)OCC)NC(=O)NS(=O)(=O)c3n(C)ccn3	10.1016/j.bmcl.2005.09.047	7.09691
c1cccc(c12)n(CCCCC)c(=O)c(c2O)C(=NS3(=O)=O)Nc(c34)cccc4	10.1021/jm050855s	7.09691
O=C(O)[C@@H]1CCCN1S(=O)(=O)c2c(O)c(Cl)c(Cl)c(Cl)c2	10.1021/jm060168g	7.09691
O=[N+]([O-])c(c1)cccc1Cn(c(c23)cccc2)c(=O)c(c3O)C(=NS4(=O)=O)Nc(c45)cccc5	10.1021/jm050855s	7.09151
c1cc(C(=O)O)cc(c12)oc(-c3ccoc3)c2C4CCCC4	10.1016/j.bmcl.2006.07.074	7.09151
c1ccc(O)c(c12)NC3=C(C(=O)CC(C3)(C)C)[C@@H](N2C(=O)C)c(c(Cl)c4)ccc4Cl	10.1016/j.bmcl.2009.03.035	7.09151
c1cccc(c12)NC(=NS2(=O)=O)c(c(O)c(c34)cccn4)c(=O)n3Cc5ccccc5	10.1016/j.bmcl.2005.01.071	7.08092
c1cc(C(=O)O)ccc1Oc(cc2)cc(C(=O)O)c2NS(=O)(=O)c(cc3)ccc3C	10.1016/j.bmcl.2013.09.102	7.07058
CS(=O)(=O)Nc(c1)ccc(c12)NC(=NS2(=O)=O)C(=C3O)C(=O)N(CC3(C)C)Cc(cc4)ccc4F	10.1016/j.bmcl.2009.09.051	7.07058
c1ccc(O)c(c12)NC3=C(C(=O)CC(C3)(C)C)[C@@H](N2C(=O)c4ccncc4)c(c5F)cccc5OCc6ccccc6	10.1016/j.bmcl.2009.03.035	7.0655
C1CCCN1c(c2O)nn(CCC(C)(C)C)c(=O)c2C(N3)=NS(=O)(=O)c(c34)cc(cc4)OS(=O)(=O)C	10.1016/j.bmcl.2008.08.094	7.0655
CC(C)(C)C#Cc(sc1C(=O)[O-])cc1N(C(C)C)C(=O)[C@@H]2CC[C@H](C)CC2	10.1016/j.bmcl.2012.05.025	7.0655
c1ccnc(c12)n(CCC(C)C)c([O-])c(c2=O)C([N-]S3(=O)=O)=Nc(c34)ccc(c4)NS(=O)(=O)/N=C([O-])\OCCOC	10.1016/j.bmcl.2006.04.015	7.06048
O1CC(=O)NCCCCCN(C)S(=O)(=O)NC(=O)c(cc2)cc(n3C)c2c(c3c(c14)cc(F)cc4)C5CCCCC5	10.1016/j.bmcl.2012.03.097	7.05552
C[C@@H]1CC[C@H](CC1)C(=O)N(N(C)C)c2cc(C#CC(C)(C)C)sc2C(=O)O	10.1016/j.bmcl.2012.05.025	7.05552
c1ccc(F)cc1C(=O)N/C(C(=O)O)=C\c2ccc(cc2)Oc3c(Br)cccc3	10.1016/j.bmcl.2005.03.106	7.04576
c1ccc(F)c(c12)n(CCC3CC3)c(=O)c(c2O)C(=NS4(=O)=O)Nc(c45)cccc5	10.1021/jm050855s	7.04576
O=C(O)c(o1)cc(c12)cc(cc2)NC(=O)[C@H](C)NC(=O)c(cc3)cc(c34)nc(-c5cocc5)n4C6CCCCC6	10.1016/j.bmcl.2009.10.136	7.04576
c1ccccc1COc2ccc(cc2)-c(c3C4CCCCC4)cnc(n35)c(cn5)C(=O)N[C@H](C(=O)O)Cc(c[nH]6)c(c67)cccc7	10.1016/j.bmcl.2009.09.087	7.04576
c1cc(C(=O)O)cc(c12)n(C)c(-c3ccccn3)c2C4CCCCC4	10.1016/j.bmcl.2006.07.074	7.04576
C1CCCCC1c2c(-c3ccccn3)n(C)c(c24)cc(cc4)C(=O)NC5(CCC5)C(=O)Nc6ccc(C(=O)[O-])cc6	10.1016/j.bmcl.2011.04.082	7.03152
C1CCCCC1c(c(n23)ccc(c2)C(=O)O)c(c3)-c4ccccc4	10.1016/j.bmcl.2006.05.012	7.02687
CS(=O)(=O)Nc(cc1)cc(c12)S(=O)(=O)N=C2C(=C3O)C(=O)N([C@H]3C(C)(C)C)Cc4cc(Cl)c(F)cc4	10.1016/j.bmcl.2008.05.083	7.02687
c1ccccc1C(c2ccccc2)Oc(cc3F)ccc3-c(n4)n(c(c45)ccc(c5)C(=O)O)C6CCCCC6	10.1016/j.bmcl.2006.01.032	7.01773
c1ccccc1Cn(c(c23)nccc2)c(=O)c(c3O)C(NS4(=O)=O)=Nc(c45)c(C)ccc5	10.1016/j.bmcl.2006.04.022	7.01773
O=C1NS(=O)(=O)N(C)CCCCN(C)C(=O)COc(cccc2)c2c(n(C)c(c3)c4ccc13)c4C5CCCCC5	10.1016/j.bmcl.2012.03.097	7.01323
O=S(=O)(C)Nc(c1)ccc(c12)NC(=NS2(=O)=O)C(=C3[O-])C(=O)C(CCC)(CCC)c(c34)cccc4	10.1016/j.bmcl.2008.06.043	7.00436
c1cccc(c12)NC(=NS2(=O)=O)c(c3O)c(=O)n(CCCC)c(c34)cccc4	10.1016/j.bmcl.2004.12.030	7
C1C[C@@H](C2)C[C@H]([C@H]12)C(=O)N/C(C(=O)O)=C\c3ccc(cc3)Oc4c(Br)cccc4	10.1016/j.bmcl.2005.03.106	7
C1CCCC1CCC(=O)NC(\C(=O)O)=C/c2ccc(cc2)Oc3ccccc3	10.1016/j.bmcl.2005.03.106	7
C1CCCCC1n(c(c23)ccc(c2)C(=O)O)c(n3)-c4ccc(cc4)OCc5cc(Cl)ccc5-c6ccc(cc6)OC	10.1021/jm060269e	7
C1CCCCC1c2c(-c3cocc3)n(C)c(c24)cc(cc4)C(=O)N[C@@H](c5cscn5)CC(=CN=6)[C@H](C67)C=C(O)C=C7	10.1016/j.bmcl.2009.10.136	7
C1CC(C)(C)Cc(c12)sc(c2C(=O)OCC)NC(=O)NS(=O)(=O)N(CC3)Cc(c34)cccc4	10.1016/j.bmcl.2005.09.047	7
c1cocc1-c(n2)n(C3CCCCC3)c(c24)ccc(c4)C(=O)N[C@H](C(=O)[O-])Cc5c[nH]c(c56)ccc(c6)OC(C(=O)[O-])(C)C	10.1016/j.bmcl.2003.12.032	7
[O-]C(=O)/C=C/c1ccc(cc1)NC(=O)C2(CCC2)NC(=O)c(cc3)cc(c34)nc(-c5ccccn5)n4C6CCCCC6	10.1016/j.bmcl.2010.02.003	7
Fc1cc(F)cc(F)c1Cn2cnc(=O)c(c23)cc(cc3)Oc4c(C(F)(F)F)c(ccn4)OC	10.1016/j.bmcl.2013.05.037	7
c1cccc(c12)n(CCCC(F)(F)F)c(=O)c(c2O)C(=NS3(=O)=O)Nc(c34)cccc4	10.1021/jm050855s	6.97469
C1CCCCC1c2c(-c3cocc3)n(C)c(c24)cc(cc4)C(=O)NC(C)(C)C(=O)Nc5ccc(cc5)/C=C/C(=O)O	10.1016/j.bmcl.2011.04.059	6.97469
O=S(=O)(C)N(C)c(cc1)cc(c12)S(=O)(=O)C=C(N2)c(c3O)c(=O)n(c(c34)ccc(F)c4)Cc5ccc(F)cc5	10.1016/j.bmcl.2009.05.004	6.97469
c1cccc(c12)NC(=NS2(=O)=O)c(c3=O)c([O-])n(c(c34)cccc4)[NH2+]CC5CCC5	10.1016/j.bmcl.2005.01.071	6.96658
C1CCCCC1c2c(-c3cccnc3)n(C)c(c24)cc(cc4)C(=O)NC(C)(C)C(=O)Nc5ccc(cc5)/C=C/C(=O)O	10.1016/j.bmcl.2011.04.059	6.96257
CCC[C@@](CC(=O)O)(OCC1)C(=C12)N=C3[C@@H]2C(C#N)=CC(=C3C)OCC	10.1016/j.bmcl.2011.04.052	6.95861
C1CCCCC1c2c(-c3ccncc3)n(C)c(c24)cc(cc4)C(=O)NC(C)(C)C(=O)Nc5ccc(cc5)/C=C/C(=O)O	10.1016/j.bmcl.2011.04.059	6.95861
O=C(C1)NCCCCN(C)S(=O)(=O)NC(=O)c(c2)ccc(c2n13)c(c3-c4cocc4)C5CCCCC5	10.1016/j.bmcl.2012.03.097	6.95861
O=C1NS(=O)(=O)N(C)CCOCCN(C)C(=O)COc(cccc2)c2c(n(C)c(c3)c4ccc13)c4C5CCCCC5	10.1016/j.bmcl.2012.03.097	6.95861
Fc1cc(F)cc(F)c1Cn2cnc(=O)c(c23)cc(cc3)Oc4c(C(F)(F)F)ccnc4	10.1016/j.bmcl.2013.05.037	6.95861
CC(C)CCn1c([O-])c(c(=O)c(n12)ccc2)C(N3)=NS(=O)(=O)c(c34)cc(cc4)N(C)S(=O)(=O)C	10.1016/j.bmcl.2008.04.066	6.95861
C1COCCN1CCn2c(-c3ccccc3)c(c(c24)ccc(c4)C(=O)O)C5CCCCC5	10.1021/jm049122i	6.95468
O=C(O)CC[C@H](C(=O)O)NC(=O)c1c(Br)ccc(c12)c(C(F)(F)F)c(cc2)OC	10.1016/j.bmcl.2004.06.013	6.92082
c1cc(Br)ccc1C(=O)N/C(C(=O)O)=C\c2ccc(cc2)Oc3c(Br)cccc3	10.1016/j.bmcl.2005.03.106	6.92082
c1ccccc1-c([nH]c(c23)sc(c3)C(=O)O)c2C4CCCCC4	10.1016/j.bmcl.2006.05.012	6.92082
OC(=O)c(c1)ccc(c12)c(C3CCCCC3)c4n2CCN(C(=O)C)c5c4cccc5	10.1021/jm0610245	6.92082
c1cc(F)cnc1CN([C@@H]([C@@H]23)CCC3)C(=O)C(=C2O)C(N4)=NS(=O)(=O)c(c45)cc(cc5)NS(=O)(=O)C	10.1016/j.bmcl.2008.11.048	6.92082
OC(=O)/C=C\c1ccc(cc1)NC(=O)C2(CCC2)NC(=O)c(cc3)cc(c34)nc(-c5ccsc5)n4C6CCCCC6	10.1016/j.bmcl.2010.02.003	6.92082
c1ccc(O)c(c12)NC3=C(C(=O)CC(C3)(C)C)[C@@H](N2C(=O)C)c(c(Cl)c4)ccc4Oc5c(F)cccc5Br	10.1016/j.bmcl.2009.03.035	6.92082
Fc1cc(F)ccc1Cn2cnc(=O)c(c23)cc(cc3)Oc4c(C(F)(F)F)nccc4	10.1016/j.bmcl.2013.05.037	6.92082
c1ccnc(c12)n(CCC(C)C)c(=O)c(c2O)C(=NS3(=O)=O)Nc(c34)ccc(c4)NS(=O)(=O)N(C)C(=O)OCc5ccccc5	10.1016/j.bmcl.2006.04.015	6.91721
O=C([O-])c(s1)c(C)c(c12)cc(cc2)NC(=O)C3(CCC3)NC(=O)c(cc4)cc(c45)n(C)c(-c6ccccn6)c5C7CCCCC7	10.1016/j.bmcl.2011.04.082	6.91364
c1ccc(O)c(c12)NC3=C(C(=O)CC(C3)(C)C)[C@@H](N2C(=O)C(C)C)c(c4F)cccc4OCc5ccccc5	10.1016/j.bmcl.2009.03.035	6.91009
C1CCCCC1c2c(-c3ccccn3)n(C)c(c24)cc(cc4)C(=O)NC(C)(C)C(=O)Nc5ccc(cc5)NC(=O)C(=O)N	10.1016/j.bmcl.2011.04.082	6.90658
c1ccc(O)c(c12)NC3=C(C(=O)CC(C3)(C)C)[C@@H](N2C(=O)C(C)C)c(c4C)cccc4OCc5ccccc5	10.1016/j.bmcl.2009.03.035	6.90658
c1cccc(c12)NC(=NS2(=O)=O)c(c3O)c(=O)n(c(c34)cccc4)NCc5sccc5	10.1016/j.bmcl.2005.01.071	6.90309
c1ccnc(c12)n(CCC(C)C)c(=O)c(c2O)C(=NS3(=O)=O)Nc(c34)ccc(c4)NS(=O)(=O)Nc5ccccc5C(=O)OC	10.1016/j.bmcl.2006.04.015	6.88941
c1cccc(c12)NC(=NS2(=O)=O)c(c3=O)c([O-])n(c(c34)cccc4)NCc5ccccc5	10.1016/j.bmcl.2005.01.071	6.88941
n1c(N)nc(O)c(c12)ncn2[C@@H]([C@@]3(O)C)O[C@@H]([C@H]3O)CO	10.1021/jm030424e	6.88606
COc1ccc(cc1Cl)CC[C@@]2(C3CCCC3)OC(O)=C(C(=O)C2)Sc4ccc(O)cc4	10.1016/j.bmcl.2006.06.065	6.88606
c1cc(F)ccc1Cn2c(=O)c(c(O)c(n23)ccc3)C(N4)=NS(=O)(=O)c(c45)cc(cc5)[C@@H](S6(=O)=O)CCC6	10.1016/j.bmcl.2008.04.066	6.88606
c1cc(F)c(Cl)cc1CN2C(=O)C(=C(O)C23CC3)C4=NS(=O)(=O)c(c45)c(ccc5)CNS(=O)(=O)C	10.1016/j.bmcl.2008.05.083	6.88606
C1CCCCC[C@@H]([C@H]12)N(c(cc3)ccc3F)C(=O)[C@@H](C2=O)C(N4)=NS(=O)(=O)c(c45)cc(cc5)NS(=O)(=O)C	10.1016/j.bmcl.2008.11.048	6.88606
O=C([O-])\C=C\c(cc1)ccc1NC(=O)[C@H](C)NC(=O)c(cc2)cc(c23)nc(-c4cocc4)n3C5CCCCC5	10.1016/j.bmcl.2009.10.136	6.88606
CC[C@H](C)[C@](CC(=O)[O-])(OCC1)C(=C12)N=C3[C@@H]2C(C#N)=CC=C3C	10.1016/j.bmcl.2010.03.002	6.88606
c1cnccc1-c(n2CC(=O)N(C)C)c(c(c23)ccc(c3)C(=O)O)C4CCCCC4	10.1021/jm050056+	6.8729
CC(C)(C)C#Cc(sc1C(=O)O)cc1N(C(=O)[C@@H](CC2)CC[C@H]2C)N(C)C3CCNCC3	10.1016/j.bmcl.2012.05.025	6.86012
Clc1ccc(Cl)c(c12)sc3c2CCO[C@]3(CCC)CC(=O)O	10.1016/j.bmcl.2005.08.114	6.85387
OC(=O)c(c1)ccc(c12)c(C3CCCCC3)c4n2CCc5c4cccc5	10.1021/jm0610245	6.85387
c1cccnc1-c(n2)n(C3CCCCC3)c(c24)ccc(c4)C(=O)N[C@H](C(=O)O)Cc5c[nH]c(c56)ccc(c6)O	10.1016/j.bmcl.2003.12.032	6.85387
c1c(Cl)cc(Cl)cc1S(=O)(=O)Nc(ccc2)cc2\C(O)=C\C(=O)C(=O)O	10.1021/jm0504454	6.85387
COc1ccc(cc1Cl)CC[C@@]2(C3CCCC3)OC(O)=C(C(=O)C2)Sc4n(C)ccn4	10.1016/j.bmcl.2006.06.065	6.85387
OC(=O)c(c1)ccc(c12)c(C3CCCCC3)c4n2C[C@H]5[C@H](N(C)CC5)c6c4cccc6	10.1021/jm0610245	6.85387
C=1C=C(O)CC(C12)=C(C=N2)C[C@@H](c3cscn3)NC(=O)c(cc4)cc(c45)nc(-c6ccccn6)n5C7CCCCC7	10.1016/j.bmcl.2010.02.003	6.85387
N12CCN(C)S(=O)(=O)/N=C([O-])\c3ccc4c(c3)n(C)c(c4C5CCCCC5)c6c(cccc6)OCC(=O)N(CC1)CC2	10.1016/j.bmcl.2012.03.097	6.85387
[NH3+]CCOc(c1)ccc(c12)NC(=NS2(=O)=O)[C@H](C3=O)C(=O)N(CCC(C)C)c(c34)cccc4	10.1016/j.bmcl.2009.05.091	6.84771
c1ccc(O)c(c12)NC3=C(C(=O)CC(C3)(C)C)[C@@H](N2C(=O)c4nc(C)sc4)c(c5F)cccc5OCc6ccccc6	10.1016/j.bmcl.2009.03.035	6.84466
c1cccc(c12)NC(=NS2(=O)=O)c(c3O)c(=O)n(c(c34)cccc4)NCC5CC5	10.1016/j.bmcl.2005.01.071	6.83863
c1cccc(c12)NC(=NS2(=O)=O)C3=C(O)[C@H](C(C)C)N(C3=O)CCC(C)C	10.1016/j.bmcl.2006.01.034	6.83268
c1cccc(c12)NC(=NS2(=O)=O)c(c3O)c(=O)n(c(c34)cccc4)NCC5CCCC5	10.1016/j.bmcl.2005.01.071	6.82391
c1cccc(c12)n(C/C=C/C)c(=O)c(c2O)C(=NS3(=O)=O)Nc(c34)cccc4	10.1021/jm050855s	6.82391
C1CCCCC1c(c(c23)ccc(n2)C(=O)O)c([nH]3)-c4ccccc4	10.1016/j.bmcl.2006.05.012	6.82391
s1cccc1-c(c2O)nn(Cc3ccccc3)c(=O)c2C(N4)=NS(=O)(=O)c(c45)cc(cc5)OCC(=O)N	10.1016/j.bmcl.2008.01.007	6.82391
CC[C@H](C)[C@@](CC(=O)O)(OCC1)C(=C12)N=C3[C@@H]2C(Cl)=CC=C3Cl	10.1016/j.bmcl.2010.03.002	6.82391
CS(=O)(=O)Nc(c1)ccc(c12)NC(=NS2(=O)=O)C(=C3O)C(=O)N(C4CC4)C[C@@]3(C)CCC(C)(C)C	10.1016/j.bmcl.2009.09.051	6.82391
c1cccc(c12)c(O)c(cc2CCC(C)C)C(=NS3(=O)=O)Nc(c34)ccc(c4)NS(=O)(=O)C	10.1016/j.bmcl.2009.05.063	6.82391
CC(C)CC[C@@H](n(c12)ccc2)C([O-])=C(C1=O)C(=NS3(=O)=O)Nc(c34)ccc(c4)NS(=O)(=O)C	10.1016/j.bmcl.2009.05.022	6.82391
C1CCCCC1c2c(-c3ccccn3)n(C)c(c24)cc(cc4)C(=O)NC(C)(C)C(=O)Nc5ccc(cc5)-c6nc(cs6)C(=O)O	10.1016/j.bmcl.2011.04.082	6.81248
C1CCCCC1c2c(-c3ccc(cn3)C(F)(F)F)n(C)c(c24)cc(cc4)C(=O)NC(C)(C)C(=O)Nc5ccc(cc5)/C=C/C(=O)O	10.1016/j.bmcl.2011.04.059	6.8041
c1cocc1-c(n2)n(C3CCCCC3)c(c24)ccc(c4)C(=O)N[C@@H](C(=O)O)Cc5cn(C)c(c56)ccc(c6)O	10.1016/j.bmcl.2003.12.032	6.79588
CC(C)CCn1c(=O)c(c(O)c(n12)ccc2)C(N3)=NS(=O)(=O)c(c34)cc(cc4)NS(=O)(=O)C5CC5	10.1016/j.bmcl.2008.04.066	6.79588
N#Cc1ccc(C)c(c12)sc3c2CCO[C@]3(CCC)CC(=O)O	10.1016/j.bmcl.2005.08.114	6.76955
O=S(=O)(C)Nc(cc1)cc(c12)S(=O)(=O)NC(=N2)c(c3O)c(=O)n(CCC(C)C)nc3CCC(F)(F)F	10.1016/j.bmcl.2008.02.072	6.76955
O=C(O)\C=C\c(cc1)ccc1NC(=O)C(C)(C)NC(=O)C(=CC=2)CC(C23)=NC(c4cocc4)=C3C5CCCCC5	10.1016/j.bmcl.2011.04.059	6.76447
c1cccc(c12)n(CCCC#N)c([O-])c(c2=O)C(=NS3(=O)=O)Nc(c34)cccc4	10.1021/jm050855s	6.76447
c1cc(Br)cc(c12)S(=O)(=O)N=C(N2)c(c3O)c(=O)n(CCC(C)C)c(c34)cccc4	10.1016/j.bmcl.2009.05.091	6.76195
C1CCCCC1c2c(-c3ccc(N)nc3)n(C)c(c24)cc(cc4)C(=O)NC(C)(C)C(=O)Nc5ccc(cc5)/C=C/C(=O)O	10.1016/j.bmcl.2011.04.059	6.75203
c1cc(C(=O)O)cc(c12)c(C)c(-c3ccccc3)n2C4CCCCC4	10.1016/j.bmcl.2006.07.074	6.74473
C1CCN([C@@]12C)N(CCC(C)(C)C)C(=O)C(=C2O)C(N3)=NS(=O)(=O)c(c34)cc(cc4)NS(=O)(=O)C	10.1016/j.bmcl.2008.08.017	6.74473
C1CCCCC1c2c(-c(cc3)ccc3OC)n(c4c25)CC(=O)NCCCCN(C)S(=O)(=O)NC(=O)c(c4)cc5	10.1016/j.bmcl.2012.03.097	6.74473
C1CCCCC1n(c(c23)ccc(c2)C(=O)[O-])c(n3)-c4ccc(cc4)OCc5cnc(C)nc5-c6ccc(Cl)cc6	10.1021/jm060269e	6.72584
c1ccnc(c12)n(CCC(C)C)c(=O)c(c2O)C(=NS3(=O)=O)Nc(c34)ccc(c4)NS(=O)(=O)NC(=O)OCCCl	10.1016/j.bmcl.2006.04.015	6.72354
C1C[C@H](C)CC[C@H]1C(=O)N(C(C)C)c2c(C(=O)O)cc(cc2)Oc3ccccc3C(F)(F)F	10.1016/j.bmcl.2013.09.102	6.72125
n1nn[nH]c1-c(cn2)c(n23)ncc(c3C4CCCCC4)-c(cc5)ccc5OCc(cc6)ccc6C(=O)OC	10.1016/j.bmcl.2009.09.087	6.72125
Brc1ccc(C)c(c12)sc3c2CCO[C@]3(CCC)CC(=O)O	10.1016/j.bmcl.2005.08.114	6.72125
O=C(C1)NCCCCCN(C)S(=O)(=O)NC(=O)c(c2)ccc(c2n13)c(C4CCCCC4)c3-c5ccc(Cl)cc5	10.1016/j.bmcl.2012.03.097	6.72125
C1C[C@H](C)CC[C@H]1C(=O)N(C(C)C)c2c(C(=O)[O-])cc(cc2)Oc3c(C(F)(F)F)cncc3	10.1016/j.bmcl.2013.09.102	6.72125
c1ccccc1C(=O)N/C(C(=O)O)=C\c2ccc(cc2)Oc3c(Cl)cccc3C	10.1016/j.bmcl.2005.03.066	6.69897
C1CC(C)(C)Cc(c12)sc(c2C(=O)OCC)NC(=O)NS(=O)(=O)N3CCc(c34)cccc4	10.1016/j.bmcl.2005.09.047	6.69897
c1c(Cl)c(Cl)ccc1/C=C2\SC(=S)N(C2=O)NS(=O)(=O)c3ccccc3	10.1021/jm050859x	6.69897
c1cc(Cl)c(Cl)cc1/C=C2\SC(=S)N(C2=O)NS(=O)(=O)c3sccc3	10.1021/jm050859x	6.69897
c1cc(Cl)c(Cl)cc1/C=C2\SC(=S)N([C@@H]2O)NS(=O)(=O)c3ccccc3F	10.1021/jm050859x	6.69897
c1c(F)c(F)cc(F)c1/C=C2\SC(=S)N(C2=O)NS(=O)(=O)c3ccccc3	10.1021/jm050859x	6.69897
C1C[C@H](C)CC[C@H]1C(=O)N(C(C)C)c2c(C(=O)O)cc(cc2)Oc3ccccc3C(F)F	10.1016/j.bmcl.2013.09.102	6.69897
Fc1cccc(F)c1Cn2cnc(=O)c(c23)cc(cc3)Oc4ncccc4C(F)(F)F	10.1016/j.bmcl.2013.05.037	6.69897
n1nn[nH]c1-c(cn2)c(n23)ncc(c3C4CCCCC4)-c(cc5)ccc5Oc(c6)cccc6S(=O)(=O)C	10.1016/j.bmcl.2009.09.087	6.69897
C1CCCCC1C(=O)N/C(C(=O)O)=C\c2ccc(cc2)Oc3c(Br)cccc3	10.1016/j.bmcl.2005.03.106	6.69897
c1ccccc1/C=C(C)/C=C2\SC(=S)N(C2=O)NS(=O)(=O)c3ccccc3	10.1021/jm050859x	6.69897
O=C(O)c(n1)c(O)c(O)nc1-c2sccc2NC(=O)Cc3c[nH]c(c34)cccc4	10.1021/jm051064t	6.69897
OC(=O)/C=C\c1ccc(cc1)NC(=O)C2(CCC2)NC(=O)c(cc3)cc(c34)nc(-c5ccccc5)n4C6CCCCC6	10.1016/j.bmcl.2010.02.003	6.69897
Clc1cc(Cl)cc(c1)Nc2c(C#N)c(ns2)O	10.1016/j.bmcl.2006.10.002	6.69897
CC(C)C[C@@]1(C(=O)O)C[C@H](C(=O)NS(=O)(=O)C(F)(F)F)[C@H](c2cccs2)N1C(=O)c3ccc(C(F)(F)F)cc3	10.1016/j.bmcl.2007.01.034	6.69897
c1c(Br)c(Br)ccc1/C=C2\SC(=S)N(C2=O)NS(=O)(=O)c3ccccc3	10.1021/jm050859x	6.69897
C1CCCCC1n(c(c23)ccc(c2)C(=O)[O-])c(n3)-c4ccc(cc4)OCc5cc(Cl)ccc5-c6ccccc6	10.1021/jm060269e	6.69897
CC(C)(C)CCN([C@H](C1=O)C(C)(C)C)C(=O)[C@@H]1C2=[NH+]S(=O)(=O)c(c23)c(ccc3)OCC(=O)N	10.1016/j.bmcl.2008.05.083	6.69897
O=C(O)c(n1)c(O)c(O)nc1-c2sccn2	10.1021/jm051064t	6.67778
C1CCCC1Oc(cc2)cc(C(=O)O)c2NS(=O)(=O)c(cc3)ccc3C	10.1016/j.bmcl.2013.09.102	6.67778
O=C(O)c(n1)c(O)c(O)nc1-c2sccc2NC(=O)Cc3c(Cl)cccc3	10.1021/jm051064t	6.67778
c1cccc(c12)NC(=NS2(=O)=O)c(c3O)c(=O)n(c(c34)cccc4)NCC5CCCCCC5	10.1016/j.bmcl.2005.01.071	6.66354
c1ccccc1Oc(cc2)cc(C(=O)O)c2NS(=O)(=O)c(cc3)ccc3C	10.1016/j.bmcl.2013.09.102	6.65758
C1=CC(O)=C[C@@H](C12)C(=CN=2)C[C@@H](C(=O)O)NC(=O)c(cc3)cc(c34)nc(-c5cocc5)n4C6CCCCC6	10.1016/j.bmcl.2010.02.003	6.65758
n1nn[n-]c1-c(cn2)c(n23)ncc(c3C4CCCCC4)-c(cc5)ccc5OCc6cccc(c6)C(=O)OC	10.1016/j.bmcl.2009.09.087	6.65758
OC(=O)/C=C/c1ccc(cc1)NC(=O)C2(CCCC2)NC(=O)c(cc3)cc(c34)n5c(C=6[C@H](N=CN6)CCC5)c4C7CCCCC7	10.1016/j.bmcl.2012.02.063	6.64207
O=C([O-])c(c1)ccc(c12)c(C3CCCCC3)c(C#C)n2CC(=O)N4CCC(CC4)[NH+](C)C	10.1021/jm050056+	6.64207
c1ccccc1Cn(c(c23)nccc2)c(=O)c(c3O)C(NS4(=O)=O)=Nc(c45)ccc(c5)C	10.1016/j.bmcl.2006.04.022	6.63827
c1ccccc1-c(n(CC(=O)N(C)C)c(c23)sc(c3)C(=O)O)c2C4CCCCC4	10.1016/j.bmcl.2006.05.012	6.63827
c1cc(C(=O)O)cc(c12)[nH]c(-c3ccccn3)c2C4CCCCC4	10.1016/j.bmcl.2006.07.074	6.63827
C=1C=C(O)CC(C12)=C(C=N2)C[C@@H](c3cscn3)NC(=O)c(cc4)cc(c45)nc(-c6ccccc6)n5C7CCCCC7	10.1016/j.bmcl.2010.02.003	6.63827
Fc1cc(F)ccc1Cn2cnc(=O)c(c23)cc(cc3)Oc4c(C(F)(F)F)c(ccn4)OC	10.1016/j.bmcl.2013.05.037	6.63827
CC(C)C[C@@]1(C(=O)O)C[C@H](C(=O)NS(=O)(=O)C)[C@H](c2cccs2)N1C(=O)c3ccc(C(F)(F)F)cc3	10.1016/j.bmcl.2007.01.034	6.63827
s1cccc1-c(c2[O-])nn(CCC(C)C)c(=O)c2C(N3)=NS(=O)(=O)c(c34)cc(cc4)/C=C/C(=O)N	10.1016/j.bmcl.2008.01.007	6.63827
c1cccc(c12)C(CCC)(CCC)C(=O)C(=C2O)C(=NS3(=O)=O)Nc(c34)ccc(c4)OCC(=O)N	10.1016/j.bmcl.2008.06.043	6.61979
O=C(O)[C@@H]1CSCN1S(=O)(=O)c2c(O)c(Cl)cc(Cl)c2	10.1021/jm060168g	6.61979
CC(C)(C)CCN([C@H]1C(C)(C)C)C(=O)C(=C1O)C2=CS(=O)(=O)c(c23)c(ccc3)CNS(=O)(=O)C	10.1016/j.bmcl.2008.05.083	6.61979
Fc1cc(F)ccc1Cn2cnc(=O)c(c23)cc(c(F)c3)Oc4ncccc4C(F)(F)F	10.1016/j.bmcl.2013.05.037	6.61979
c1ccccc1-c2nn(CCC(C)C)c(=O)c(c2O)C(N3)=CS(=O)(=O)c(c34)cc(cc4)NS(=O)(=O)C	10.1016/j.bmcl.2008.07.014	6.60206
Nc(n1)sc(c12)CCCn3c2c(C4CCCCC4)c5c3cc(cc5)C(=O)NC6(CCCC6)C(=O)Nc7ccc(cc7)/C=C/C(=O)O	10.1016/j.bmcl.2012.02.063	6.60206
c1cc(C)ccc1C(=O)N/C(C(=O)[O-])=C\c2ccc(cc2)Oc3c(Br)cccc3	10.1016/j.bmcl.2005.03.106	6.60206
c1cccc(c12)C(CCCC)(CCCC)C(=O)C(=C2O)C(=NS3(=O)=O)Nc(c34)ccc(c4)OCC(=O)N	10.1016/j.bmcl.2008.06.043	6.58503
O=C([O-])[C@@H]1CCCN1S(=O)(=O)c2c([O-])c(Br)cc(Cl)c2	10.1021/jm060168g	6.58503
C1=CC(O)=C[C@@H](C12)C(=CN=2)C[C@@H](C(=O)O)NC(=O)c(cc3)cc(c34)nc(-c5occc5)n4C6CCCCC6	10.1016/j.bmcl.2010.02.003	6.56864
FC(F)(F)c1ccccc1Oc(cc2)cc(C(=O)[O-])c2NS(=O)(=O)c(cc3)ccc3C	10.1016/j.bmcl.2013.09.102	6.56864
Oc1ccn(CCC(C)C)c(=O)c1C(=NS2(=O)=O)Nc(c23)ccc(c3)NS(=O)(=O)C	10.1016/j.bmcl.2004.12.030	6.56225
Oc1c(C(=O)C)cn(CCC(C)C)c(=O)c1C(=NS2(=O)=O)Nc(c23)ccc(c3)NS(=O)(=O)C	10.1016/j.bmcl.2004.12.030	6.55284
O=C(O)c(n1)c(O)c(O)nc1-c2sccc2NC(=O)Cc3c([nH]c(c34)cccc4)-c5ccccc5	10.1021/jm051064t	6.55284
COc1ccc(cc1Cl)CC[C@@]2(C3CCCC3)OC(O)=C(C(=O)C2)Sc4n(C)nnn4	10.1016/j.bmcl.2006.06.065	6.55284
OC(=O)/C=C/c1ccc(cc1)NC(=O)CNC(=O)c(cc2)cc(c23)nc(-c4cocc4)n3C5CCCCC5	10.1016/j.bmcl.2009.10.136	6.55284
O=S(=O)(C)Nc(cc1)cc(c12)S(=O)(=O)NC(=N2)c(c3O)c(=O)n(CCC(C)C)nc3CCC(C)C	10.1016/j.bmcl.2008.02.072	6.55284
O=S(=O)(C)Nc(c1)ccc(c12)NC(=NS2(=O)=O)C(C3=O)=C([O-])[C@](C)(c(c34)cccc4)CCCc5ccccc5	10.1016/j.bmcl.2004.12.030	6.55284
C1CCCCC1c2c(-c3cocc3)n(CC)c(c24)cc(cc4)C(=O)NC(C)(C)C(=O)Nc5ccc(cc5)/C=C/C(=O)O	10.1016/j.bmcl.2011.04.059	6.54975
O=C([O-])c(c1)ccc(c12)c(C3CCCCC3)c(CC)n2CC(=O)N4CCC(CC4)[NH+](C)C	10.1021/jm050056+	6.54821
O=C(C)Nc(cc1)ccc1Oc(cc2)cc(C(=O)O)c2NS(=O)(=O)c(cc3)ccc3C	10.1016/j.bmcl.2013.09.102	6.5376
c1ccsc1-c2nn(CCC(C)C)c(=O)c(c2O)C(=N3)NS(=O)(=O)c(c34)cc(cc4)N5CCCS5(=O)=O	10.1016/j.bmcl.2008.02.072	6.5376
C1CCCCC1c2c(-c(cc3)ccc3F)cnc(n24)c(cn4)C(=O)N[C@H](C(=O)O)C(C)C	10.1016/j.bmcl.2009.09.087	6.5376
c1cc(C(=O)O)c(Cl)c(c12)n(C)c(-c3ccoc3)c2C4CCCC4	10.1016/j.bmcl.2006.07.074	6.5376
C1CCCCC1c2c(-c(cc3Cl)ccc3C)n(C)c(c24)cc(cc4)C(=O)NC(C)(C)C(=O)Nc5ccc(cc5)/C=C/C(=O)O	10.1016/j.bmcl.2011.04.059	6.52578
O=C(O)c(c1)ccc(c12)n(C3CCCCC3)c(n2)-c4ccc(cc4)OCc5ccccc5-c6ccccc6	10.1016/j.bmcl.2006.01.032	6.52288
CCC[C@](CC(=O)O)(OCC1)C(=C12)N=C3[C@@H]2C(C#N)=CC=C3C	10.1016/j.bmcl.2010.03.002	6.52288
Fc1cc(F)cc(c1)Nc2c(C#N)c(ns2)O	10.1016/j.bmcl.2006.10.002	6.52288
s1nc(O)c(C#N)c1Nc(c2)c(ccc2Br)OCc3ccccc3	10.1016/j.bmcl.2006.10.002	6.52288
C=1C=C(O)CC(C12)=C(C=N2)C[C@@H](c3cscn3)NC(=O)c(cc4)cc(c45)nc(-c6cocc6)n5C7CCCCC7	10.1016/j.bmcl.2009.10.136	6.52288
Brc1cc(C(F)(F)F)cc(c1)Nc2c(C#N)c([O-])ns2	10.1016/j.bmcl.2006.10.002	6.52288
C1C[C@H](C)CC[C@H]1C(=O)N(C(C)C)c2c(C(=O)[O-])cc(cc2)Oc3ccccc3C(F)(F)C	10.1016/j.bmcl.2013.09.102	6.52288
Fc1cc(F)cc(F)c1Cn2cnc(=O)c(c23)cc(cc3)Oc4ccccc4	10.1016/j.bmcl.2013.05.037	6.52288
c1ccccc1C(=O)N/C(C(=O)O)=C\c2ccc(cc2)Oc3c(N)cccc3Cl	10.1016/j.bmcl.2005.03.066	6.50864
Brc1cc(F)c(cc1)S(=O)(=O)Nc2c(C(=O)O)ccc(c2)Oc3ccccc3	10.1016/j.bmcl.2013.09.102	6.50864
CCC[C@@](CC(=O)O)(OCC1)C(=C12)N=C3[C@@H]2C(C#N)=CC(=C3C)OCCc4ccncc4	10.1016/j.bmcl.2011.04.052	6.50864
c1ccncc1Cn(c(c23)cccc2)c([O-])c(c3=O)C(=NS4(=O)=O)Nc(c45)cccc5	10.1021/jm050855s	6.50031
N#Cc1ccc(C)c(c12)sc3c2CCO[C@]3(CC([O-])=O)CCC	10.1016/j.bmcl.2005.08.114	6.49485
C1CCCCC1c(c(c23)ccc(n2)C([O-])=O)c(n3CC(=O)N(C)C)-c4ccccc4	10.1016/j.bmcl.2006.05.012	6.49485
C1CCCCC1c2c(-c3ccccn3)n(C)c(c24)cc(cc4)C(=O)NC(C)(C)C(=O)Nc5ccc(cc5)-c6oc(cc6)C(=O)N	10.1016/j.bmcl.2011.04.082	6.48149
CC(C)C[C@@]1(C(=O)O)C[C@H](C(=O)N)[C@H](c2cccs2)N1C(=O)c3ccc(cc3)C(C)(C)C	10.1016/j.bmcl.2007.01.034	6.48149
C1C[C@H](C)CC[C@H]1C(=O)N(C(C)C)c2c(C(=O)O)cc(cc2)Oc3ccccc3C4CC4	10.1016/j.bmcl.2013.09.102	6.48149
c1ccncc1-c(n2CC(=O)N(C)C)c(c(c23)ccc(c3)C(=O)O)C4CCCCC4	10.1021/jm050056+	6.47886
c1cc(F)ccc1CN(C2=O)[C@@H](C(C)(C)C)C(O)=C2C(=CS3(=O)=O)Nc(c34)ccc(F)c4	10.1016/j.bmcl.2009.08.023	6.47108
c1cc(O)ccc1-c(c2)n(c(c23)ccc(c3)C(=O)O)C4CCCCC4	10.1021/jm049122i	6.46852
O=C(O)c(c1)ccc(c12)n(C3CCCCC3)c(n2)-c4ccc(cc4)OCCc5ccccc5-c6ccccc6	10.1016/j.bmcl.2006.01.032	6.46852
s1cccc1-c(c2[O-])nn(CCC(C)C)c(=O)c2C(N3)=NS(=O)(=O)c(c34)cc(O)cc4	10.1016/j.bmcl.2008.01.007	6.46852
c1ccccc1Oc(cc2)cc(C(=O)[O-])c2NS(=O)(=O)c(cc3)c(F)cc3Br	10.1016/j.bmcl.2013.09.102	6.46852
C1CCCCC1c2c(-c3ccccc3)n(C)c(c24)cc(cc4)C(=O)NC(C)(C)C(=O)Nc5ccc(cc5)/C=C/C(=O)O	10.1016/j.bmcl.2011.04.059	6.46218
CC(C)(C)C#Cc(sc1C(=O)O)cc1N(C(=O)[C@@H](CC2)CC[C@H]2C)N(C)c3ccncc3	10.1016/j.bmcl.2012.05.025	6.46092
C1CCCCC1n(c(c23)ccc(c2)C(=O)O)c(n3)-c4ccc(cc4Cl)OCc5ccccc5-c6ccccc6	10.1021/jm060269e	6.45593
C1CCC1[C@](CC(=O)O)(OCC2)C(=C23)N=C4[C@@H]3C(Cl)=CC=C4Cl	10.1016/j.bmcl.2010.03.002	6.45593
O=C(O)C(=O)CC(=O)c1c(cccc1)OCCCC#N	10.1021/jm0342109	6.45593
c1ccccc1CN([C@H](C2=O)C(C)C)C(=O)C2=C3NS(=O)(=O)c(c34)c(ccc4)OCc5nocn5	10.1016/j.bmcl.2008.05.083	6.45593
C1CCCCC1Cn(c(c23)cccc2)c(=O)c(c3O)C(=NS4(=O)=O)Nc(c45)cccc5	10.1021/jm050855s	6.43533
FC(F)(F)c1ccc(cc1)CCC(=O)NC(\C(=O)O)=C/c2ccc(cc2)Oc3c(Br)cccc3	10.1016/j.bmcl.2005.03.106	6.4318
FC(F)(F)Oc1ccccc1Oc(cc2)cc(C(=O)O)c2NS(=O)(=O)c(cc3)ccc3C	10.1016/j.bmcl.2013.09.102	6.4318
CCC[C@@](CC(=O)[O-])(OCC1)C(=C12)N=C3[C@@H]2C(Cl)=CC=C3Cl	10.1016/j.bmcl.2010.03.002	6.4318
O=C(O)C(=O)/C=C(O)/c1c(cccc1)OCCCC#N	10.1021/jm0504454	6.42022
C1=CC(O)=C[C@@H](C12)C(=CN=2)C[C@@H](C([O-])=O)NC(=O)c(cc3)cc(c34)nc(n4C5CCCCC5)C(=O)c(cc6)cc(c67)nc(-c8cocc8)n7C9CCCC9	10.1016/j.bmcl.2010.02.003	6.42022
O=C(O)c(c1)ccc(c12)n(C3CCCCC3)c(n2)-c4ccc(cc4)OCc5cccc(c5)-c6ccccc6	10.1016/j.bmcl.2006.01.032	6.40894
c1cc(C(=O)O)ccc1NC(=O)[C@H](C)NC(=O)c(cc2)cc(c23)nc(-c4cocc4)n3C5CCCCC5	10.1016/j.bmcl.2009.10.136	6.40894
c1cc(C(=O)O)cc(c12)n3c(c4c(OCC3)cccn4)c2C5CCCCC5	10.1039/c1ob05525a	6.40894
c1cocc1-c(n2)n(C3CCCCC3)c(c24)ccc(c4)C(=O)N[C@H](C(=O)O)Cc5c[nH]c(c56)ccc(c6)OC	10.1016/j.bmcl.2003.12.032	6.39794
s1ccnc1[C@@H]([C@H](C2)C(=O)O)N([C@@]2(C(=O)O)CC(C)C)C(=O)c3ccc(C(F)(F)F)cc3	10.1016/j.bmcl.2005.01.076	6.39794
C1CC(C)(C)Cc(c12)sc(c2C(=O)OCC)NC(=O)NS(=O)(=O)N3CCN(C)CC3	10.1016/j.bmcl.2005.09.047	6.39794
N#CC1=CC=C(C)[C@H]2N=C(C3=C12)[C@](OCC3)(CC(=O)O)C4CCC4	10.1016/j.bmcl.2010.03.002	6.39794
n1cccc(c12)cc(cc2)-c(c3C4CCCCC4)n(C)c(c35)cc(cc5)C(=O)NC(C)(C)C(=O)Nc6ccc(cc6)/C=C/C(=O)O	10.1016/j.bmcl.2011.04.059	6.39794
O=c1[nH]cccc1-c2c(C(=O)NS(=O)(=O)C(C)C)n(c(c23)ccc(Cl)c3)Cc4ccccc4F	10.1016/j.bmcl.2011.10.041	6.39794
n1nn[nH]c1-c(cn2)c(n23)ncc(c3C4CCCCC4)-c(cc5)ccc5Oc(c6)cccc6OC	10.1016/j.bmcl.2009.09.087	6.39794
Fc1cc(Cl)ccc1Cn2cnc(=O)c(c23)cc(cc3)Oc4ncccc4C(F)(F)F	10.1016/j.bmcl.2013.05.037	6.39794
n1nn[nH]c1-c(cn2)c(n23)ncc(c3C4CCCCC4)-c(cc5)ccc5Oc6ccccc6	10.1016/j.bmcl.2009.09.087	6.39794
c1cocc1-c(n2)n(C3CCCCC3)c(c24)ccc(c4)C(=O)N[C@H](C(=O)[O-])Cc5c[nH]c(c56)cccc6	10.1016/j.bmcl.2003.12.032	6.39794
n1nn[n-]c1-c(cn2)c(n23)ncc(c3C4CCCCC4)-c(cc5)ccc5OC6CCCCC6	10.1016/j.bmcl.2009.09.087	6.39794
n1c(N)nc(O)c(c12)ncn2[C@@H]3O[C@H](CO)C[C@H]3O	10.1021/jm030424e	6.22185
Fc1ccc(cc1)CCC(=O)NC(\C(=O)O)=C/c2ccc(cc2)Oc3c(Br)cccc3	10.1016/j.bmcl.2005.03.106	6.22185
Nc(c1)nccc1Cn(c(c23)ccc(Cl)c3)c(C(=O)NS(=O)(=O)CC)c2-c4ccc[nH]c4=O	10.1016/j.bmcl.2011.10.041	6.22185
c1ccsc1[C@@H]([C@H](C2)C(=O)O)N([C@@]2(C(=O)O)CC(C)C)C(=O)c3cc(Cl)c(Cl)cc3	10.1016/j.bmcl.2005.01.076	6.22185
c1cc(Cl)c(Cl)cc1/C(C)=C2\SC(=S)N(C2=O)NS(=O)(=O)c3ccccc3	10.1021/jm050859x	6.22185
O=C(O)c(n1)c(O)c(O)nc1-c2sccc2NC(=O)NCCc3ccccc3	10.1021/jm051064t	6.20761
c1cc(C(F)(F)F)ccc1CN([C@H]([C@H]23)CCC3)C(=O)C(=C2O)C(N4)=NS(=O)(=O)c(c45)cc(cc5)NS(=O)(=O)C	10.1016/j.bmcl.2008.11.048	6.20761
c1cc(F)c(Cl)cc1CN2C(=O)C(=C(O)C23CC3)C4=NS(=O)(=O)c(c45)c(ccc5)CN(C)S(=O)(=O)C	10.1016/j.bmcl.2008.05.083	6.20761
C1CCCCC1c2c(-c(cc3C)cnc3N)n(C)c(c24)cc(cc4)C(=O)NC(C)(C)C(=O)Nc5ccc(cc5)/C=C/C(=O)O	10.1016/j.bmcl.2011.04.059	6.20204
c1cccc(c12)NC(=NS2(=O)=O)c(c3O)c(=O)n(NC(C)C)c(c34)cccc4	10.1016/j.bmcl.2005.01.071	6.19382
c1cccc(Cl)c1-c2sc(cc2)/C=C(C(=O)O)\NC(=O)c3ccccc3	10.1016/j.bmcl.2005.03.066	6.18046
OC(=O)c(cc1)cc(c12)n3c(c4c(OCC3)cccc4)c2C5CCCCC5	10.1016/j.bmcl.2011.03.067	6.16115
Cc(n1)sc(c12)ccc(c2)-c(c3C4CCCCC4)n(C)c(c35)cc(cc5)C(=O)NC(C)(C)C(=O)Nc6ccc(cc6)/C=C/C(=O)O	10.1016/j.bmcl.2011.04.059	6.16115
c1c(F)ccc(c12)n(CC(=O)C(C)(C)C)c(=O)c(c2O)C(=NS3(=O)=O)Nc(c34)cccc4	10.1021/jm050855s	6.15739
c1cocc1-c(n2)n(C3CCCCC3)c(c24)ccc(c4)C(=O)N[C@@H](C(=O)O)Cc5c[nH]c(c56)ccc(c6)O	10.1016/j.bmcl.2003.12.032	6.1549
c1ccsc1[C@@H]([C@H](C2)C(=O)O)N([C@@]2(C(=O)O)CC(C)C)C(=O)c3cccc(c34)cccc4	10.1016/j.bmcl.2005.01.076	6.1549
c1ccccc1[C@@H]([C@H](C2)C(=O)O)N([C@@]2(C(=O)O)CC(C)C)C(=O)c3ccc(C(F)(F)F)cc3	10.1016/j.bmcl.2005.01.076	6.1549
CCC[C@](C(=O)O)(OCC1)C(=C12)N=C3[C@@H]2C(C#N)=CC=C3C	10.1016/j.bmcl.2010.03.002	6.1549
C1CCCc(c12)sc(c2C(=O)OCC)NC(=O)NS(=O)(=O)c3cccc(c34)cccc4	10.1016/j.bmcl.2005.09.047	6.1549
c1cc(Cl)c(Cl)cc1/C=C2\SC(=S)N([C@@H]2O)NS(=O)(=O)c3ccc(F)cc3	10.1021/jm050859x	6.1549
C1CCCCC1N([C@@H]([C@@H]23)CCC3)C(=O)C(=C2O)C(N4)=NS(=O)(=O)c(c45)cc(cc5)NS(=O)(=O)C	10.1016/j.bmcl.2008.11.048	6.13668
Cn1cccc1-c(n2)n(C3CCCCC3)c(c24)ccc(c4)C(=O)N[C@@H](C(=O)O)CC(=CN=5)[C@H](C56)C=C(O)C=C6	10.1016/j.bmcl.2010.02.003	6.13668
C1CCCCC1c2c(-c3ccccn3)n(C)c(c24)cc(cc4)C(=O)NC5(CCC5)C(=O)Nc6ccc(cc6)-c7cnc(N)nc7	10.1016/j.bmcl.2011.04.082	6.12784
c1cccc(c12)NC(=NS2(=O)=O)C3=C(O)[C@@H](N(C3=O)CCC(C)(C)C)c4ccc(F)cc4	10.1016/j.bmcl.2006.01.034	6.12552
N#CCCCCn(c(c12)cccc1)c(=O)c(c2O)C(=NS3(=O)=O)Nc(c34)cccc4	10.1021/jm050855s	6.12494
Clc1ccc(Cl)c(c12)sc3c2CCO[C@]3(CC(=O)O)CCCC	10.1016/j.bmcl.2005.08.114	6.12494
c1ccc(F)cc1C(c2cccc(F)c2)Oc(cc3)ccc3-c(n4)n(c(c45)ccc(c5)C(=O)O)C6CCCCC6	10.1016/j.bmcl.2006.01.032	6.11919
CCCC[C@@](CC(=O)O)(OCC1)C(=C12)N=C3[C@@H]2C(Cl)=CC=C3Cl	10.1016/j.bmcl.2010.03.002	6.11919
O=C(O)[C@@H]1CCCN1S(=O)(=O)c2c(O)c(Cl)cc(Cl)c2	10.1021/jm060168g	6.11351
C1CC[C@H]([C@H]12)N(C(C)C)C(=O)C(=C2O)C(N3)=NS(=O)(=O)c(c34)cc(cc4)NS(=O)(=O)C	10.1016/j.bmcl.2008.11.048	6.10791
O=C(O)c1c(O)c(=O)cc(o1)COCC	10.1016/j.bmcl.2004.03.087	6.09691
c1ccoc1[C@@H]([C@H](C2)C(=O)O)N([C@@]2(C(=O)O)CC(C)C)C(=O)c3ccc(C(F)(F)F)cc3	10.1016/j.bmcl.2005.01.076	6.09691
c1ccccc1C(=O)NC(\C(=O)NOC)=C/c2ccc(cc2)Oc3c(Br)cccc3	10.1016/j.bmcl.2005.03.106	6.09691
c1cc(Cl)c(Cl)cc1/C=C2\SC(=S)N([C@@H]2O)NS(=O)(=O)c3cccc(c3)OC	10.1021/jm050859x	6.09691
c1cc(F)ccc1C(c2ccc(F)cc2)Oc(cc3)ccc3-c(n4)n(c(c45)ccc(c5)C(=O)O)C6CCCCC6	10.1016/j.bmcl.2006.01.032	6.09691
c1cc(Br)ccc1CC(=O)N/C(C(=O)O)=C\c2ccc(cc2)Oc3c(Br)cccc3	10.1016/j.bmcl.2005.03.106	6.08619
O=C(O)CCCC(=O)NC(\C(=O)O)=C/c1ccc(cc1)Oc2c(I)cccc2	10.1016/j.bmcl.2005.03.106	6.08092
C1CCCC1CC(=O)N/C(C(=O)O)=C\c2ccc(cc2)Oc3c(Br)cccc3	10.1016/j.bmcl.2005.03.106	6.07058
OCCNc1ccc(c2c13)C(=O)N(Cc2ccc3)c4cccc(Br)c4	10.1021/jm900517t	6.07058
COc1ccc(cc1F)CC[C@]2(OC(=O)CC(=O)C2)C3CCCC3	10.1016/j.bmcl.2006.06.065	6.05061
c1cc(Cl)ccc1[C@@H]([C@H](C2)C(=O)O)N([C@@]2(C(=O)O)CC(C)C)C(=O)c3ccc(C(F)(F)F)cc3	10.1016/j.bmcl.2005.01.076	6.04576
C1CCCc(c12)sc(c2C(=O)OCC)NC(=O)NS(=O)(=O)c3c(C)cccc3	10.1016/j.bmcl.2005.09.047	6.04576
c1cc(C#N)ccc1/C=C2\SC(=S)N(C2=O)NS(=O)(=O)c3ccccc3	10.1021/jm050859x	6.04576
FC(F)(F)c1c(OC)ccc(c12)c(ccc2)C(=O)N(CC(=O)O)CC(=O)O	10.1016/j.bmcl.2004.06.013	6.04576
O=C(C)COc(cc1)ccc1NC(=O)[C@H](C)NC(=O)c(cc2)cc(c23)nc(-c4cocc4)n3C5CCCCC5	10.1016/j.bmcl.2009.10.136	6.04576
c1ccccc1Cn(c(c23)ccc(Cl)c3)c(C(=O)O)c2-c4ccccc4F	10.1021/jm201258k	6.04576
O=C(O)C[C@@H](C(=O)O)NC(=O)c1c(Br)ccc(c12)c(C(F)(F)F)c(cc2)OC	10.1016/j.bmcl.2004.06.013	6.04096
CN(C)Cc(cc1)ccc1-c(n2CC(=O)N(C)C)c(c(c23)ccc(c3)C(=O)O)C4CCCCC4	10.1021/jm050056+	6.03621
CC(C)(C)c1cc(N)c(C)cc1SC(C(O2)=O)=C(O)C[C@]2(C3CCCC3)CCc4ccc(O)cc4	10.1128/AAC.01008-06	6.03621
c1c(C)c(N)cc(C(C)(C)C)c1SC(C(=O)C2)=C(O)O[C@@]2(C3CCCC3)CCc4ccc(O)cc4	10.1016/j.bmcl.2006.06.065	6.03152
C1CCCCC1n(c(c23)ccc(c2)C(=O)O)c(n3)-c4ccc(cc4C(F)(F)F)OCc5ccccc5-c6ccccc6	10.1021/jm060269e	6.03152
c1ccnc(c12)n(CCC(C)C)c(=O)c(c2O)C(NS3(=O)=O)=Nc(c34)ccc(c4)OCCC	10.1016/j.bmcl.2006.04.022	6.03152
c1cc(Cl)ccc1CC(=O)N/C(C(=O)O)=C\c2ccc(cc2)Oc3c(Br)cccc3	10.1016/j.bmcl.2005.03.106	6.02687
O=C(O)C(=O)/C=C(O)/c1cc(ccc1)OCc(ccs2)c2C(=O)O	10.1021/jm0504454	6.02228
C1CC[C@H]([C@H]12)N(CC)C(=O)C(=C2O)C(N3)=NS(=O)(=O)c(c34)cc(cc4)NS(=O)(=O)C	10.1016/j.bmcl.2008.11.048	6.02228
O=C(O)c(c1)ccc(c12)n(C3CCCCC3)c(n2)-c4ccc(cc4)OCC(c5ccccc5)c6ccccc6	10.1016/j.bmcl.2006.01.032	6.00877
CC(C)CCn1c(=O)c(c(O)c(n12)ccc2)C(N3)=NS(=O)(=O)c(c34)cccc4	10.1016/j.bmcl.2008.04.066	6.00877
CCC[C@@](CC(=O)O)(OCC1)C(=C12)N=C3[C@@H]2C(C#N)=CC(=C3C)C(=O)NCc4ccccc4	10.1016/j.bmcl.2011.04.052	6.00877
O=C(O)c1nc(nc(O)c1O)-c2cc(ccc2)OCc3ccccc3	10.1021/jm0494669	6
c1cc(C)ccc1[C@@H]([C@H](C2)C(=O)O)N([C@@]2(C(=O)O)CC(C)C)C(=O)c3ccc(C(F)(F)F)cc3	10.1016/j.bmcl.2005.01.076	6
FC(F)(F)c1ccc(cc1)CC(=O)N/C(C(=O)O)=C\c2ccc(cc2)Oc3c(Br)cccc3	10.1016/j.bmcl.2005.03.106	6
O=C(O)C(=O)/C=C(O)/c1cc(O)ccc1	10.1021/jm0504454	6
C1CCCc(c12)sc(c2C(=O)OCC)NC(=O)NS(=O)(=O)c3ccc(Cl)cc3	10.1016/j.bmcl.2005.09.047	6
C1CCCc(c12)sc(c2C(=O)OCC)NC(=O)NS(=O)(=O)c3ccc(C)cc3	10.1016/j.bmcl.2005.09.047	6
c1cc(F)ccc1/C=C2\SC(=S)N(C2=O)NS(=O)(=O)c3ccccc3	10.1021/jm050859x	6
O=C(O)c(c1)ccc(c12)n(C3CCCCC3)c(n2)-c4ccc(cc4)OCCCCCc5ccccc5	10.1016/j.bmcl.2006.01.032	6
Cc1cccnc1-c(c2C3CCCCC3)n(C)c(c24)cc(cc4)C(=O)NC(C)(C)C(=O)Nc5ccc(cc5)/C=C/C(=O)O	10.1016/j.bmcl.2011.04.059	6
O=C(O)c1c(O)c(=O)n(C)c(n1)-c2cc(O)ccc2	10.1021/jm0494669	6
COc1ccc(cc1Cl)CC[C@]2(OC(=O)CC(=O)C2)C3CCCC3	10.1016/j.bmcl.2006.06.065	6
O=C(O)c(c1)ccc(c12)n(CCC(C)C)c(=O)c(c2O)C(=NS3(=O)=O)Nc(c34)cccc4	10.1021/jm050855s	5.98506
c1ccncc1C(c2cccnc2)Oc(cc3F)ccc3-c(n4)n(c(c45)ccc(c5)C(=O)O)C6CCCCC6	10.1016/j.bmcl.2006.01.032	5.95861
C1CCCCC1n(c(c23)ccc(c2)C(=O)O)c(n3)-c4ccc(cc4OC)OCc5ccccc5-c6ccccc6	10.1021/jm060269e	5.95861
s1cccc1-c(c2O)nn(CCC(C)C)c(=O)c2C(N3)=NS(=O)(=O)c(c34)cc(cc4)NC(=O)C	10.1016/j.bmcl.2008.01.007	5.95861
CCC[C@@](CC(=O)O)(OCC1)C(=C12)N=C3[C@@H]2C(C#N)=CC(=C3C)OCCN4CCCC4	10.1016/j.bmcl.2011.04.052	5.95861
COc(c1)c(OC)cc(c12)c(=O)c(C(=O)c3ccc(C)cc3)cn2Cc4ccc(Cl)c(Cl)c4	10.1016/j.bmcl.2011.11.068	5.95861
c1ccccc1Cn(c(c23)nccc2)c(=O)c(c3O)C(=NS4(=O)=O)Nc(c45)c(Br)ccc5	10.1016/j.bmcl.2006.04.022	5.93181
c1ccnc(c12)n(CCC(C)C)c(=O)c(c2O)C(=NS3(=O)=O)Nc(c34)c(OC)ccc4	10.1016/j.bmcl.2006.04.022	5.93181
c1cc(C)ccc1C(c2ccc(C)cc2)Oc(cc3)ccc3-c(n4)n(c(c45)ccc(c5)C(=O)O)C6CCCCC6	10.1016/j.bmcl.2006.01.032	5.92082
Clc1ccc(Cl)c(c12)[nH]c3c2CC[C@]3(C(=O)O)CC=C	10.1016/j.bmcl.2006.01.105	5.92082
c1ccccc1CN([C@H]2C(C)C)C(=O)C(=C2O)C3=NS(=O)(=O)c(c34)c(ccc4)OCCC(=O)N	10.1016/j.bmcl.2008.05.083	5.92082
c1cccc(c1C(F)(F)F)Oc(cc2)ccc2/C=C(C(=O)O)\NC(=O)c3ccccc3	10.1016/j.bmcl.2005.03.066	5.88606
CCC[C@@](CC(=O)O)(OCC1)C(=C12)N=C3[C@@H]2C(C#N)=CC(=C3C)C(=O)NC	10.1016/j.bmcl.2011.04.052	5.88606
O=C(O)c(c1)ccc(c12)n(C3CCCC3)c(n2)-c4ccc(cc4)OCc5ccc(Cl)c(Cl)c5	10.1016/j.bmcl.2006.01.032	5.88606
c1cccc(c12)n(CCCCO)c(=O)c(c2O)C(=NS3(=O)=O)Nc(c34)cccc4	10.1021/jm050855s	5.88572
O=C(O)CC[C@H](C(=O)O)NC(=O)c1c(F)ccc(c12)c(C(F)(F)F)c(cc2)OC	10.1016/j.bmcl.2004.06.013	5.85387
c1cccc(C)c1-c2sc(cc2)/C=C(C(=O)O)\NC(=O)c3ccccc3	10.1016/j.bmcl.2005.03.066	5.85387
N#C[C@@H]1CCCN1S(=O)(=O)c2c(O)c(Cl)cc(Cl)c2	10.1021/jm060168g	5.85387
O=c1[nH]cccc1-c(c(c23)cc(S(=O)(=O)C)cc2)c(C(=O)O)n3Cc4ccnc(N)c4	10.1021/jm201258k	5.85387
O=C(O)c(n1)c(O)c(O)nc1-c2sccc2NS(=O)(=O)c(cc3)cc(c34)cccc4	10.1021/jm051064t	5.84771
c1cccc(c12)NC(=NS2(=O)=O)c(c3O)c(=O)n(c(c34)cccc4)NCc(sc5Cl)cc5	10.1016/j.bmcl.2005.01.071	5.83863
c1cccc(c12)NC(=NS2(=O)=O)c(c3O)c(=O)n(c(c34)cccc4)N[C@H](C)c5ccccc5	10.1016/j.bmcl.2005.01.071	5.82681
c1cccc(c12)NC(=NS2(=O)=O)c(c(O)c(c34)cccn4)c(=O)n3CCc5ccccc5	10.1016/j.bmcl.2005.01.071	5.82681
Clc1ccc(Cl)c(c12)oc3c2CCO[C@@]3(CCC)CC(=O)O	10.1016/j.bmcl.2005.08.114	5.82681
c1cocc1-c(n2)n(C3CCCCC3)c(c24)ccc(c4)C(=O)NCCc5c[nH]c(c56)ccc(c6)O	10.1016/j.bmcl.2003.12.032	5.82391
CCC[C@@H](C)Nc1ncnc(c12)nc(-c3ccc(F)cc3)c(n2)-c4ccc(F)cc4	10.1016/j.bmcl.2004.11.028	5.82391
c1ccccc1C(=O)N/C(C(=O)O)=C\c(cc2)sc2-c3ccccc3	10.1016/j.bmcl.2005.03.066	5.82391
c1cc(Cl)ccc1/C=C2\SC(=S)N(C2=O)NS(=O)(=O)c3ccccc3	10.1021/jm050859x	5.82391
O=C(O)c(c1)ccc(c12)n(C3CCCC3)c(n2)-c4ccc(cc4)OCc5ccc(cc5)C(C)(C)C	10.1016/j.bmcl.2006.01.032	5.82391
N#Cc1c(F)cc(C)c(c12)[nH]c3c2CC[C@@]3(C(=O)O)CCCC	10.1016/j.bmcl.2006.01.105	5.82391
CC(C)(C)CCN([C@H]1C(C)(C)C)C(=O)C(=C1O)C2=NS(=O)(=O)c(c23)c(ccc3)OCC	10.1016/j.bmcl.2008.05.083	5.82391
O=C(O)Cc(cc1)ccc1NC(=O)[C@H](C)NC(=O)c(cc2)cc(c23)nc(-c4cocc4)n3C5CCCCC5	10.1016/j.bmcl.2009.10.136	5.81816
c1cccc(c12)n(CCC)c(=O)c(c2O)C(=NS3(=O)=O)Nc(c34)cccc4	10.1021/jm050855s	5.80967
n1c(N)nc(O)c(c12)ncn2[C@H]3[C@H](OC)[C@H](O)[C@H](O3)CO	10.1021/jm030424e	5.79588
O=C(O)c(c1)ccc(c12)n(C3CCCC3)c(n2)-c4ccc(cc4)OCc5cccc(Cl)c5	10.1016/j.bmcl.2006.01.032	5.79588
s1cccc1-c(c2O)nn(CCC(C)C)c(=O)c2C(N3)=NS(=O)(=O)c(c34)cc(cc4)OC(C)(C)C(=O)N	10.1016/j.bmcl.2008.01.007	5.79588
N#CCOc(ccc1)c(c12)S(=O)(=O)N=C2C(=C3O)C(=O)N([C@H]3C(C)C)Cc4ccccc4	10.1016/j.bmcl.2008.05.083	5.79588
c1ccc(OCC)c(c12)S(=O)(=O)N=C2C(=C3O)C(=O)N([C@H]3C(C)(C)C)Cc4cc(Cl)ccc4	10.1016/j.bmcl.2008.05.083	5.79588
s1cccc1-c2nn(CCC(C)C)c(=O)c(c2O)C(N3)=CS(=O)(=O)c(c34)cc(cc4)N(C)S(=O)(=O)C	10.1016/j.bmcl.2008.07.014	5.79588
O=C(O)c1ncnc(c12)n(c(n2)-c3cocc3)C4CCCCC4	10.1016/j.bmcl.2004.11.028	5.79588
s1c(C)ccc1-c2nn(Cc3ccccc3)c(=O)c(c2O)C(N4)=CS(=O)(=O)c(c45)cc(cc5)NS(=O)(=O)C	10.1016/j.bmcl.2008.07.014	5.79588
O=C(O)c(c1)cccc1NC(=O)[C@H](C)NC(=O)c(cc2)cc(c23)nc(-c4cocc4)n3C5CCCCC5	10.1016/j.bmcl.2009.10.136	5.79317
C1CCCCC1c2c(c(c3)n4C(C)C)ccc3C(=O)NS(=O)(=O)N(C)CCOCCN(C)C(=O)COc(c5c24)cccc5	10.1016/j.bmcl.2012.03.097	5.77989
c1c(F)ccc(F)c1/C=C2\SC(=S)N(C2=O)NS(=O)(=O)c3ccccc3	10.1021/jm050859x	5.76955
O=C(O)c(c1)ccc(c12)n(C3CCCC3)c(n2)-c4ccc(cc4)OCc5cc(Cl)cc(Cl)c5	10.1016/j.bmcl.2006.01.032	5.76955
O=C(O)[C@H]1CSCN1S(=O)(=O)c2c(O)c(Cl)cc(Cl)c2	10.1021/jm060168g	5.76955
OCCNc1ccc(c2c13)C(=O)N(C(=O)c2ccc3)c4ccccc4	10.1021/jm900517t	5.76955
CC/C=C/[C@@](CC(=O)O)(OCC1)C(=C12)N=C3[C@@H]2C(Cl)=CC=C3Cl	10.1016/j.bmcl.2010.03.002	5.76955
O=c1[nH]cccc1-c2c(C(=O)O)n(c(c23)ccc4c3scn4)Cc5ccc(F)cc5F	10.1016/j.bmcl.2013.01.024	5.76955
COCCOc(c1)ccc(c12)n(CCC(C)C)c(=O)c(c2O)C(=NS3(=O)=O)Nc(c34)cccc4	10.1021/jm050855s	5.7592
c1ccn(C)c1-c(n2)n(c(c23)ccc(c3)C(=O)O)C4CCCCC4	10.1016/j.bmcl.2003.10.023	5.74473
c1ccccc1C(=O)N/C(C(=O)O)=C\c2ccc(cc2)Oc3c(SC)cccc3	10.1016/j.bmcl.2005.03.066	5.74473
C1CCCCCC1n(c(c23)ccc(c2)C(=O)O)c(n3)-c4ccc(cc4)OCc5ccccc5	10.1016/j.bmcl.2006.01.032	5.74473
c1cc(Cl)ccc1Cn2cc(c(=O)c(c23)cc(OC)cc3)-c4oc(cn4)Cc5ccccc5	10.1016/j.bmcl.2011.11.013	5.74473
n1c(N)nc(O)c(c12)ncn2[C@H]3[C@H](O)[C@H](F)[C@H](O3)CO	10.1021/jm030424e	5.74473
c1cccnc1-c(n2)n(C3CCCCC3)c(c24)ccc(c4)C(=O)N[C@H](C(=O)O)Cc5c[nH]c(c56)cccc6	10.1016/j.bmcl.2003.12.032	5.72125
O[C@]1(C)[C@H](O)[C@@H](CO)O[C@H]1n(cn2)c(c23)ncnc3N	10.1021/jm030424e	5.72125
c1ccc(O)cc1NC(=O)/C(NC(=O)c2ccccc2)=C/c3ccc(cc3)Oc4c(Br)cccc4	10.1016/j.bmcl.2005.03.106	5.72125
c1cc(F)c(F)c(F)c1/C=C2\SC(=S)N(C2=O)NS(=O)(=O)c3ccccc3	10.1021/jm050859x	5.72125
C1CC1C[C@](CC(=O)O)(OCC2)C(=C23)N=C4[C@@H]3C(Cl)=CC=C4Cl	10.1016/j.bmcl.2010.03.002	5.72125
O1CC(=O)NCCCCN(C)S(=O)(=O)NC(=O)c(cc2)cc(n3C)c2c(c3c(c14)cccc4)C5CCCCC5	10.1016/j.bmcl.2012.03.097	5.72125
c1cccnc1-c(n2)n(C3CCCCC3)c(c24)ccc(c4)C(=O)N[C@H](C(=O)O)c5cc(OC)c(cc5)OC	10.1016/j.bmcl.2003.12.032	5.69897
OCC(=O)NC(\C(=O)O)=C/c1ccc(cc1)Oc2c(I)cccc2	10.1016/j.bmcl.2005.03.106	5.69897
C[C@@H]1CCCc(c12)sc(c2C(=O)OCC)NC(=O)NS(=O)(=O)c3ccc(C)cc3	10.1016/j.bmcl.2005.09.047	5.69897
c1cc([N+](=O)[O-])ccc1/C=C2\SC(=S)N(C2=O)NS(=O)(=O)c3ccccc3	10.1021/jm050859x	5.69897
CS(=O)(=O)NN(C1=O)C(=S)S/C1=C\c2cc(Cl)c(Cl)cc2	10.1021/jm050859x	5.69897
C1CCC[C@@H](C(=O)O)N1S(=O)(=O)c2c(O)c(Cl)cc(Cl)c2	10.1021/jm060168g	5.69897
O=C(O)C(=O)/C=C(O)/c1c(C)cc(C)cc1	10.1021/jm0504454	5.69897
c1cccc(c12)n(C(=O)OCC)c(=O)c(c2O)C(=NS3(=O)=O)Nc(c34)cccc4	10.1021/jm050855s	5.69122
C1CCC1Nc2ncnc(c23)nc(-c4ccc(F)cc4)c(n3)-c5ccc(F)cc5	10.1016/j.bmcl.2004.11.028	5.67778
O=C(O)[C@@H]1CCCN1S(=O)(=O)c2c(O)c(Cl)cc(F)c2	10.1021/jm060168g	5.67778
s1cccc1-c(c2O)nn(CCC(C)C)c(=O)c2C(N3)=NS(=O)(=O)c(c34)cc(cc4)-c5conc5	10.1016/j.bmcl.2008.01.007	5.67778
c1cocc1-c(n2)n(C3CCCCC3)c(c24)ccc(c4)C(=O)N[C@H](C(=O)O)Cc5c[nH]c(c56)ccc(c6)C	10.1016/j.bmcl.2003.12.032	5.65758
COc(c1)c(OC)cc(c12)c(=O)c(C(=O)c3ccc(C)cc3)cn2CCCc4ccccc4	10.1016/j.bmcl.2010.11.068	5.65758
CC(C)CCn1c(=O)c(c(O)c(n12)ccc2)C(N3)=NS(=O)(=O)c(c34)cc(cc4)OC	10.1016/j.bmcl.2008.04.066	5.65758
c1cccc(c12)n(CC)c(=O)c(c2O)C(=NS3(=O)=O)Nc(c34)cccc4	10.1021/jm050855s	5.65365
OC(=O)c(n1)c(O)c(O)nc1-c2ccccc2	10.1021/jm051064t	5.63827
c1cccc(c12)n(CCC(C)C)c(=O)c(c2O)C(=NS3(=O)=O)N(C)c(c34)cccc4	10.1021/jm050855s	5.61439
c1cccc(c12)NC(=NS2(=O)=O)C3=C(O)[C@H](Cc4cnccc4)N(C3=O)Cc5ccc(F)cc5	10.1016/j.bmcl.2006.01.034	5.60801
O=C(O)C(=O)/C=C(O)/c1cc(ccc1)OCCCC#N	10.1021/jm0342109	5.60206
c1cccc(c12)n(CC[S@](=O)C)c(=O)c(c2O)C(=NS3(=O)=O)Nc(c34)cccc4	10.1021/jm050855s	5.59568
O[C@@H]1[C@@H](CO)O[C@H]([C@@]1(O)C)n2cnc(c23)c(N)nc(n3)N	10.1021/jm030424e	5.58503
C1CCCCC1N(c2sc(cn2)C(=O)O)C(=O)c3ccc(cc3)Oc(cc4Cl)ccc4Cl	10.1016/j.bmcl.2004.10.024	5.58503
c1cccnc1Cn(c(c23)cccc2)c(=O)c(c3O)C(=NS4(=O)=O)Nc(c45)cccc5	10.1021/jm050855s	5.5696
O=c1[nH]cccc1-c2c(S(=O)(=O)N)n(c(c23)ccc(Cl)c3)Cc4ccc(F)cc4F	10.1016/j.bmcl.2011.10.041	5.56864
C1CCCCC1N(c2sc(cn2)C(=O)O)C(=O)c3ccc(cc3)Oc4cc(Cl)ccc4	10.1016/j.bmcl.2004.10.024	5.55284
C1CCCc(c12)sc(c2C(=O)OCC)NC(=O)NS(=O)(=O)c3ccc([N+](=O)[O-])cc3	10.1016/j.bmcl.2005.09.047	5.55284
Fc1ccccc1Cn(c(c23)ccc(Cl)c3)c(C(=O)NS(=O)(=O)CCCCl)c2-c4ccc[nH]c4=O	10.1016/j.bmcl.2011.10.041	5.55284
N#Cc1ccc(C)c(c12)sc3c2CCO[C@@]3(CCC)CC(=O)O	10.1016/j.bmcl.2005.08.114	5.54516
C#CCOC(=O)N(CC(=O)O)C(=O)c1c(Br)ccc(c12)c(C(F)(F)F)c(cc2)OC	10.1016/j.bmcl.2004.06.013	5.5376
c1cc(F)ccc1-c(n2)c(-c3ccc(F)cc3)nc(c24)ncnc4NCc5occc5	10.1016/j.bmcl.2004.11.028	5.5376
s1cccc1[C@@H]2N(CCC(C)(C)C)C(=O)C(=C2O)C3=NS(=O)(=O)c(c34)c(ccc4)OCC	10.1016/j.bmcl.2008.05.083	5.5376
o1cc(C)c(c12)ccc3c2c(-c4ccc[nH]c4=O)c(C(=O)O)n3Cc5cc(F)ccc5F	10.1016/j.bmcl.2013.01.024	5.5376
c1cccnc1-c(n2)n(C3CCCCC3)c(c24)ccc(c4)C(=O)N[C@H](C)c5cc(OC)c(cc5)OC	10.1016/j.bmcl.2003.12.032	5.52288
c1cc(Br)ccc1-c(n2)c(-c3ccc(Br)cc3)nc(c24)ncnc4O	10.1016/j.bmcl.2004.11.028	5.52288
c1cccc(c12)ccc(c2)/C=C3\SC(=S)N(C3=O)NS(=O)(=O)c4ccccc4	10.1021/jm050859x	5.52288
CCCNC(=O)C(=CC=1C#N)[C@@H](C)C2=NC(=C3C12)[C@](OCC3)(CCC)CC(=O)O	10.1016/j.bmcl.2011.04.052	5.52288
CCOC(=O)N(CC(=O)O)C(=O)c1c(Br)ccc(c12)c(C(F)(F)F)c(cc2)OC	10.1016/j.bmcl.2004.06.013	5.50864
c1ccccc1-c(n2)n(c(c23)ccc(c3)C(=O)O)C4CCCCC4	10.1016/j.bmcl.2006.07.074	5.50864
c1ccsc1[C@@H]([C@H](C2)C(=O)O)N([C@@]2(C(=O)O)CC(C)C)C(=O)c(cc3)ccc3[N+]([O-])=O	10.1016/j.bmcl.2005.01.076	5.49485
O=C(O)c(c1)ccc(c12)n(C3CCCC3)c(n2)-c4ccc(cc4)OCc5ccccc5	10.1016/j.bmcl.2006.01.032	5.49485
Clc1ccc(Cl)c(c12)[nH]c3c2CCC[C@@]3(C(=O)O)CCC	10.1016/j.bmcl.2006.01.105	5.49485
c1ccccc1CN([C@H]2C(C)C)C(=O)C(=C2O)C3=NS(=O)(=O)c(c34)c(ccc4)OCC(=O)N5CCOCC5	10.1016/j.bmcl.2008.05.083	5.49485
CC[C@H](C)[C@](CC(=O)O)(OCC1)C(=C12)N=C3[C@@H]2C(C#N)=CC=C3C	10.1016/j.bmcl.2010.03.002	5.49485
C1CCCC1[C@](CC(=O)O)(OCC2)C(=C23)N=C4[C@@H]3C(Cl)=CC=C4Cl	10.1016/j.bmcl.2010.03.002	5.48149
C1C[C@@H](C(C)(C)C)CC[C@H]1N(c2sc(cn2)C(=O)O)C(=O)c3ccc(cc3)Oc4ccccc4	10.1016/j.bmcl.2004.10.024	5.46852
C1CCCCC1N(c2sc(cn2)C(=O)O)C(=O)c3ccc(cc3)Oc(cc4OC)ccc4OC	10.1016/j.bmcl.2004.10.024	5.45593
c1cccc(c12)NC(=NS2(=O)=O)C3=C(O)[C@@H](N(C3=O)CCC(C)C)Cc4ccccc4	10.1016/j.bmcl.2006.01.034	5.4477
c1ccoc1-c(n2)n(c(c23)ccc(c3)C(=O)O)C4CCCCC4	10.1016/j.bmcl.2003.10.023	5.4318
O=C(O)C(=O)CC(=O)c1c(OCCC)cccc1	10.1021/jm0342109	5.40894
c1ccccc1C(=O)N/C(C(=O)O)=C\c(cc2)oc2-c3cc(F)ccc3	10.1016/j.bmcl.2005.03.066	5.40894
c1ccccc1Cn(c(c23)nccc2)c(=O)c(c3O)C(=NS4(=O)=O)Nc(c45)cc(cc5)OC	10.1016/j.bmcl.2006.04.022	5.40894
c1ccccc1COc(c2)ccc(c23)n(CCC(C)C)c(=O)c(c3O)C(=NS4(=O)=O)Nc(c45)cccc5	10.1021/jm050855s	5.4034
c1cocc1-c(n2)n(C3CCCCC3)c(c24)ccc(c4)C(=O)N[C@H](C(=O)O)Cc5ccccc5	10.1016/j.bmcl.2003.12.032	5.39794
CCOC(=O)c1c(O)c(=O)cc(o1)C(=O)OCC	10.1016/j.bmcl.2004.03.087	5.39794
C1CCCCC1N(c2sc(cn2)C(=O)O)C(=O)c3ccc(cc3)OCc4c(F)cccc4	10.1016/j.bmcl.2004.10.024	5.39794
c1cccc(OC(F)(F)F)c1-c2oc(cc2)/C=C(C(=O)O)\NC(=O)c3ccccc3	10.1016/j.bmcl.2005.03.066	5.39794
O=C(O)C(=O)/C=C(O)/c1cscc1	10.1021/jm0504454	5.39794
C1CCCc(c12)sc(c2C(=O)OCC)NC(=O)c3c(C(=O)O)nccn3	10.1016/j.bmcl.2005.09.047	5.39794
c1ccc(OCC)c(c12)S(=O)(=O)N=C2C(=C3O)C(=O)N(CCC(C)(C)C)[C@H]3C4CCCCC4	10.1016/j.bmcl.2008.05.083	5.39794
O=C(O)c(c1)ccc(c12)n(C3CCCC3)c(n2)-c4ccc(cc4)OCc5ccncc5	10.1016/j.bmcl.2006.01.032	5.37675
c1ccccc1C(=O)Nc(c2)ccc(c23)n(CCC(C)C)c(=O)c(c3O)C(=NS4(=O)=O)Nc(c45)cccc5	10.1021/jm050855s	5.37315
CC(C)c1ccc(cc1)CC[C@]2(OC(=O)CC(=O)C2)C3CCCC3	10.1016/j.bmcl.2006.06.065	5.36653
c1cc(Cl)ccc1Cn2cc(c(=O)c(c23)cc(OC)c(c3)OC)C4=N[C@H](C)[C@H](O4)c5ccccc5	10.1016/j.bmcl.2011.11.013	5.36653
c1cscc1C(=O)CC(=O)C(=O)O	10.1021/jm0342109	5.34679
c1ccccc1C(=O)N/C(C(=O)O)=C\c(cc2)oc2-c3ccc(Cl)cc3	10.1016/j.bmcl.2005.03.066	5.33724
O=C(O)C(=O)/C=C(O)/c1cn(cc1)Cc2cc(C#N)ccc2	10.1021/jm0504454	5.33724
O[C@@H](C)C(=O)N/C(C(=O)O)=C\c1ccc(cc1)Oc2c(I)cccc2	10.1016/j.bmcl.2005.03.106	5.31876
C1CCCN1S(=O)(=O)c2c(O)c(Cl)cc(Cl)c2	10.1021/jm060168g	5.31876
c1cc(C(=O)O)cc(c12)cc(C3CCCCC3)c(n2)-c4ccccc4	10.1016/j.bmcl.2006.05.012	5.31876
CCCOC(=O)N(CC(=O)O)C(=O)c1c(Br)ccc(c12)c(C(F)(F)F)c(cc2)OC	10.1016/j.bmcl.2004.06.013	5.3098
c1cc(C)ccc1C(=O)CC(=O)C(=O)O	10.1021/jm0342109	5.30103
O=C(O)CN(C(=O)OC)C(=O)c1c(Cl)ccc(c12)c(C(F)(F)F)c(cc2)OC	10.1016/j.bmcl.2004.06.013	5.30103
Clc1cccc(c1)CC[C@]2(OC(=O)CC(=O)C2)C3CCCC3	10.1016/j.bmcl.2006.06.065	5.30103
CCc(co1)c(c12)ccc3c2c(-c4ccc[nH]c4=O)c(C(=O)O)n3Cc5cc(F)ccc5F	10.1016/j.bmcl.2013.01.024	5.30103
Cc1cc(Cl)c(C)cc1S(=O)(=O)Nc(c2C(=O)O)cc(s2)-c3ccccc3	10.1016/j.bmcl.2004.08.018	5.30103
c1cccc(c12)NC(=NS2(=O)=O)c(c3O)c(=O)n(c(c34)cccc4)NCc5ccc(C)cc5	10.1016/j.bmcl.2005.01.071	5.30094
O=C(O)C(=O)CC(=O)c1ccncc1	10.1021/jm0342109	5.30094
CC(=O)CC(=O)C(=O)O	10.1021/jm0342109	5.30094
c1cc(C(C)(C)C)ccc1C(=O)CC(=O)C(=O)O	10.1021/jm0342109	5.30094
OC[C@H]1O[C@@H]([C@@H](O)[C@]1(O)C)n2cnc(c23)c(N)ncn3	10.1021/jm030424e	5.30094
COc1c(O)nc(nc1C(=O)O)-c2ccc(Cl)cc2	10.1021/jm0494669	5.30094
O=C(O)c1nc(nc(c1O)OC)-c2cc(O)ccc2	10.1021/jm0494669	5.30094
n1cc(C(=O)O)sc1N(C(CC2)CCS2(=O)=O)C(=O)c3ccc(cc3)Oc4ccccc4	10.1016/j.bmcl.2004.10.024	5.30094
s1cc(C(=O)O)nc1N(C(C)C)C(=O)c2ccc(cc2)Oc3ccccc3	10.1016/j.bmcl.2004.10.024	5.30094
OC(=O)c(n1)c(O)c(O)nc1Cc2ccccc2	10.1021/jm051064t	5.30094
OC(=O)c(c1)ccc(c12)cc(C3CCCCC3)c(n2)-c4ccccc4	10.1016/j.bmcl.2006.05.012	5.30094
c1ccccc1-c(nc(c23)cc([nH]3)C(=O)O)n2C4CCCCC4	10.1016/j.bmcl.2006.05.012	5.30094
COc1ccc(cc1)CC[C@@]2(CCC)OC(=O)CC(=O)C2	10.1016/j.bmcl.2006.06.065	5.30094
OCCNc1ccc(c2c13)CN(Cc2ccc3)c4cccc(Br)c4	10.1021/jm900517t	5.30094
c1ccccc1CCC(=O)C(=O)O	10.1021/jm0342109	5.30094
c1ccccc1C(=O)C[C@H](O)C(=O)O	10.1021/jm0342109	5.30094
CC(C)(C)C(=O)CC(=O)C(=O)O	10.1021/jm0342109	5.30094
n1cc(O)c(O)nc1-c2cc(O)ccc2	10.1021/jm0494669	5.30094
O=C(O)c1nc(sc1)NC(=O)c2ccc(cc2)Oc3ccccc3	10.1016/j.bmcl.2004.10.024	5.30094
C1CCCCC1c2cc(/C=C/C(=O)O)[nH]c2-c3ccccn3	10.1016/j.bmcl.2006.07.074	5.30094
c1cccnc1-c(n2)[nH]c(c23)ccc(c3)C(=O)O	10.1016/j.bmcl.2003.10.023	5.30094
O=C(O)CN(C)C(=O)c1c(Cl)ccc(c12)c(C(F)(F)F)c(cc2)OC	10.1016/j.bmcl.2004.06.013	5.29243
C1CCCCC1N(c2sc(cn2)C(=O)O)C(=O)c3ccc(cc3)OCc(c4C(F)(F)F)cccc4	10.1016/j.bmcl.2004.10.024	5.29243
CC(C)CCN([C@H]1C(C)(C)C)C(=O)C(=C1O)C2=NS(=O)(=O)c(c23)c(ccc3)OCC	10.1016/j.bmcl.2008.05.083	5.29243
C1CCCCC1N(c2sc(cn2)C(=O)O)C(=O)c3ccc(cc3)Oc(ccc4)cc4OC(F)(F)F	10.1016/j.bmcl.2004.10.024	5.284
c1cccc(Cl)c1-c2sc(nc2)/C=C(C(=O)O)\NC(=O)c3ccccc3	10.1016/j.bmcl.2005.03.066	5.284
s1cccc1-c(c2O)nn(CCC(C)C)c(=O)c2C(N3)=NS(=O)(=O)c(c34)cc(cc4)C5=CCCC5=O	10.1016/j.bmcl.2008.01.007	5.27572
C1C[C@H](C)CC[C@@H]1N(c2nc(cs2)C(=O)O)C(=O)c3ccc(cc3)Oc4ccccc4	10.1016/j.bmcl.2004.10.024	5.26761
c1cccc(C(F)(F)F)c1-c2oc(cc2)/C=C(C(=O)O)\NC(=O)c3ccccc3	10.1016/j.bmcl.2005.03.066	5.25181
FC(F)(F)c1ccc(Cl)c(c12)[nH]c3c2CCC[C@@]3(C(=O)O)CCC	10.1016/j.bmcl.2006.01.105	5.23657
O=C(O)[C@@H]1CCCN1S(=O)(=O)c2c(N)cc(C)c(Cl)c2	10.1021/jm060168g	5.22548
n1cc(C(=O)O)sc1N([C@@H](CC2(C)C)C[C@H](C2)C)C(=O)c3ccc(cc3)Oc4ccccc4	10.1016/j.bmcl.2004.10.024	5.22185
c1cc(Cl)c(Cl)cc1/C=C2\SC(=S)N([C@@H]2O)NS(=O)(=O)c3ccc(cc3)OC	10.1021/jm050859x	5.22185
N#Cc1c(F)cc(C)c(c12)[nH]c3c2CC[C@]3(C(=O)O)CC=C	10.1016/j.bmcl.2006.01.105	5.20066
s1cccc1-c(c2O)nn(CCC(C)C)c(=O)c2C(N3)=NS(=O)(=O)c(c34)cc(cc4)O[C@H](C)C(=O)OCC	10.1016/j.bmcl.2008.01.007	5.20066
O=C(O)C[C@](CC)(OCC1)C(=C12)N=C3[C@@H]2C(Cl)=CC=C3Cl	10.1016/j.bmcl.2010.03.002	5.20066
c1cscc1-c(n2)n(c(c23)ccc(c3)C(=O)O)C4CCCCC4	10.1016/j.bmcl.2003.10.023	5.1986
CC(C)(C)COC(=O)N(CC(=O)O)C(=O)c1c(Br)ccc(c12)c(C(F)(F)F)c(cc2)OC	10.1016/j.bmcl.2004.06.013	5.19382
COc1ccc(cc1C(C)(C)C)N2CCC(=O)NC2=O	10.1016/j.bmcl.2012.04.017	5.19382
COc1cc(NC(=O)C)c(cc1C(C)(C)C)N2CCC(=O)NC2=O	10.1016/j.bmcl.2012.04.017	5.18709
CC(C)CC(=O)Nc(c1)ccc(c12)n(CCC(C)C)c(=O)c(c2O)C(=NS3(=O)=O)Nc(c34)cccc4	10.1021/jm050855s	5.18689
O=C(O)C(=O)/C=C(O)/c1cc(ccc1)OCc(cc2C#N)ccc2	10.1021/jm0342109	5.17393
COc1cc(N(C)C)c(cc1C(C)(C)C)N2CCC(=O)NC2=O	10.1016/j.bmcl.2012.04.017	5.17393
c1ccccc1C(=O)N/C(C(=O)O)=C\c(cc2)oc2-c3ccccc3	10.1016/j.bmcl.2005.03.066	5.17393
O=C(O)C(=O)/C=C(O)/C12C[C@H]3C[C@@H](C1)C[C@@H](C2)C3	10.1021/jm0504454	5.17393
c1cccnc1-c(n2)n(C3CCCCC3)c(c24)ccc(c4)C(=O)NCc(c5)ccc(OC)c5OC	10.1016/j.bmcl.2003.12.032	5.1549
C1CCCCC1N(c2sc(cn2)C(=O)O)C(=O)c3ccc(cc3)OCc4sccc4	10.1016/j.bmcl.2004.10.024	5.1549
C1CCCCC1N(c2sc(cn2)C(=O)O)C(=O)c3ccc(cc3)Oc4ccccc4	10.1016/j.bmcl.2004.10.024	5.1549
C1CCCC1CCC(=O)NC(\C(=O)O)=C/c2ccc(cc2)Oc3c(I)cccc3	10.1016/j.bmcl.2005.03.106	5.1549
O=C1N(N)C(=S)S/C1=C\c2ccc(F)cc2	10.1021/jm050859x	5.1549
O=c1[nH]cccc1-c2c(C(=O)O)n(Cc(ccn3)cc3N)c(c24)ccc(c4)-c5cccc(=O)[nH]5	10.1021/jm201258k	5.1549
O=C(O)C(=O)/C=C(O)/c1c(scc1)Sc2cc(Cl)ccc2	10.1021/jm0504454	5.12494
C1CCC[C@@H](C)[C@@H]1N(c2nc(cs2)C(=O)O)C(=O)c3ccc(cc3)Oc4ccccc4	10.1016/j.bmcl.2004.10.024	5.11919
O=C(O)[C@H](C1)C[C@@H](C(=O)O)N1C(=O)c2ccc(C(F)(F)F)cc2	10.1016/j.bmcl.2005.01.076	5.11919
CC(C)(C)c1cc(ccc1O)N2CCC(=O)NC2=O	10.1016/j.bmcl.2012.04.017	5.11919
O=C(O)C(=O)CC(=O)c1cc(ccc1)OCc2ccccc2	10.1021/jm0342109	5.09691
N#Cc1ccc(F)c(c12)[nH]c3c2CC[C@]3(C(=O)O)CCC	10.1016/j.bmcl.2006.01.105	5.09151
C1CCCCN1c2sc(cc2)\C(O)=C\C(=O)C(=O)O	10.1021/jm0504454	5.08619
O=C(O)C(=O)/C=C(O)/c1c(cccc1)Cc2ccc(F)cc2	10.1021/jm0504454	5.08092
n1cnc(N)c(c12)c(-c(nn3)cn3C)cn2[C@@H]([C@@]4(C)O)O[C@H](CO)[C@@H]4O	10.1016/j.bmcl.2012.05.067	5.07572
O=P(O)(O)O[P@](=O)(O)O[P@@](=O)(O)OC[C@@H]([C@@H](O)[C@@]1(C)O)O[C@@H]1n(c(c23)ncnc3N)cc2C4=CN=NC4	10.1016/j.bmcl.2012.05.067	5.07572
Cc1noc(n1)-c(c(c23)c(N)ncn3)cn2[C@@H]([C@@]4(C)O)O[C@@H]([C@@H]4O)CO[P@@](=O)(O)O[P@](=O)(O)OP(=O)(O)O	10.1016/j.bmcl.2012.05.067	5.07572
C1CCCCC1N(c2sc(cn2)C(=O)O)C(=O)c3ccc(cc3)Oc4c(OC)cccc4	10.1016/j.bmcl.2004.10.024	5.07058
C1CCCCC1N(c2sc(cn2)C(=O)O)C(=O)c3ccc(cc3)OCc4c(OC)cccc4	10.1016/j.bmcl.2004.10.024	5.07058
c1ccccc1C(=O)N/C(C(=O)O)=C\c2ccc(cc2)Oc3c(CC)cccc3	10.1016/j.bmcl.2005.03.066	5.02687
O=C(O)c(n1)c(O)c(O)nc1-c2scc(c2)[N+](=O)[O-]	10.1021/jm051064t	5.02687
C1CCCC1C[C@](CC(=O)O)(OCC2)C(=C23)N=C4[C@@H]3C(Cl)=CC=C4Cl	10.1016/j.bmcl.2010.03.002	5.02687
O=C(C1)NCCCCCCNC(=O)c(c2)ccc(c2n13)c(c3-c4cocc4)C5CCCCC5	10.1016/j.bmcl.2012.03.097	5.02228
O=C(O)C(=O)/C=C(O)/c1c(ccs1)Cc2cc(F)ccc2	10.1021/jm0504454	5.00436
c1cccc(c12)n(CCC(C)C)c(=O)n(c2=O)C(=NS3(=O)=O)Nc(c34)cccc4	10.1021/jm050855s	5.00261
[nH]1ccnc1-c(n2)n(c(c23)ccc(c3)C(=O)O)C4CCCCC4	10.1016/j.bmcl.2003.10.023	5
c1cc(F)ccc1-c(n2)c(-c3ccc(F)cc3)nc(c24)ncnc4NC[C@@H](CC)CCCC	10.1016/j.bmcl.2004.11.028	5
c1cc(C)ccc1/C=C2\SC(=S)N(C2=O)NS(=O)(=O)c3ccccc3	10.1021/jm050859x	5
N#Cc1ccc(F)c(c12)[nH]c3c2CCC[C@@]3(C(=O)O)CCC	10.1016/j.bmcl.2006.01.105	5
c1cc(Cl)ccc1Cn2cc(c(=O)c(c23)cc(OC)c(c3)OC)-c4onc(n4)-c5ccc(Cl)cc5	10.1016/j.bmcl.2011.11.013	5
c1cc(Cl)ccc1Cn2cc(c(=O)c(c23)cc(OC)c(c3)OC)-c4nnn(n4)Cc5ccccc5	10.1016/j.bmcl.2011.11.013	5
c1cc(Cl)ccc1Cn2cc(c(=O)c(c23)cc(OC)c(c3)OC)-c4noc(n4)CCc5ccccc5	10.1016/j.bmcl.2011.11.013	5
c1cccc(c12)n(CCC(C)C)cc(c2=O)C(=NS3(=O)=O)Nc(c34)cccc4	10.1021/jm050855s	4.99996
CCOC(=O)c(cc1)cc(c12)n(CCC(C)C)c(=O)c(c2O)C(=NS3(=O)=O)Nc(c34)cccc4	10.1021/jm050855s	4.99996
c1ccc([N+](=O)[O-])c(c12)n(CCC(C)C)c(=O)c(c2O)C(=NS3(=O)=O)Nc(c34)cccc4	10.1021/jm050855s	4.99996
c1cccc(c12)nc(O)c(c2O)C(=NS3(=O)=O)Nc(c34)cccc4	10.1021/jm050855s	4.99996
c1cc(C(=O)O)cc(c12)n(CCC(C)C)c(=O)c(c2O)C(=NS3(=O)=O)Nc(c34)cccc4	10.1021/jm050855s	4.99996
c1cccc(c12)n(CCC(C)C)c(=O)c(c2N)C(=NS3(=O)=O)Nc(c34)cccc4	10.1021/jm050855s	4.99996
c1ccccc1CCn(c(c23)cccc2)c(=O)c(c3O)C(=NS4(=O)=O)Nc(c45)cccc5	10.1021/jm050855s	4.99996
c1c(I)ccc(c12)n(CCC(C)C)c(=O)c(c2O)C(=NS3(=O)=O)Nc(c34)cccc4	10.1021/jm050855s	4.99996
c1cscc1CCn(c(c23)cccc2)c(=O)c(c3O)C(=NS4(=O)=O)Nc(c45)cccc5	10.1021/jm050855s	4.99996
c1cc(C(C)(C)C)ccc1Cn(c(c23)cccc2)c(=O)c(c3O)C(=NS4(=O)=O)Nc(c45)cccc5	10.1021/jm050855s	4.99996
c1cccc(c12)n(CCCC)c(=O)c(c2O)-c([nH]3)nc(c34)cccc4	10.1021/jm050855s	4.99996
c1cc([N+](=O)[O-])cc(c12)n(CCC(C)C)c(=O)c(c2O)C(=NS3(=O)=O)Nc(c34)cccc4	10.1021/jm050855s	4.99996
c1cc(Br)cc(c12)n(CCC(C)C)c(=O)c(c2O)C(=NS3(=O)=O)Nc(c34)cccc4	10.1021/jm050855s	4.99996
c1cccc(c12)n(CCCC(=O)N)c(=O)c(c2O)C(=NS3(=O)=O)Nc(c34)cccc4	10.1021/jm050855s	4.99996
C1CCCN1CCn(c(c23)cccc2)c(=O)c(c3O)C(=NS4(=O)=O)Nc(c45)cccc5	10.1021/jm050855s	4.99996
c1cccc(c12)n(CCC(C)C)c(=O)c(c2)C(=NS3(=O)=O)Nc(c34)cccc4	10.1021/jm050855s	4.99996
c1c(F)ccc(c12)n(CCC3CC3)c(=O)c(c2O)-c(nc4O)nc(c45)cccc5	10.1021/jm050855s	4.99996
c1c(F)ccc(c12)n(CC(=O)N(C)C)c(=O)c(c2O)C(=NS3(=O)=O)Nc(c34)cccc4	10.1021/jm050855s	4.99996
O=C(O)c1oc(cc(=O)c1O)C(=O)N(CC)CC	10.1016/j.bmcl.2004.03.087	4.99996
COC(=O)c1c(O)c(=O)cc(o1)C(=O)O	10.1016/j.bmcl.2004.03.087	4.99996
c1cc(OC)ccc1-c(n2)c(-c3ccc(cc3)OC)nc(c24)ncnc4O	10.1016/j.bmcl.2004.11.028	4.99996
c1ccccc1-c(n2)c(-c3ccccc3)nc(c24)ncnc4NCCc(cc5)ccc5F	10.1016/j.bmcl.2004.11.028	4.99996
c1ccc(OC)cc1-c(n2)c(-c3cc(OC)ccc3)nc(c24)ncnc4O	10.1016/j.bmcl.2004.11.028	4.99996
c1cc(C)ccc1-c(n2)c(-c3ccc(C)cc3)nc(c24)ncnc4O	10.1016/j.bmcl.2004.11.028	4.99996
n1cnc(O)c(n2)c1nc(c23)c4c(cccc4)c5c3cccc5	10.1016/j.bmcl.2004.11.028	4.99996
c1ccccc1-c(n2)c(-c3ccccc3)nc(c24)ncnc4N5CCCCC5	10.1016/j.bmcl.2004.11.028	4.99996
c1ccccc1C(=O)N/C(C(=O)O)=C\c(cnc2)cc2-c3c(Cl)cccc3	10.1016/j.bmcl.2005.03.066	4.99996
c1ccccc1C(=O)N/C(C(=O)O)=C\c(cc2)oc2-c3ccc(cc3)CO	10.1016/j.bmcl.2005.03.066	4.99996
O=S(=O)(N)c1ccc(cc1)-c2oc(cc2)/C=C(C(=O)O)\NC(=O)c3ccccc3	10.1016/j.bmcl.2005.03.066	4.99996
c1ccccc1C(=O)NC(\C(=O)Nc2ccccc2)=C/c3ccc(cc3)Oc4c(Br)cccc4	10.1016/j.bmcl.2005.03.106	4.99996
c1ccccc1CNC(=O)C(\NC(=O)c2ccccc2)=C\c3ccc(cc3)Oc4c(Br)cccc4	10.1016/j.bmcl.2005.03.106	4.99996
Oc1ccc(cc1)CC[C@@]2(C)OC(=O)CC(=O)C2	10.1016/j.bmcl.2006.06.065	4.99996
O=C(O)c1c(O)c(=O)cc(o1)COCc2ccccc2	10.1016/j.bmcl.2004.03.087	4.99996
o1cc(O)c(=O)cc1C(=O)OCC	10.1016/j.bmcl.2004.03.087	4.99996
C1CCC[C@H]2[C@@H]1c(c23)nc4c(n3)c(O)ncn4	10.1016/j.bmcl.2004.11.028	4.99996
C1CCCCC1n2nc(/C=C/C(=O)O)cc2-c3ccccn3	10.1016/j.bmcl.2006.07.074	4.99996
c1cc(C(=O)O)cc(c12)S(=O)(=O)C(c3ccoc3)=C2C4CCCC4	10.1016/j.bmcl.2006.07.074	4.99996
c1ccccc1C(=O)N/C(C(=O)O)=C\c(ccc2)nc2-c3c(Cl)cccc3	10.1016/j.bmcl.2005.03.066	4.95861
s1cccc1-c(c2O)nn(CCC(C)C)c(=O)c2C(N3)=NS(=O)(=O)c(c34)cc(cc4)[C@H]5CCCC5=O	10.1016/j.bmcl.2008.01.007	4.95861
c1cc(OC)ccc1-c(nc(c23)cc(cc3)C(=O)O)n2C4CCCCC4	10.1016/j.bmcl.2006.05.012	4.95078
O=C(O)CN(C(=O)OC)C(=O)c1c(OC)ccc(c12)c(C(F)(F)F)c(cc2)OC	10.1016/j.bmcl.2004.06.013	4.94692
c1ccsc1[C@@H]([C@H](C2)C(=O)O)N([C@@]2(C(=O)O)CC(C)C)C(=O)c3ccccc3	10.1016/j.bmcl.2005.01.076	4.9431
c1cccnc1-c(n2)n(C3CCCC3)c(c24)ccc(c4)C(=O)O	10.1016/j.bmcl.2003.10.023	4.92082
c1ccccc1C(=O)N/C(C(=O)O)=C\c(cc2)oc2-c3ccc(F)cc3	10.1016/j.bmcl.2005.03.066	4.92082
c1cc(O)ccc1NC(=O)/C(NC(=O)c2ccccc2)=C/c3ccc(cc3)Oc4c(Br)cccc4	10.1016/j.bmcl.2005.03.106	4.92082
O=C(O)C(=O)/C=C(O)/c1cc(C)ccc1	10.1021/jm0504454	4.92082
O=P(O)(O)O[P@](=O)(O)O[P@@](=O)(O)OC[C@@H]([C@@H](O)[C@@]1(C)O)O[C@@H]1n(c(c23)ncnc3N)cc2-c4ncccn4	10.1016/j.bmcl.2012.05.067	4.92082
O=C(O)[C@H](C1)C[C@@H](C(=O)O)N1C(=O)c2cc(Cl)c(Cl)cc2	10.1016/j.bmcl.2005.01.076	4.92082
O=C(O)c(c1)ccc(c12)n([C@H]3[C@@H](C)CCCC3)c(n2)-c4ncccc4	10.1016/j.bmcl.2003.10.023	4.88606
C1CSCCC1N(c2sc(cn2)C(=O)O)C(=O)c3ccc(cc3)Oc4ccccc4	10.1016/j.bmcl.2004.10.024	4.88606
c1cc(F)ccc1-c(n2)c(-c3ccc(F)cc3)nc(c24)ncnc4NCCc5ccccc5	10.1016/j.bmcl.2004.11.028	4.88606
O=C(O)C(=O)/C=C(O)/c(ccc1)n1Cc2ccc(O)cc2	10.1021/jm0504454	4.88606
CC(C)(C)CCN1C(=O)C(=C(O)[C@]1(C)C(C)C)C2=CS(=O)(=O)c(c23)c(ccc3)CN(C)S(=O)(=O)C	10.1016/j.bmcl.2008.05.083	4.88606
c1cccc(c12)NC(=NS2(=O)=O)c(c(=O)n3C(CC)CC)c(O)c(c34)cccn4	10.1016/j.bmcl.2005.01.071	4.87943
c1ccccc1-c(nc(c23)sc(c3)C(=O)O)n2C4CCCCC4	10.1016/j.bmcl.2006.05.012	4.86012
c1c(N)ccc(c1C(F)(F)F)Oc(cc2)ccc2\C=C(\C(=O)O)NC(=O)CCC3CCCC3	10.1016/j.bmcl.2005.03.106	4.85387
c1c(C)oc(C)c1\C(O)=C\C(=O)C(=O)O	10.1021/jm0504454	4.85387
COc1ccc(cc1OC)CCNC(=O)c(cc2)cc(c23)nc(n3C4CCCCC4)-c5ccc(cc5)OCC(=O)NCCCN(C)C	10.1016/j.bmcl.2009.10.136	4.85387
N#Cc1ccc(F)c(c12)[nH]c3c2CC[C@@]3(C(=O)O)CC=C	10.1016/j.bmcl.2006.01.105	4.83863
c1ccccc1-c(n2)c(-c3ccccc3)nc(c24)ncnc4O	10.1016/j.bmcl.2004.11.028	4.82391
c1ccccc1C(=O)N/C(C(=O)O)=C\c2ccc(cc2)Oc3c(OC)cccc3	10.1016/j.bmcl.2005.03.066	4.82391
O1COc(c12)cc(cc2)/C=C3\SC(=S)N(C3=O)NS(=O)(=O)c4ccccc4	10.1021/jm050859x	4.82391
N#Cc1ccc(C)c(c12)[nH]c3c2CCC[C@@]3(C(=O)O)CCC	10.1016/j.bmcl.2006.01.105	4.82391
C1CCCC1CCC(=O)NC(\C(=O)O)=C/c2ccc(cc2)Oc3c(Br)cc(F)cc3	10.1016/j.bmcl.2005.03.106	4.82391
O=C(O)C(=O)CC(=O)c1cc(ccc1)NS(=O)(=O)c2ccccc2	10.1021/jm0342109	4.79588
c1cc(OC)ccc1Cn2c(ccc2)\C=C\C(O)=C\C(=O)C(=O)O	10.1021/jm0504454	4.79588
Clc1ccc(cc1)/C=C2\SC(=S)N(C2=O)N	10.1021/jm050859x	4.79588
O=C(O)c(n1)c(O)c(O)nc1-c2sc([N+](=O)[O-])cc2	10.1021/jm051064t	4.79588
C1COCCN1c(c(F)c2)cc(c23)n(Cc4ccc(Cl)cc4)cc(c3=O)C(=O)NCc5ccc(Cl)cc5	10.1016/j.bmcl.2010.11.068	4.79588
CCC[C@@](CC(=O)O)(OCC1)C(=C12)N=C3[C@@H]2C(C#N)=CC(=C3C)C(=O)N(C)C	10.1016/j.bmcl.2011.04.052	4.79588
c1cc(F)ccc1C(=O)c2cn(C)c(c2)\C=C\C(O)=C\C(=O)C(=O)O	10.1021/jm0504454	4.79588
Clc1ccc(Cl)c(c12)oc3c2CCO[C@]3(CC)CC(=O)O	10.1016/j.bmcl.2005.08.114	4.78781
c1cnccc1-c(n2)n(c(c23)ccc(c3)C(=O)O)C4CCCCC4	10.1016/j.bmcl.2003.10.023	4.76955
c1ccccc1C(=O)N/C(C(=O)O)=C\c2ccc(cc2)Oc3ccccc3	10.1016/j.bmcl.2005.03.066	4.76955
O=C(O)C(=O)/C=C(O)/c1cc(ccc1)NCc2ccccc2	10.1021/jm0504454	4.76955
Clc1ccc(Cl)c(c12)sc3c2CCO[C@]3(C)CC(=O)O	10.1016/j.bmcl.2005.08.114	4.75449
O=C(O)C(=O)/C=C(O)/c(cc(I)c1)n1Cc2ccc(F)cc2	10.1021/jm0504454	4.74473
c1cccc(C)c1Cn2c(ccc2)\C=C\C(O)=C\C(=O)C(=O)O	10.1021/jm0504454	4.74473
O=C(O)C(=O)/C=C(O)/C=C/c1c[nH]c(c12)ccc(Cl)c2	10.1021/jm0504454	4.74473
c1ccc(F)cc1Cn2c(ccc2)\C=C\C(O)=C\C(=O)C(=O)O	10.1021/jm0504454	4.74473
O=C(O)C(=O)/C=C(O)/c1cc(ccc1)NC(=O)C(=O)O	10.1021/jm0504454	4.72125
O=c1c(O)c(C(=O)O)oc(c12)cccc2	10.1016/j.bmcl.2004.03.087	4.72125
Nc(c1)nccc1Cn(c(c23)ccc(Cl)c3)c(C(=O)OCC)c2-c4ccc[nH]c4=O	10.1016/j.bmcl.2011.10.041	4.69897
Nc1cc(ccn1)Cn(c(c23)ccc(c3)O)c(C(=O)O)c2-c4ccc[nH]c4=O	10.1021/jm201258k	4.69897
c1ccccc1[C@@H]([C@H](C2)C(=O)O)N([C@@]2(C(=O)O)CCC(=O)O)C(=O)c3ccc(C(F)(F)F)cc3	10.1016/j.bmcl.2005.01.076	4.69895
c1ccsc1[C@@H]([C@H](C2)C(=O)O)N([C@@]2(C(=O)O)CC(C)C)C(=O)c3c(C(F)(F)F)cccc3	10.1016/j.bmcl.2005.01.076	4.69895
c1cc(C(F)(F)F)ccc1C(=O)N([C@H]([C@H](C2)C(=O)O)c3ccccc3)[C@@]2(C(=O)O)Cc4ccc(O)cc4	10.1016/j.bmcl.2005.01.076	4.69895
c1ccsc1[C@@H]([C@H](C2)C(=O)O)N([C@@]2(C(=O)O)CC(C)C)C(=O)CCCCCC	10.1016/j.bmcl.2005.01.076	4.69895
c1cccc(c12)oc3c2CCO[C@@]3(CCC)CC(=O)O	10.1016/j.bmcl.2005.08.114	4.69895
c1cccc(c12)sc3c2CCO[C@]3(CCC)CC(=O)O	10.1016/j.bmcl.2005.08.114	4.69895
O=C(O)[C@@H]1CCCN1S(=O)(=O)c2c(N)cccc2	10.1021/jm060168g	4.69895
O=C(O)[C@@H]1CCCN1S(=O)(=O)c2c(cc(C)c(Cl)c2)NC(=O)c3ccccc3	10.1021/jm060168g	4.69895
O=C(O)C(=O)/C=C(O)/c1cn(C)c(c1)Cc2cc(F)ccc2	10.1021/jm0504454	4.67778
S=C1NC(=O)/C(S1)=C/c(cc2)ccc2[N+]([O-])=O	10.1021/jm050859x	4.65758
Cc1cccc(c1)CC[C@]2(OC(=O)CC(=O)C2)C3CCCC3	10.1016/j.bmcl.2006.06.065	4.63827
O=C(O)C(=O)/C=C(O)/c(ccc1)n1Cc2c(Cl)cccc2	10.1021/jm0504454	4.61979
O=C(O)C(=O)CC(=O)c1c(cccc1)OCCCCC	10.1021/jm0342109	4.60206
[O-][N+](=O)c1cc(ccc1)-c2oc(cc2)/C=C(C(=O)O)\NC(=O)c3ccccc3	10.1016/j.bmcl.2005.03.066	4.60206
c1ccc(C)cc1/C=C2\SC(=S)N(C2=O)NS(=O)(=O)c3ccccc3	10.1021/jm050859x	4.60206
O=C(O)c(n1)c(O)c(O)nc1C2CCCCC2	10.1021/jm051064t	4.60204
CN1CCN(CC1)c(c2)c(F)cc(c23)c(=O)c(cn3Cc4ccccc4)NC(=O)NCc5ccccc5	10.1016/j.bmcl.2010.11.068	4.58503
O=C(O)C(=O)\C=C(O)\c(c1O)cnc(c12)cc(Cl)cc2	10.1021/jm0504454	4.58503
O=C(O)CN(C(=O)OC)C(=O)c(ccc1)c(c12)ccc(c2C(F)(F)F)OC	10.1016/j.bmcl.2004.06.013	4.58501
c1cccnc1-c(n2)n(c(c23)ccc(c3)C(=O)N)C4CCCCC4	10.1016/j.bmcl.2003.10.023	4.56864
c1ccccc1C(=O)N/C(C(=O)O)=C\c(cc2)oc2-c3ccc(SC)cc3	10.1016/j.bmcl.2005.03.066	4.56864
c1cc(Cl)c(Cl)cc1C[C@@H]2SC(=S)N([C@H]2O)NS(=O)(=O)c3ccccc3	10.1021/jm050859x	4.56864
O=C(O)C(=O)/C=C(O)/c(s1)cc(c12)COc3c2cc(F)cc3	10.1021/jm0504454	4.56864
c1ccncc1-c(n2)n(c(c23)ccc(c3)C(=O)O)C4CCCCC4	10.1016/j.bmcl.2003.10.023	4.55284
OC[C@H]1O[C@H]([C@@H]([C@@H]1F)O)n(cn2)c(c23)ncnc3N	10.1021/jm030424e	4.55284
c1ccccc1C(=O)N/C(C(=O)O)=C\c2ccc(cc2)Oc3c(C(C)C)cccc3	10.1016/j.bmcl.2005.03.066	4.55284
O=C(O)C(=O)/C=C(O)/c1cc(ccc1)-c2ccccc2	10.1021/jm0504454	4.55284
O=C(O)C(=O)/C=C(O)/c(ccc1)n1Cc2ccccc2	10.1021/jm0504454	4.5376
c1ccccc1-c(n2)c(-c(cc3)ccc3[N+]([O-])=O)nc(c24)ncnc4O	10.1016/j.bmcl.2004.11.028	4.52288
c1ccccc1/C=C2\SC(=S)N(C2=O)NS(=O)(=O)c3ccccc3	10.1021/jm050859x	4.52288
Fc1cc(F)cc(c12)[nH]c3c2CCC[C@]3(CCC)CC(=O)O	10.1016/j.bmcl.2006.01.105	4.52288
c1cc(C(=O)O)oc1-c(n2)n(c(c23)ccc(c3)C(=O)O)C4CCCCC4	10.1016/j.bmcl.2003.10.023	4.52286
c1cc(CC)sc1-c(n2)n(c(c23)ccc(c3)C(=O)O)C4CCCCC4	10.1016/j.bmcl.2003.10.023	4.52286
c1c(C)c(C)oc1-c(n2)n(c(c23)ccc(c3)C(=O)O)C4CCCCC4	10.1016/j.bmcl.2003.10.023	4.52286
O=C(O)c(c1)ccc(c12)n(C3CCCCC3)c(n2)-c4c(n[nH]c4)-c5ccccc5	10.1016/j.bmcl.2003.10.023	4.52286
c1cc(CO)oc1-c(n2)n(c(c23)ccc(c3)C(=O)O)C4CCCCC4	10.1016/j.bmcl.2003.10.023	4.52286
O=C1N(N)C(=S)S/C1=C\c2ccccc2	10.1021/jm050859x	4.52286
c1cc(Cl)ccc1/C=C2\SC(=S)N(C2=O)Cc3ccccc3	10.1021/jm050859x	4.52286
O=C1N(N)C(=S)S/C1=C\c2ccc(cc2)N(C)C	10.1021/jm050859x	4.52286
O=C1N(N)C(=S)S/C1=C\c2ccc(cc2)OC	10.1021/jm050859x	4.52286
O=C(O)c(c1)ccc(c12)n(C3CCCCC3)c(n2)-c4oc(cc4)-c5ccc(Cl)cc5	10.1016/j.bmcl.2003.10.023	4.52286
Clc1ccc(cc1)/C=C2\SC(=S)NC2=O	10.1021/jm050859x	4.52286
N#Cc1ccc(C(=O)N)c(c12)[nH]c3c2CCC[C@]3(CCC)CC(=O)O	10.1016/j.bmcl.2006.01.105	4.52286
c1c(Cl)ccc(c12)[nH]c3c2CCC[C@]3(CCC)CC(=O)O	10.1016/j.bmcl.2006.01.105	4.52286
O=C(O)C(=O)/C=C(O)/c1cc(ccc1)Cc2cc(Br)cc(Br)c2	10.1021/jm0504454	4.49485
COc(cc1)cc(c12)S(=O)(=O)NC(=N2)c3c(O)c(nn(c3=O)CCC(C)C)-c4ccccc4	10.1016/j.bmcl.2008.01.007	4.48149
O=C(O)c1c(O)c(=O)cc(o1)C(=O)OC(C)(C)C	10.1016/j.bmcl.2004.03.087	4.4437
O=C(O)C(=O)/C=C(O)/c1c(cccc1)OCc2ccccc2	10.1021/jm0504454	4.35655
O=C(O)C(=O)CC(=O)c1c(cccc1)OCc2ccccc2	10.1021/jm0342109	4.35655
O[C@@H]1[C@@H](CO)O[C@H]([C@@]1(O)C)n2cnc(c23)cnc(n3)N	10.1021/jm030424e	4.33724
c1cc(CC)ccc1C(=O)CC(=O)C(=O)O	10.1021/jm0342109	4.3279
OC[C@H]1O[C@H]([C@@H]([C@@H]1O)OC)n(cn2)c(c23)ncnc3N	10.1021/jm030424e	4.3279
Cc1coc(C)c1/C(O)=C/C(=O)C(=O)O	10.1021/jm0504454	4.31876
c1ccccc1CC[C@]2(OC(=O)CC(=O)C2)C3CCCC3	10.1016/j.bmcl.2006.06.065	4.31876
O=C(O)c(n1)c(O)c(O)nc1-c2sc(C)cc2	10.1021/jm051064t	4.31336
c1cccnc1-c(n2)n(c(c23)ccc(c3)C(=O)O)C4CCCCCC4	10.1016/j.bmcl.2003.10.023	4.3098
c1cccc(c12)NC(=NS2(=O)=O)c(c(O)c(c34)cccn4)c(=O)n3C5CCCCC5	10.1016/j.bmcl.2005.01.071	4.30103
O=C(O)C(=O)/C=C(O)/c1occc1	10.1021/jm0504454	4.30103
c1cc(F)ccc1-c(n2)c(-c3ccc(F)cc3)nc(c24)ncnc4NN5[C@@H](C(=O)OC)CCC5	10.1016/j.bmcl.2004.11.028	4.29243
Oc1ccc(cc1)CC[C@]2(OC(=O)CC(=O)C2)C3CCCCC3	10.1016/j.bmcl.2006.06.065	4.284
c1cccc(c12)cc(o2)-c(n3)n(c(c34)ccc(c4)C(=O)O)C5CCCCC5	10.1016/j.bmcl.2003.10.023	4.23657
c1cocc1-c(n2)c(-c3occc3)nc(c24)ncnc4O	10.1016/j.bmcl.2004.11.028	4.23657
C1CCCCC1n(c(n2)C(=O)OCC)c(c23)ccc(c3)C(=O)O	10.1016/j.bmcl.2003.10.023	4.20761
c1cc(F)ccc1-c(n2)c(-c3ccc(F)cc3)nc(c24)ncnc4N5CCCCC5	10.1016/j.bmcl.2004.11.028	4.16749
O=C(O)C(=O)/C=C(O)/c1sc(cc1)Cc2ccccc2	10.1021/jm0504454	4.16749
O=c1c(O)c(C(=O)O)nc(n1CC=C)-c2sccc2[N+](=O)[O-]	10.1021/jm051064t	4.15927
c1cccc(c1N([O-])O)Oc(cc2)ccc2/C=C(C(=O)O)\NC(=O)c3ccccc3	10.1016/j.bmcl.2005.03.066	4.13668
O=C(O)C(=O)/C=C(O)/c1sc(cc1)Cc2cc(F)ccc2	10.1021/jm0504454	4.13077
c1cccnc1-c(n2)n(C3CCC3)c(c24)ccc(c4)C(=O)O	10.1016/j.bmcl.2003.10.023	4.11919
c1cc(OC)ccc1-c(nc2/C=C/C(=O)O)n(c2)C3CCCCC3	10.1016/j.bmcl.2006.05.012	4.11182
c1ccccc1Cn2c(nc(c(c2=O)O)C(=O)O)-c3sccc3[N+](=O)[O-]	10.1021/jm051064t	4.10073
c1cc(F)ccc1-c(n2)c(-c3ccc(F)cc3)nc(c24)ncnc4NCCc(c5OC)cccc5	10.1016/j.bmcl.2004.11.028	4.09691
CCCCS(=O)(=O)N(CCC1)C[C@@]1(\C(O)=C\C(=O)C(=O)O)Cc2ccc(Cl)cc2	10.1021/jm0504454	4.08938
O=C(O)C(=O)/C=C(O)/c(ccc1)n1Cc2ccc(F)cc2	10.1021/jm0504454	4.03152
O=P(O)(O)O[P@](=O)(O)O[P@@](=O)(O)OC[C@@H]([C@@H](O)[C@@]1(C)O)O[C@@H]1n(cc2-c3ocnn3)c(c24)ncnc4N	10.1016/j.bmcl.2012.05.067	4.02228
c1cc(Cl)ccc1COCc(c(=O)c(c23)cc(OC)c(c2)OC)cn3Cc4ccccc4	10.1016/j.bmcl.2010.11.068	4
C[C@@]1(O)[C@H](O)[C@H](CO)O[C@@H]1n(c(c23)ncnc3N)cc2-c4ccccc4	10.1016/j.bmcl.2012.05.067	4
C[C@@]1(O)[C@H](O)[C@H](CO)O[C@@H]1n(c(c23)ncnc3N)cc2-c4ccccc4	10.1016/j.bmcl.2012.05.067	4
COc(c1)c(OC)cc(c12)c(=O)c(cn2CC3CC3)C(=O)c4ccc(C)cc4	10.1016/j.bmcl.2010.11.068	3.92082
c1cc(Cl)ccc1CCS(=O)(=O)c(c(=O)c(c23)cc(OC)c(c2)OC)cn3Cc4ccccc4	10.1016/j.bmcl.2010.11.068	3.82391
COc(c1)c(OC)cc(c12)c(=O)c(C(=O)c3ccc(C)cc3)cn2Cc4ccccc4	10.1016/j.bmcl.2010.11.068	3.76955
COc1c(Br)cc(cc1C(C)(C)C)N2CCC(=O)N(C)C2=O	10.1016/j.bmcl.2012.04.017	3.69897
c1cc(Cl)ccc1CN(C)C(=O)c(cn2Cc3ccc(Cl)cc3)c(=O)c(c24)cc(F)c(c4)N5CCOCC5	10.1016/j.bmcl.2010.11.068	3.48149
s1cccc1-c2nn(CCC(C)(C)CC)c(=O)c(c2[O-])C(N3)=CS(=O)(=O)c(c34)cc(cc4)[N-]S(=O)(=O)C	10.1016/j.bmcl.2008.07.014	8.04576
c1ccn(c12)n(CCC(C)(C)C)c([O-])c(c2=O)C(N3)=CS(=O)(=O)c(c34)cc(cc4)[N-]S(=O)(=O)C	10.1016/j.bmcl.2008.07.014	8.04576
c1cc(F)ccc1CN([C@@H]([C@@H]23)CCC3)C(=O)[C@@H](C2=O)C(N4)=NS(=O)(=O)c(c45)cc(cc5)NS(=O)(=O)C	10.1016/j.bmcl.2008.11.048	8.04576
C1CC[C@@H]([C@@H]12)N(CCC(C)C)C(=O)[C@@H](C2=O)C(N3)=NS(=O)(=O)c(c34)cc(cc4)NS(=O)(=O)C	10.1016/j.bmcl.2008.11.048	8.04576
COc(c1)c(OC)cc(c12)c(=O)c(C(=O)c3ccc(C)cc3)cn2CCc4ccccc4	10.1016/j.bmcl.2010.11.068	3.95861

## Sheet: Descriptors
Structure	PIC50	Total Molweight	cLogP	cLogS	H-Acceptors	H-Donors	Total Surface Area	Polar Surface Area	Druglikeness	Mutagenic	Tumorigenic	Reproductive Effective	Irritant	Shape Index	Molecular Flexibility	Molecular Complexity	Non-H Atoms	Non-C/H Atoms	Metal-Atoms	Electronegative Atoms	Stereo Centers	Rotatable Bonds	Rings	Aromatic Rings	Aromatic Atoms	sp3-Atoms	Symmetric atoms	Amides	Amines	Alkyl-Amines	Aromatic Amines	Aromatic Nitrogens	Basic Nitrogens	Acidic Oxygens
C[C@@H]1CC[C@H](CC1)c2ncccc2-c3cc(sc3C(=O)O)-c4ccccc4	10.6576	377.507	6.028	-6.988	3	1	311	78.43	1.022	none	none	none	none	0.519	0.352	0.873	27	4	0	4	0	4	4	3	17	8	4	0	0	0	0	1	0	1
C1C[C@@H](C)CC[C@H]1C(=O)N(C(C)C)c2cc(sc2C(=O)O)-c3ccccc3	10.5528	385.526	5.242	-6.228	4	1	312	85.85	2.771	none	none	none	none	0.519	0.43	0.838	27	5	0	5	0	5	3	2	11	11	5	1	0	0	0	0	0	1
C[C@@H]1CC[C@H](CC1)c2ccccc2-c3cc(sc3C(=O)O)-c4ccccc4	10.3768	376.519	6.975	-7.759	2	1	323	65.54	0.88	none	none	none	none	0.519	0.35	0.857	27	3	0	3	0	4	4	3	17	8	4	0	0	0	0	0	0	1
c1ccccc1-c(sc2C([O-])=O)cc2-c3conc3C4CCCCC4	10.1308	352.433	3.094	-6.72	4	0	291	94.4	-1.29	none	none	none	none	0.52	0.423	0.868	25	5	0	5	0	4	4	3	16	7	4	0	0	0	0	1	0	1
C[C@@H]1CC[C@H](CC1)n2nncc2-c3cc(sc3C(=O)O)-c4ccccc4	10	367.472	4.481	-5.256	5	1	296	96.25	-1.647	none	none	none	none	0.538	0.366	0.876	26	6	0	6	0	4	4	3	16	8	4	0	0	0	0	3	0	1
Cc1ccc(cc1)-n2nncc2-c3cc(sc3C(=O)O)-c4ccccc4	9.95861	361.424	3.818	-5.592	5	1	297	96.25	-1.047	none	none	none	none	0.538	0.41	0.871	26	6	0	6	0	4	4	4	22	2	4	0	0	0	0	3	0	1
C[C@@H]1CC[C@H](CC1)c2nocc2-c3cc(sc3C(=O)O)-c4ccccc4	9.95861	367.468	5.439	-6.88	4	1	307	91.57	2.493	none	none	none	none	0.538	0.387	0.876	26	5	0	5	0	4	4	3	16	8	4	0	0	0	0	1	0	1
c1ccccc1-c(sc2C([O-])=O)cc2-c3cnnn3C4CCCCC4	9.46852	352.437	2.136	-5.096	5	0	294	99.08	-6.278	none	none	none	none	0.52	0.407	0.868	25	6	0	6	0	4	4	3	16	7	4	0	0	0	0	3	0	1
c1cccc(c12)n(NC3CCC3)c(=O)c(c2O)C(NS4(=O)=O)=Nc(c45)ccc(c5)NS(=O)(=O)N	9.39794	504.547	-0.853	-4.022	12	5	364	200.05	2.813	high	none	none	high	0.471	0.438	0.979	34	14	0	14	0	4	5	2	12	8	3	3	0	0	0	0	0	0
Cc1ccc(cc1)-c2cc(=O)[nH]n2-c3cc(sc3C(=O)O)-c4ccccc4	9.20761	376.435	3.453	-5.298	5	2	303	97.88	3.096	none	none	none	none	0.519	0.382	0.889	27	6	0	6	0	4	4	3	17	2	4	0	0	0	0	0	0	1
c1cccc(c12)NC(=NS2(=O)=O)[C@@H]3C(=O)[C@H](C(C)(C)C)N(C3=O)CCC(C)(C)C	8.76955	419.544	3.144	-3.429	7	1	327	104.29	-1.572	none	none	none	none	0.448	0.428	0.922	29	8	0	8	2	5	3	1	6	13	5	2	0	0	0	0	1	0
O=S(=O)(C)Nc(cc1)cc(c12)S(=O)(=O)C=C(N2)c(c3O)c(=O)n(c(c34)cccc4)Cc5ccc(F)cc5	8.69897	541.579	1.606	-6.61	9	3	396	149.64	4.172	high	none	none	high	0.486	0.432	0.978	37	12	0	12	0	4	5	3	18	5	4	2	0	0	0	0	0	0
O=c1[nH]cccc1-c(c(c23)cc(CC)cc2)c(C(=O)NS(=O)(=O)C4CC4)n3Cc5cc(S(=O)(=O)C)c(Cl)cc5F	8.69897	606.093	2.92	-6.305	9	2	427	148.17	7.212	none	none	none	none	0.325	0.443	1.006	40	13	0	13	0	7	5	3	15	9	3	2	0	0	0	1	0	0
Cc1ccc(cc1)-c2nocc2-c3cc(sc3C(=O)O)-c4ccccc4	8.60206	361.42	5.073	-7.051	4	1	303	91.57	3.179	none	none	none	none	0.538	0.409	0.871	26	5	0	5	0	4	4	4	22	2	4	0	0	0	0	1	0	1
c1ccnc(c12)n(CCC(C)C)c(=O)c(c2O)C(=NS3(=O)=O)Nc(c34)ccc(c4)NS(=O)(=O)N	8.55284	506.563	0.531	-4.635	12	4	369	200.91	4.087	high	none	none	high	0.471	0.428	0.986	34	14	0	14	0	5	4	2	12	8	3	4	0	0	0	1	1	0
CCC[C@@](CC(=O)O)(OCC1)C(=C12)N=C3[C@@H]2C(C#N)=CC(=C3C)OC[C@H](C)n4cccn4	8.52288	436.51	1.554	-2.865	8	1	369	109.73	-1.078	none	none	none	none	0.469	0.526	0.994	32	8	0	8	3	8	4	1	5	15	0	0	0	0	0	2	1	1
O=c1[nH]cccc1-c(c(c23)cc(C)cc2)c(C(=O)O)n3Cc4cc([N+](=O)[O-])ccc4F	8.52288	536.604	2.177	-4.669	10	3	385	175.99	0.919	none	none	none	none	0.472	0.481	0.985	36	13	0	13	1	6	4	2	12	10	6	3	0	0	0	0	1	0
O=c1[nH]cccc1-c2c(C(=O)NS(=O)(=O)C)n(c3ccc(c4c23)cco4)Cc5ccccc5Cl	8.52288	421.383	1.482	-4.193	8	2	341	117.15	-0.745	none	none	none	none	0.419	0.446	0.976	31	9	0	9	0	5	4	3	15	4	0	1	0	0	0	1	0	2
NS(=O)(=O)NCc(ccc1)c(c12)S(=O)(=O)N=C2C3=C(O)[C@H](C(C)(C)C)N(C3=O)Cc4ccc(F)cc4	8.52288	495.942	2.907	-5.716	8	2	366	118.79	7.955	low	none	none	none	0.353	0.386	1.02	34	10	0	10	0	4	5	4	18	3	1	2	0	0	0	1	0	0
c1coc2c1c(F)cc(c23)n(c(C(=O)O)c3-c4c(=O)[nH]ccc4)Cc(c(F)c5)cc(c56)c(=O)cc[nH]6	8.52288	487.417	1.812	-5.946	8	3	377	113.57	4.477	low	none	none	none	0.389	0.381	1.043	36	10	0	10	0	4	6	4	18	2	0	1	0	0	0	1	0	1
c1coc2c1c(F)cc(c23)n(Cc(c(Cl)c4)cc(c45)cn[nH]5)c(C([O-])=O)c3-c6c(=O)[nH]ccc6	8.52288	475.842	0.252	-5.358	8	2	355	115.98	5.16	low	none	none	none	0.382	0.371	1.036	34	10	0	10	0	4	6	5	21	2	0	1	0	0	0	3	0	1
c1coc2c1c(F)cc(c23)n(Cc(c(c4)C)cc(c45)cn[nH]5)c(C([O-])=O)c3-c6c(=O)[nH]ccc6	8.52288	455.424	-0.01	-4.966	8	2	333	115.98	5.082	low	none	none	none	0.382	0.359	1.034	34	9	0	9	0	4	6	5	21	3	0	1	0	0	0	3	0	1
Cc1ccc(cc1)-c2cc(=O)[nH]nc2-c3cc(sc3C(=O)O)-c4ccccc4	8.48149	388.446	3.987	-6.2	5	2	318	107	3.771	none	none	none	none	0.5	0.411	0.891	28	6	0	6	0	4	4	3	17	2	4	0	0	0	0	0	0	1
O=c1[nH]cccc1-c(c(c23)cc(CC)cc2)c(C(=O)NS(=O)(=O)C4CC4)n3Cc5cc([N+](=O)[O-])ccc5F	8.39794	549.642	3.118	-5.22	9	2	400	149.97	-2.495	none	none	none	none	0.459	0.48	0.989	37	12	0	12	1	6	4	2	12	12	4	2	0	0	0	0	1	0
[O-][N+](=O)c1ccc(F)c(c1)Cn(c(c23)cccc3)c(C(=O)NS(=O)(=O)C4CC4)c2-c5ccc[nH]c5=O	8.39794	538.555	2.39	-5.612	10	2	414	151.47	-1.294	none	none	none	none	0.342	0.445	0.984	38	12	0	12	0	7	5	3	15	8	2	2	0	0	0	1	0	1
[O-][N+](=O)c1ccc(F)c(c1)Cn(c(c23)ccc(c3)C(F)(F)F)c(C(=O)NS(=O)(=O)C4CC4)c2-c5ccc[nH]c5=O	8.39794	578.498	2.479	-5.887	10	2	400	151.47	-6.711	none	none	none	none	0.325	0.446	0.986	40	15	0	15	0	7	5	3	15	7	4	2	0	0	0	1	0	1
CS(=O)(=O)NCc(ccc1)c(c12)S(=O)(=O)N=C2C3=C(O)[C@H](C(C)(C)C)N(C3=O)Cc4ccc(F)c(c4)C	8.39794	510.501	1.631	-5.109	10	2	374	151.47	-0.87	none	none	none	none	0.361	0.439	0.972	36	12	0	12	0	6	5	3	15	6	2	2	0	0	0	1	0	1
c1coc2c1c(F)cc(c23)n(Cc(cc(n4)N)c(c45)cccc5)c(C(=O)O)c3-c6c(=O)[nH]ccc6	8.39794	468.443	2.332	-5.855	8	3	344	123.38	3.99	low	none	none	none	0.371	0.362	1.034	35	9	0	9	0	4	6	5	22	2	0	2	0	0	0	2	1	1
O=c1[nH]cccc1-c2c(C(=O)NS(=O)(=O)C(C)C)n(c(c23)ccc(c3)C)Cc4cc(N([O-])O)ccc4F	8.39794	527.552	2.416	-5.543	10	3	383	152.18	2.31	low	none	none	none	0.351	0.441	0.979	37	12	0	12	0	6	4	3	15	9	2	2	0	0	0	1	0	0
COc(c1)c(F)ccc1CN(C2=O)[C@@H](C(C)(C)C)C(=O)[C@H]2C(=CS3(=O)=O)Nc(c34)ccc(c4)[N-]S(=O)(=O)C	8.39794	564.633	1.566	-5.855	10	1	399	143.68	-3.847	none	none	none	none	0.474	0.463	0.963	38	13	0	13	2	6	4	2	12	12	4	2	0	0	0	0	0	0
c1cc(O)ccc1-c([nH]2)c(c(c23)ccc(c3)C(=O)O)C4CCCCC4	8.31876	335.402	4.725	-5.403	4	3	269	73.32	-3.38	none	none	high	none	0.48	0.37	0.87	25	4	0	4	0	3	4	3	15	8	4	0	0	0	0	1	0	1
CCC[C@@](CC(=O)O)(OCC1)C(=C12)N=C3[C@@H]2C(C#N)=CC(=C3C)OCCn4cccn4	8.30103	497.635	1.574	-5.215	9	3	382	149.64	-0.158	high	none	none	high	0.485	0.497	0.954	33	11	0	11	1	6	3	1	6	14	5	2	0	0	0	0	0	0
Fc1ccc(F)cc1Cn(c(c23)cc(F)c(c2)CC)c(C(=O)NS(=O)(=O)C4CC4)c3-c5ccc[nH]c5=O	8.30103	492.576	1.76	-3.317	10	3	360	163.69	2.692	high	none	none	high	0.485	0.437	0.981	33	12	0	12	1	5	4	2	11	10	3	2	0	0	0	1	1	0
[O-][N+](=O)c1ccc(F)c(c1)Cn(c(c23)ccc(F)c3)c(C(=O)NS(=O)(=O)C4CC4)c2-c5ccc[nH]c5=O	8.30103	494.552	0.868	-3.917	12	3	364	179.82	5.026	high	none	none	high	0.485	0.439	0.981	33	14	0	14	0	5	4	2	11	9	3	4	0	0	0	2	2	0
O=S(=O)(C)N(C)Cc(ccc1)c(c12)S(=O)(=O)N=C2C3=C(O)[C@H](C(C)(C)C)N(C3=O)Cc4ccc(F)c(c4)C	8.30103	494.552	0.619	-4.46	12	3	354	179.82	6.494	high	none	none	high	0.485	0.439	0.986	33	14	0	14	0	5	4	2	11	9	3	3	0	0	0	2	1	0
CC(C)CC[C@H](n(c12)ccc2)C(=O)C(=C1O)C(=NS3(=O)=O)Nc(c34)ccc(c4)NS(=O)(=O)C	8.30103	532.64	2.863	-6.475	10	3	395	162	1.455	high	none	none	high	0.472	0.442	0.989	36	12	0	12	0	6	4	1	6	11	4	2	0	0	0	0	1	0
CC(C)CCn1c(=O)c(c(O)n(c12)ccn2)C(=NS3(=O)=O)Nc(c34)ccc(c4)NS(=O)(=O)C	8.30103	422.483	1.067	-2.95	8	1	351	109.73	-0.956	none	none	none	none	0.484	0.532	0.99	31	8	0	8	2	8	4	1	5	14	0	0	0	0	0	2	1	1
CC(C)CCn1c(=O)c(c(O)n(c12)ncc2)C(=NS3(=O)=O)Nc(c34)ccc(c4)NS(=O)(=O)C	8.30103	514.533	1.313	-4.759	10	2	404	142.62	5.56	none	none	none	none	0.5	0.372	0.973	36	12	0	12	1	7	5	2	12	10	2	3	0	0	0	0	1	0
c1ccccc1Cn2c(=O)c(c(O)n(c23)ncc3)C(=NS4(=O)=O)Nc(c45)ccc(c5)NS(=O)(=O)C	8.30103	529.538	3.513	-5.78	7	2	410	105.65	4.974	none	none	none	none	0.324	0.42	0.989	37	11	0	11	0	6	5	3	15	7	2	2	0	0	0	1	0	0
O=S(=O)(C)Nc(cc1)cc(c12)S(=O)(=O)N=C(N2)c(c(O)n(c34)cccc3)c(=O)c4CCCCCC	8.30103	484.507	2.236	-5.354	9	1	369	137.31	-0.302	none	none	high	high	0.5	0.366	0.97	34	11	0	11	1	6	4	2	12	9	2	2	0	0	0	0	1	0
CC(C)S(=O)(=O)Nc(cc1)cc(c12)S(=O)(=O)N=C(N2)c(c(=O)c3CCC(C)C)c(O)n(c34)cccc4	8.30103	482.491	1.881	-5.44	9	1	371	137.31	0.289	none	none	high	high	0.5	0.347	0.971	34	11	0	11	1	6	5	2	12	9	2	2	0	0	0	0	1	0
O=S(=O)(C)Nc(cc1)cc(c12)S(=O)(=O)N=C(N2)c(c(=O)c3CCC(C)C)c(O)n(c34)CCCC4	8.30103	563.669	3.211	-4.806	9	1	412	141.18	-1.505	none	none	none	none	0.447	0.485	0.996	38	12	0	12	1	6	4	2	12	13	4	2	0	0	0	0	1	0
O=S(=O)(C)Nc(cc1)cc(c12)S(=O)(=O)N=C(N2)c(c(=O)c3CCC(C)C)c(O)n(c34)cc(C)cc4	8.30103	508.618	2.503	-6.051	10	3	372	162	1.654	high	none	none	high	0.471	0.447	0.984	34	12	0	12	0	5	4	1	6	13	3	2	0	0	0	0	1	0
N#CCOc(c1)ccc(c12)NC(=NS2(=O)=O)[C@H](C3=O)C(=O)N(CCC(C)C)c(c34)ccc(F)c4	8.30103	518.613	2.4	-6.171	10	3	383	162	2.548	high	none	none	high	0.457	0.41	0.993	35	12	0	12	0	5	4	1	6	10	3	2	0	0	0	0	1	0
c1c(O)ccc(c12)NC(=NS2(=O)=O)[C@H](C3=O)C(=O)N(c(c34)ccc(F)c4)CCC5CC5	8.30103	518.613	2.65	-6.427	10	3	386	162	-11.643	high	none	none	high	0.514	0.413	0.987	35	12	0	12	0	7	4	1	6	10	2	2	0	0	0	0	1	0
N#CCOc(c1)ccc(c12)NC(=NS2(=O)=O)[C@H](C3=O)C(=O)N(c(c34)ccc(F)c4)CCC5CC5	8.30103	528.491	1.731	-5.423	10	2	395	151.47	-1.245	none	none	none	none	0.351	0.432	0.981	37	13	0	13	0	6	5	3	15	6	2	2	0	0	0	1	0	1
CNC(=O)COc(c1)ccc(c12)NC(=NS2(=O)=O)[C@H](C3=O)C(=O)N(c(c34)ccc(F)c4)CCC5CC5	8.30103	443.454	1.953	-4.678	8	2	329	124.52	4.395	none	none	none	none	0.452	0.316	0.964	31	10	0	10	1	4	5	2	12	8	2	2	0	0	0	0	1	0
CC(C)CCN(C1=O)[C@@H](C(C)(C)C)C(O)=C1C(=CS2(=O)=O)Nc(c23)ccc(c3)NS(=O)(=O)C	8.30103	514.542	0.504	-4.783	12	3	384	179.82	6.772	high	none	none	high	0.486	0.428	0.99	35	14	0	14	0	4	5	3	17	5	4	3	0	0	0	2	1	0
c1coc2c1c(F)cc(c23)n(Cc(cc4)cc(c45)[nH]cn5)c(C(=O)O)c3-c6c(=O)[nH]ccc6	8.30103	442.405	1.941	-4.759	8	3	337	113.15	4.389	low	none	none	none	0.394	0.37	1.026	33	9	0	9	0	4	6	5	21	2	0	2	0	0	0	3	1	1
O=c1[nH]cccc1-c(c(c23)cc(CC)cc2)c(C(=O)NS(=O)(=O)C(C)C)n3Cc4cc(F)ccc4F	8.30103	513.564	3.714	-5.38	7	2	392	105.65	4.521	none	none	none	none	0.333	0.441	0.975	36	10	0	10	0	6	4	3	15	7	2	2	0	0	0	1	0	0
O=S(=O)(C)Nc(cc1)cc(c12)S(=O)(=O)N=C(N2)c(c(O)n(c34)CCCC3)c(=O)c4Cc(cc5)ccc5F	8.30103	546.599	2.464	-6.53	10	3	389	162	0.965	high	none	none	high	0.486	0.442	0.989	37	13	0	13	0	4	5	2	12	9	4	2	0	0	0	0	1	0
c1ccnc(c12)n(CCC(C)C)c([O-])c(c2=O)C([N-]S3(=O)=O)=Nc(c34)ccc(c4)NS(=O)(=O)CCCC	8.30103	545.639	0.584	-6.979	11	1	418	165.69	-1.549	high	none	none	high	0.514	0.494	0.989	37	13	0	13	0	8	4	2	12	12	3	3	0	0	0	1	0	0
CC(C)CCn1c([O-])c(c(=O)n(c12)nc(c2)C)C(=NS3(=O)=O)Nc(c34)ccc(c4)NS(=O)(=O)C	8.30103	507.571	-0.541	-6.254	12	2	383	182.65	5.608	high	none	none	high	0.471	0.445	0.996	34	14	0	14	0	5	4	2	11	10	3	2	0	0	0	2	1	0
Fc1ccc(cc1)Cn2c([O-])c(c(=O)n(c23)ncc3)C(=NS4(=O)=O)Nc(c45)ccc(c5)NS(=O)(=O)C	8.30103	531.524	-0.954	-6.523	12	2	392	182.65	5.523	high	none	none	high	0.5	0.44	0.991	36	15	0	15	0	4	5	3	17	5	4	2	0	0	0	2	1	0
c1cccc(c12)c(OC)c(c(O)c2CCC(C)C)C(=NS3(=O)=O)Nc(c34)ccc(c4)NS(=O)(=O)C	8.30103	517.625	3.942	-6.752	9	3	388	150.92	-0.464	high	high	none	high	0.457	0.433	0.959	35	11	0	11	0	6	4	3	16	11	3	2	0	0	0	0	1	0
O=S(=O)(C)Nc(cc1)cc(c12)S(=O)(=O)N=C(N2)c(c(=O)c3CCC(C)C)c([O-])n(c34)cccc4	8.30103	503.579	-0.116	-6.047	10	2	387	164.83	1.985	high	none	none	high	0.471	0.426	0.987	34	12	0	12	0	5	4	1	6	9	3	2	0	0	0	0	1	0
O=S(=O)(C)Nc(cc1)cc(c12)S(=O)(=O)N=C(N2)c(c(=O)c3CCC(C)C)c([O-])n(c34)cc(F)cc4	8.30103	521.569	0.085	-6.56	10	2	389	164.83	0.478	high	none	none	high	0.457	0.434	0.995	35	13	0	13	0	5	4	1	6	9	3	2	0	0	0	0	1	0
O=S(=O)(C)[N-]c(cc1)cc(c12)S(=O)(=O)C=C(N2)c(c3=O)c([O-])n(c(c34)ccc(F)c4)Cc5ccc(F)cc5	8.30103	557.553	0.295	-8.67	9	1	409	140.44	4.17	none	none	none	none	0.474	0.433	0.985	38	13	0	13	0	4	5	3	18	5	4	1	0	0	0	0	0	0
c1ccccc1-c(sc2C(=O)O)cc2-c3conc3-c4ccc(F)cc4	8.24413	365.383	4.83	-7.021	4	1	295	91.57	1.864	none	none	none	none	0.538	0.409	0.871	26	6	0	6	0	4	4	4	22	1	4	0	0	0	0	1	0	1
O=C(O)c(c1)ccc(c12)c(C3CCCCC3)c(n2CC(=O)N(C)C)-c4ccc(cc4)OCc5ccccc5	8.22185	510.632	5.752	-5.813	6	1	433	71.77	0.161	none	none	high	none	0.447	0.475	0.942	38	6	0	6	0	8	5	4	21	12	7	1	0	0	0	1	0	1
O=c1[nH]cccc1-c(c(c23)cc(CC)cc2)c(C(=O)NS(=O)(=O)CC)n3Cc4cc(F)ccc4F	8.22185	566.608	3.212	-6.269	10	2	437	151.47	-4.195	none	none	none	none	0.325	0.446	0.986	40	12	0	12	0	7	5	3	15	10	4	2	0	0	0	1	0	1
O=c1[nH]cccc1-c(c(c23)cc(C)cc2)c(C(=O)NS(=O)(=O)C4CC4)n3Cc5cc(F)ccc5F	8.22185	497.521	2.997	-5.307	7	2	373	105.65	4.141	none	none	none	none	0.343	0.416	0.973	35	10	0	10	0	5	5	3	15	6	2	2	0	0	0	1	0	0
O=c1[nH]cccc1-c(c(c23)cc(C(C)(C)C)cc2)c(C(=O)NS(=O)(=O)C4CC4)n3Cc5cc([N+](=O)[O-])ccc5F	8.22185	499.537	3.308	-5.184	7	2	370	105.65	4.698	none	none	none	none	0.343	0.438	0.974	35	10	0	10	0	6	4	3	15	6	1	2	0	0	0	1	0	0
o1ccc(c1c23)ccc3n(Cc(c(C)c4)ccc4C)c(C(=O)NS(=O)(=O)C)c2-c5ccc[nH]c5=O	8.22185	454.506	1.816	-4.114	9	3	344	150.54	6.085	none	none	none	none	0.469	0.393	0.972	32	10	0	10	0	5	4	2	12	7	2	3	0	0	0	0	1	0
c1cc(C(=O)N)cc(c12)S(=O)(=O)N=C(N2)c(c3O)c(=O)n(CCC(C)C)c(c34)cccc4	8.22185	491.905	3.353	-4.956	7	2	372	93.45	4.364	none	none	none	none	0.457	0.41	1.001	35	9	0	9	0	5	5	4	19	5	0	1	0	0	0	2	0	1
c1cc(OC)cc(c12)nc(Cl)c(c2)Cn(c(c34)cc(F)c(c3)C)c(C(=O)O)c4-c5c(=O)[nH]ccc5	8.22185	460.395	2.042	-5.073	8	3	352	113.15	4.389	low	none	none	none	0.382	0.376	1.036	34	10	0	10	0	4	6	5	21	2	0	2	0	0	0	3	1	1
c1coc2c1c(F)cc(c23)n(Cc(c(F)c4)cc(c45)nc[nH]5)c(C(=O)O)c3-c6c(=O)[nH]ccc6	8.22185	489.551	2.989	-5.668	8	2	372	118.79	4.717	low	none	high	low	0.371	0.381	1.008	35	9	0	9	0	4	5	4	18	5	1	2	0	0	0	1	0	0
O=c1[nH]cccc1-c(c(c23)cc(CC)cc2)c(C(=O)NS(=O)(=O)C4CC4)n3Cc5cc(S(=O)(=O)N)c(Cl)cc5Cl	8.22185	623.537	3.187	-6.209	10	3	421	174.19	9.28	none	none	low	none	0.325	0.444	1.005	40	14	0	14	0	7	5	3	15	8	3	3	0	0	0	1	0	0
c1cccc(c12)ncc(c2Cl)Cn(c(c34)cc(F)c(c3)C)c(C(=O)O)c4-c5c(=O)[nH]ccc5	8.22185	461.879	3.326	-5.175	6	2	347	84.22	4.334	none	none	none	none	0.424	0.398	0.997	33	8	0	8	0	4	5	4	19	3	0	1	0	0	0	2	0	1
c1coc2c1c(F)cc(c23)n(c(C(=O)O)c3-c4c(=O)[nH]ccc4)Cc(c(F)c5)cc(c56)c(N)nn6C	8.22185	489.437	1.762	-5.731	9	3	364	128.31	5.788	low	none	none	none	0.389	0.373	1.047	36	11	0	11	0	4	6	5	21	3	0	2	0	0	0	3	1	1
CCC[C@@](CC(=O)[O-])(OCC1)C(=C12)N=C3[C@@H]2C(C#N)=CC(=C3C)OCc4cc(C)on4	8.22185	422.46	-0.136	-4.058	8	0	353	120.77	-5.359	none	none	none	none	0.484	0.497	0.993	31	8	0	8	2	7	4	1	5	14	0	0	0	0	0	1	1	1
O=c1[nH]cccc1-c2c(C(\[O-])=N\S(=O)(=O)CC)n(c3ccc(c4c23)cco4)Cc5cc(F)ccc5F	8.22185	510.496	0.986	-5.94	8	1	347	125.11	2.773	low	none	none	none	0.333	0.436	1.011	36	11	0	11	0	5	5	4	18	5	1	1	0	0	0	1	0	0
c1ccnc(c12)n(CCC(C)C)c([O-])c(c2=O)C(=NS3(=O)=O)Nc(c34)ccc(c4)[N-]S(=O)(=O)/N=C([O-])\OCCC#N	8.17393	600.612	-2.167	-7.45	15	1	442	234.13	-1.959	none	none	none	high	0.537	0.494	0.992	41	17	0	17	0	8	4	2	12	12	3	3	0	0	0	1	1	0
O=S(=O)(C)Nc(c1)ccc(c12)NC(=NS2(=O)=O)C(=C3O)C(=O)[C@@](C)(CCC(C)C)c(c34)cccc4	8.1549	565.518	3.845	-6.085	7	2	389	105.65	-0.75	none	none	none	none	0.308	0.424	0.992	39	13	0	13	0	6	5	3	15	7	4	2	0	0	0	1	0	0
O=C(O)c(c1)ccc(c12)c(C3CCCCC3)c(-c4ccc(Cl)cc4)n2CC(=O)N(CC5)CCN5S(=O)(=O)C	8.1549	466.517	2.135	-5.04	9	1	374	137.31	1.694	none	none	high	high	0.515	0.373	0.962	33	10	0	10	1	6	4	2	12	9	2	2	0	0	0	0	1	0
c1ccnc(c12)n(CCC(C)C)c(=O)c(c2O)C(=NS3(=O)=O)Nc(c34)ccc(c4)NS(=O)(=O)c5ccccc5	8.1549	473.381	1.996	-4.256	7	3	350	114.42	-1.176	none	none	none	none	0.382	0.471	0.981	34	11	0	11	0	6	4	3	15	3	2	2	0	0	0	1	0	1
NC(=O)c1ccc(F)c(c1)Cn(c(c23)ccc(c3)C(F)(F)F)c(C(=O)O)c2-c4ccc[nH]c4=O	8.1549	558.097	4.707	-5.479	8	1	422	108.3	2.781	none	none	high	none	0.395	0.485	0.953	38	10	0	10	0	5	5	3	15	14	7	2	0	0	0	1	0	1
Fc1ccc(F)cc1Cn(c(c23)cc(C(F)(F)F)c(C)c2)c(C(=O)NS(=O)(=O)C4CC4)c3-c5ccc[nH]c5=O	8.1549	517.625	2.915	-5.846	9	3	388	158.76	-0.204	high	none	high	high	0.457	0.436	0.991	35	11	0	11	1	5	4	2	12	11	3	2	0	0	0	0	1	0
O=c1[nH]cccc1-c(c(c23)cc(C)cc2)c(C(=O)NS(=O)(=O)C4CC4)n3Cc5cc([N+](=O)[O-])ccc5Cl	8.1549	541.579	1.606	-6.61	9	3	389	149.64	2.884	high	none	none	high	0.459	0.426	0.984	37	12	0	12	0	4	5	3	18	5	4	2	0	0	0	0	0	0
N#CCOc(c1)ccc(c12)NC(=NS2(=O)=O)[C@H](C3=O)C(=O)N(CCC(C)C)c(c34)cccc4	8.1549	540.983	2.48	-5.875	10	2	406	151.47	0.374	none	none	none	none	0.351	0.437	0.993	37	12	0	12	0	6	5	3	15	7	2	2	0	0	0	1	0	1
O=S(=O)(C)Nc(cc1)cc(c12)S(=O)(=O)C=C(N2)c(c3O)c(=O)n(c(c34)ccc(F)c4)Cc5ccccc5	8.1549	567.646	2.378	-5.088	11	3	434	174.89	-3.244	high	none	none	high	0.487	0.423	0.993	39	13	0	13	0	6	5	3	18	8	5	3	0	0	0	1	1	0
O=c1[nH]cccc1-c2c(C([O-])=O)n(c3ccc(c4c23)OC(O4)(F)F)Cc5cc(F)ccc5F	8.1549	459.33	1.859	-4.515	7	1	324	92.62	1.003	none	none	none	none	0.364	0.377	1.021	33	11	0	11	0	4	5	3	15	5	1	1	0	0	0	1	0	1
c1cc(C)ccc1COC(=O)c(c(=O)c(c23)cc(OC)c(c2)OC)cn3Cc4ccc(C(F)(F)F)cc4F	8.09691	559.569	1.706	-6.924	9	3	397	149.64	4.106	high	none	none	high	0.474	0.425	0.993	38	13	0	13	0	4	5	3	18	5	4	2	0	0	0	0	0	0
O=c1[nH]cccc1-c(c(c23)cc(C)cc2)c(C(=O)O)n3Cc4cc(F)ccc4F	8.09691	394.376	2.505	-4.047	5	2	310	71.33	4.289	none	none	none	none	0.414	0.427	0.97	29	7	0	7	0	4	4	3	15	3	0	1	0	0	0	1	0	1
O=c1[nH]cccc1-c2c(C(=O)NS(=O)(=O)C(C)C)n(c3ccc(c4c23)cco4)Cc5cc(F)ccc5F	8.09691	525.531	3.406	-6.036	8	2	390	118.79	4.218	low	none	none	none	0.324	0.401	1.012	37	11	0	11	0	5	5	4	18	5	2	2	0	0	0	1	0	0
c1ccccc1CN(C2=O)[C@@H](C(C)(C)C)C(O)=C2C(=CS3(=O)=O)Nc(c34)ccc(c4)NS(=O)(=O)C	8.09691	529.485	4.798	-6.521	6	0	406	65.07	-7.208	none	none	none	none	0.474	0.438	0.937	38	10	0	10	0	9	4	3	18	9	4	0	0	0	0	0	0	0
O=S(=O)(C)Nc(cc1)cc(c12)S(=O)(=O)C=C(N2)c(c3O)c(=O)n(c(c34)c(F)ccc4)Cc5ccc(F)cc5	8.09691	517.625	1.459	-5.538	9	3	390	149.64	0.066	high	none	none	high	0.486	0.485	0.961	35	11	0	11	1	5	4	2	12	10	6	2	0	0	0	0	0	0
O=C(O)COc(c1)ccc(c12)NC(=NS2(=O)=O)[C@H](C3=O)C(=O)N(CCC(C)C)c(c34)cccc4	8.09691	485.516	1.042	-4.367	10	2	361	150.82	6.375	none	none	none	none	0.5	0.389	0.963	34	11	0	11	1	7	4	2	12	10	2	2	0	0	0	0	1	1
CC(C)(C)CCN(C1=O)[C@@H](C(C)(C)C)C(=O)[C@H]1C(=CS2(=O)=O)Nc(c23)ccc(c3)[N-]S(=O)(=O)C	8.09691	510.654	2.216	-5.377	9	1	396	134.45	-1.34	none	none	none	none	0.471	0.492	0.947	34	11	0	11	2	6	3	1	6	15	6	2	0	0	0	0	0	0
c1cccc(c12)n(NC3CCC3)c(=O)c(c2O)C(NS4(=O)=O)=Nc(c45)ccc(c5)NS(=O)(=O)NC	8.06048	518.574	-0.492	-3.676	12	5	385	186.06	2.616	high	none	none	high	0.486	0.453	0.981	35	14	0	14	0	4	5	2	12	9	3	3	0	0	0	0	0	0
O=C(O)c(c1)ccc(c12)c(C3CCCCC3)c(-c4ccc(cc4)OC)n2CC(=O)N5CCC(CC5)N(CC)CC	8.04576	510.634	1.719	-4.71	10	3	382	162	-1.166	high	none	none	high	0.471	0.442	0.965	34	12	0	12	2	5	4	1	6	15	4	3	0	0	0	0	1	0
c1ccccc1-c2cc(c(s2)C(=O)O)N(C(C)C)C(=O)[C@@H]3CC[C@@H](C)CC3	8.04576	507.591	0.792	-6.191	11	3	375	166.93	1.552	high	none	none	high	0.471	0.468	0.983	34	13	0	13	0	5	4	2	11	10	4	2	0	0	0	1	1	0
O=c1[nH]cccc1-c2c(C(=O)O)n(c3ccc(c4c23)scn4)Cc5cc(F)ccc5F	8.04576	493.564	-0.174	-5.633	11	3	366	166.93	4.651	high	none	none	high	0.485	0.464	0.983	33	13	0	13	0	5	4	2	11	9	3	2	0	0	0	1	0	0
O=c1[nH]cccc1-c2c(C(\[O-])=N\S(=O)(=O)C)n(c3ccc(c4c23)cco4)Cc5cc(F)ccc5F	8.04576	535.576	-0.834	-4.359	11	3	373	165.24	3.773	high	none	low	high	0.5	0.417	0.986	36	14	0	14	1	4	5	2	12	10	4	2	0	0	0	0	1	0
CS(=O)(=O)COc(ccc1)c(c12)S(=O)(=O)NC2=C3C(=O)[C@H](C(C)(C)C)N(C3=O)Cc4ccc(F)cc4	8.04576	545.721	4.534	-5.277	7	1	454	75.01	1.642	none	none	high	none	0.425	0.507	0.949	40	7	0	7	0	9	5	3	15	20	8	1	1	1	0	1	1	1
O=C(N)C(C)(C)Oc(c1)ccc(c12)NC(=NS2(=O)=O)[C@H](C3=O)C(=O)N(c(c34)ccc(F)c4)CCC5CC5	8.04576	437.425	2.115	-3.93	6	2	329	112.46	4.649	none	none	none	none	0.387	0.383	1.009	31	9	0	9	0	4	5	4	18	2	0	1	0	0	0	2	0	1
s1cccc1-c2nn(CCC(C)C)c(=O)c(c2O)C(N3)=NS(=O)(=O)c(c34)cc(cc4)NS(=O)(=O)C	8.04576	534.588	1.138	-5.17	10	3	370	162	1.397	high	none	none	high	0.5	0.42	0.973	36	13	0	13	2	4	5	2	12	10	4	3	0	0	0	0	1	0
CC(C)CCn1c(=O)c(c(O)c(n12)ccc2)C(=N3)NS(=O)(=O)c(c34)cc(cc4)NS(=O)(=O)C	8.04576	385.526	5.242	-6.228	4	1	322	85.85	2.771	none	none	none	none	0.519	0.43	0.838	27	5	0	5	0	5	3	2	11	11	5	1	0	0	0	0	0	1
CC(C)(C)CCn1c(=O)c(c(O)c(n12)ccc2)C(N3)=NS(=O)(=O)c(c34)cc(cc4)NS(=O)(=O)C	8.04576	536.653	0.934	-5.751	10	2	391	190.57	3.343	high	none	none	high	0.457	0.38	0.981	35	13	0	13	0	6	4	2	11	10	3	1	0	0	0	0	0	0
s1cccc1-c2nn(CCC(C)C)c(=O)c(c2O)C(=N3)CS(=O)(=O)c(c34)cc(cc4)NS(=O)(=O)C	8.04576	537.641	1.377	-5.396	11	3	401	202.6	6.117	high	none	none	high	0.457	0.423	0.98	35	14	0	14	0	6	4	2	11	9	3	2	0	0	0	0	1	0
CS(=O)(=O)Nc(cc1)cc(c12)S(=O)(=O)N=C(N2)C(=C3O)C(=O)N(N([C@H]34)CCC4)Cc5ccc(F)cc5	8.04576	496.607	1.153	-4.533	10	3	356	162	1.889	high	none	none	high	0.485	0.424	0.964	33	12	0	12	2	5	4	1	6	14	3	3	0	0	0	0	1	0
C1CC[C@H]([C@H]12)N(CCC(C)(C)C)C(=O)C(=C2O)C(N3)=NS(=O)(=O)c(c34)cc(cc4)NS(=O)(=O)C	8.04576	496.469	0.489	-5.708	8	1	330	125.11	3.284	low	none	none	none	0.343	0.418	1.01	35	11	0	11	0	4	5	4	18	4	1	1	0	0	0	1	0	0
c1cc(F)ccc1CN([C@H]([C@H]23)CCC3)C(=O)C(=C2O)C(N4)=NS(=O)(=O)c(c45)cc(cc5)NS(=O)(=O)C	8.04576	536.6	1.977	-4.286	9	1	354	143.68	-1.234	none	none	low	none	0.472	0.365	0.978	36	12	0	12	1	6	4	2	12	11	6	2	0	0	0	0	0	0
C1CC[C@H]([C@H]12)N(CCC(C)C)C(=O)C(=C2O)C(N3)=NS(=O)(=O)c(c34)cc(cc4)NS(=O)(=O)C	8.04576	528.56	1.701	-5.33	10	2	403	156.61	-0.499	none	none	none	none	0.459	0.416	0.976	37	12	0	12	1	7	5	2	12	11	3	3	0	0	0	0	1	0
O=S(=O)(C)Nc(c1)ccc(c12)NC(=NS2(=O)=O)C(=C3O)C(=O)C(CCCC)(CCCC)c(c34)cccc4	8	496.607	1.153	-4.533	10	3	376	162	1.889	high	none	none	high	0.485	0.423	0.964	33	12	0	12	2	5	4	1	6	14	3	3	0	0	0	0	1	0
c1ccnc(c12)n(CCC(C)C)c(=O)c(c2O)C(=NS3(=O)=O)Nc(c34)ccc(c4)NS(=O)(=O)NCCN	8	584.087	3.473	-5.198	9	1	415	141.18	0.44	none	none	none	none	0.447	0.492	0.987	38	13	0	13	1	6	4	2	12	12	4	2	0	0	0	0	1	0
c1ccnc(c12)n(CCC(C)C)c(=O)c(c2O)C(=NS3(=O)=O)Nc(c34)ccc(c4)NS(=O)(=O)NCc5ccc(cc5)OC	8	545.679	4.06	-6.496	9	3	422	158.76	-3.348	high	none	high	high	0.432	0.457	0.986	37	11	0	11	0	8	4	2	12	13	6	2	0	0	0	0	1	0
C1CC[C@@H]([C@H]12)N(CCC(C)C)C(=O)C(=C2O)C(N3)=NS(=O)(=O)c(c34)cc(cc4)NS(=O)(=O)C	8	559.569	1.706	-6.924	9	3	397	149.64	3.048	high	none	none	high	0.474	0.425	0.985	38	13	0	13	0	4	5	3	18	5	4	2	0	0	0	0	0	0
O=c1[nH]cccc1-c2c(C(=O)NS(=O)(=O)CC)n(c(c23)ccc(c3)C)Cc4cc(F)ccc4F	8	576.024	2.212	-7.346	9	3	408	149.64	3.884	high	none	none	high	0.474	0.422	0.981	38	13	0	13	0	4	5	3	18	5	4	2	0	0	0	0	0	0
O=S(=O)(C)N(C)Cc(ccc1)c(c12)S(=O)(=O)N=C2C3=C(O)[C@H](C(C)(C)C)N(C3=O)Cc4ccc(F)c(Cl)c4	8	551.614	1.289	-5.965	10	3	395	158.87	-0.856	high	none	none	high	0.459	0.474	0.984	37	13	0	13	0	6	4	2	12	11	3	2	0	0	0	0	0	0
c1cccc(c12)NC(=NS2(=O)=O)[C@H](C3=O)C(=O)N(c(c34)ccc(F)c4)CCC5CC5	8	537.641	0.894	-4.905	11	3	393	202.6	5.282	high	none	none	high	0.457	0.472	0.98	35	14	0	14	0	6	4	2	11	9	3	2	0	0	0	0	0	0
O=S(=O)(C)Nc(cc1)cc(c12)S(=O)(=O)C=C(N2)c(c3O)c(=O)n(c(c34)ccc(Cl)c4)Cc5ccc(F)cc5	8	485.51	2.892	-5.025	7	2	376	105.65	3.663	none	none	none	none	0.353	0.423	0.97	34	10	0	10	0	5	4	3	15	5	1	2	0	0	0	1	0	0
O=S(=O)(C)Nc(cc1)cc(c12)S(=O)(=O)C=C(N2)c(c3O)c(=O)n(c(c34)cc(F)cc4)Cc5ccc(F)cc5	8	427.455	2.299	-4.974	7	1	329	104.29	5.021	none	none	none	none	0.433	0.32	0.955	30	9	0	9	1	4	5	2	12	7	2	2	0	0	0	0	1	0
O=S(=O)(C)Nc(cc1)cc(c12)S(=O)(=O)C=C(N2)c(c3O)c(=O)n(c(c34)ccc(F)c4)CCC(C)(C)OC	8	549.631	-0.026	-4.158	13	5	411	212.94	2.148	high	none	none	high	0.514	0.485	0.989	37	15	0	15	0	7	4	2	12	11	3	4	1	1	0	1	2	0
c1ccsc1-c2nn(CCC(C)C)c(=O)c(c2O)C(=N3)NS(=O)(=O)c(c34)cc(cc4)NS(=O)(=O)C	8	626.713	2.24	-5.63	13	4	481	196.15	4.598	high	none	none	high	0.535	0.508	0.993	43	15	0	15	0	8	5	3	18	11	5	4	0	0	0	1	1	0
c1ncsc1-c2nn(CCC(C)C)c(=O)c(c2O)C(=N3)NS(=O)(=O)c(c34)cc(cc4)NS(=O)(=O)C	8	535.625	0.509	-5.101	11	3	393	202.6	5.604	high	none	none	high	0.457	0.411	0.982	35	14	0	14	0	5	5	2	11	9	3	2	0	0	0	0	0	0
O=S(=O)(C)Nc(cc1)cc(c12)S(=O)(=O)NC(=N2)c(c3O)c(=O)n(CCC(C)C)nc3-c4ccsc4	8	549.652	0.851	-5.371	11	3	397	202.6	3.819	high	none	none	high	0.444	0.417	0.983	36	14	0	14	0	5	5	2	11	10	4	2	0	0	0	0	0	0
c1ccsc1-c2nn(CC3CCC3)c(=O)c(c2O)C(=N4)NS(=O)(=O)c(c45)cc(cc5)NS(=O)(=O)C	8	537.641	0.976	-5.015	11	3	395	202.6	6.162	high	none	none	high	0.457	0.435	0.98	35	14	0	14	0	6	4	2	11	9	3	2	0	0	0	0	0	0
c1ccsc1-c2nn(CC3CCCC3)c(=O)c(c2O)C(=N4)NS(=O)(=O)c(c45)cc(cc5)NS(=O)(=O)C	8	575.621	0.962	-5.652	11	3	411	202.6	5.675	high	none	none	high	0.474	0.415	0.985	38	15	0	15	0	5	5	3	17	5	4	2	0	0	0	0	0	0
c1ccsc1-c2nn(Cc(cc3)ccc3F)c(=O)c(c2O)C(=N4)NS(=O)(=O)c(c45)cc(cc5)NS(=O)(=O)C	8	538.629	-0.031	-4.108	12	3	387	215.49	5.576	high	none	none	high	0.457	0.435	0.98	35	15	0	15	0	6	4	2	11	9	3	2	0	0	0	1	0	0
c1c(F)ccc(c12)n(CCC3CC3)c([O-])c(c2=O)C(=NS4(=O)=O)Nc(c45)cccc5	8	426.447	0.883	-6.171	7	1	326	110.28	4.126	none	none	none	none	0.433	0.35	0.962	30	9	0	9	0	4	5	2	12	7	2	1	0	0	0	0	1	0
O=S(=O)(C)[N-]c(cc1)cc(c12)S(=O)(=O)C=C(N2)c(c3=O)c([O-])n(c(c34)ccc(F)c4)Cc5cc(OC)c(F)cc5	8	587.579	0.225	-8.688	10	1	420	149.67	1.949	none	none	none	none	0.45	0.432	0.992	40	14	0	14	0	5	5	3	18	7	2	1	0	0	0	0	0	0
c1c(F)c(F)cc(c12)nc(Cl)c(c2)Cn(c(c34)cc(F)c(c3)C)c(C([O-])=O)c4-c5c(=O)[nH]ccc5	8	496.851	1.549	-5.566	6	1	374	87.05	3.738	none	none	none	none	0.429	0.389	1.004	35	10	0	10	0	4	5	4	19	3	0	1	0	0	0	2	0	1
C1COCCN1C(=O)Cn2c(-c3ccc(C)cc3)c(c(c24)ccc(c4)C(=O)O)C5CCCCC5	7.95861	541.581	3.406	-7.151	9	4	426	132.61	-11.546	none	none	none	none	0.475	0.414	0.969	40	10	0	10	1	7	6	5	24	10	4	1	0	0	0	4	1	1
c1cc(Cl)ccc1-c(n2CC(=O)N(C)C(C)C)c(c(c23)ccc(c3)C(=O)O)C4CCCCC4	7.95861	460.572	4.717	-4.883	6	1	380	71.77	-0.941	none	none	high	none	0.382	0.465	0.94	34	6	0	6	0	5	5	3	15	14	6	1	0	0	0	1	0	1
OC(=O)c(c1)ccc(c12)c(C3CCCCC3)c4n2C[C@H]5[C@H](c6c4cccc6)N(CC5)CCCN7CCCCC7	7.95861	525.734	5.566	-5.693	5	1	418	48.71	1.542	none	none	high	none	0.436	0.368	1.007	39	5	0	5	2	6	7	3	15	22	4	0	2	2	0	1	2	1
c1ccsc1-c2nn(CC[C@H](C)CC)c(=O)c(c2O)C(=N3)NS(=O)(=O)c(c34)cc(cc4)NS(=O)(=O)C	7.95861	467.007	5.775	-5.886	5	1	371	62.54	-0.433	none	none	high	none	0.364	0.471	0.943	33	6	0	6	0	6	4	3	15	12	5	1	0	0	0	1	0	1
C1CCCCC1c2c(-c(cc3)ccc3F)cnc(n24)c(cn4)C(=O)N[C@H](C(=O)O)Cc5c[nH]c(c56)ccc(c6)O	7.95861	551.668	1.431	-5.285	11	3	406	202.6	6.655	high	none	none	high	0.472	0.454	0.981	36	14	0	14	1	7	4	2	11	10	2	2	0	0	0	0	0	0
O=S(=O)(C)Nc(c1)ccc(c12)NC(=NS2(=O)=O)c3c(=O)n(CCC(C)C)cc(c3[O-])-c4cccs4	7.95861	535.645	-0.712	-4.83	10	2	409	193.07	5.713	high	none	none	high	0.457	0.451	0.976	35	13	0	13	0	6	4	2	11	9	3	3	0	0	0	0	1	0
O=C(O)c(c1)ccc(c12)c(C3CCCCC3)c(-c4ccc(Cl)cc4)n2CC(=O)N5CCN(C)CC5	7.92082	612.099	7.346	-8.946	7	2	480	93.45	-4.073	none	none	none	none	0.455	0.451	0.948	44	9	0	9	0	8	6	5	27	10	4	2	0	0	0	2	1	1
C1CCCCC1n(c(c23)ccc(c2)C(=O)O)c(n3)-c4ccc(cc4F)OCc5cc(C(=O)NC)ccc5-c6ccc(Cl)cc6	7.92082	528.56	1.579	-4.397	10	1	410	133.83	6.195	none	none	none	none	0.486	0.394	0.974	37	12	0	12	1	7	5	2	12	11	3	3	0	0	0	0	1	0
c1cccc(c12)NC(=NS2(=O)=O)c(n(Cc(ccn3)cc3N)c(c45)ccc(Cl)c5)c4-c6ccc[nH]c6=O	7.92082	514.533	1.321	-5.221	10	2	403	156.61	3.921	none	none	none	none	0.472	0.371	0.975	36	12	0	12	2	7	5	2	12	10	2	3	0	0	0	0	1	0
CN(C)C(=O)COc(c1)ccc(c12)NC(=NS2(=O)=O)[C@H](C3=O)C(=O)N(c(c34)ccc(F)c4)CCC5CC5	7.92082	494.033	4.162	-4.777	6	1	393	65.78	4.144	none	none	high	none	0.4	0.452	0.946	35	7	0	7	0	5	5	3	15	14	6	1	1	1	0	1	1	1
O=C(N)[C@H](C)Oc(c1)ccc(c12)NC(=NS2(=O)=O)[C@H](C3=O)C(=O)N(c(c34)ccc(F)c4)CCC5CC5	7.92082	530.995	2.321	-5.122	9	3	398	139.85	6.46	none	none	none	none	0.351	0.362	1.014	37	11	0	11	0	4	6	4	21	2	1	3	0	0	0	2	2	0
c1ccsc1-c2nn(Cc(cc3Cl)ccc3F)c(=O)c(c2O)C(=N4)NS(=O)(=O)c(c45)cc(cc5)NS(=O)(=O)C	7.92082	610.066	1.568	-6.388	11	3	433	202.6	3.656	high	none	none	high	0.462	0.42	0.98	39	16	0	16	0	5	5	3	17	5	2	2	0	0	0	0	0	0
O=S(=O)(C)[N-]c(cc1)cc(c12)S(=O)(=O)C=C(N2)c(c3=O)c([O-])n(CCC(C)(C)C)c(c34)ccc(F)c4	7.92082	533.6	0.875	-8.21	9	1	407	140.44	0.077	none	none	none	none	0.444	0.462	0.981	36	12	0	12	0	5	4	2	12	10	4	1	0	0	0	0	0	0
O=S(=O)(C)Nc(c1)ccc(c12)NC(=NS2(=O)=O)C(=C3O)C(=O)[C@](C)(c(c34)cccc4)CC5CCCCC5	7.88606	508.06	1.408	-5.505	6	2	403	74.57	1.255	none	none	high	none	0.389	0.436	0.958	36	7	0	7	2	7	5	3	15	16	5	0	2	2	0	1	2	1
CN(C)[C@H](C1)CN[C@H]1C(=O)Cn2c(-c3ccc(Cl)cc3)c(c(c24)ccc(c4)C(=O)O)C5CCCCC5	7.88606	553.606	1.66	-6.166	9	3	390	149.64	-1.692	high	none	none	high	0.486	0.48	0.97	37	13	0	13	1	5	4	2	12	10	4	2	0	0	0	0	0	0
Fc1cc(F)ccc1CN(C2=O)[C@@H](C(C)(C)C)C(O)=C2C(=CS3(=O)=O)Nc(c34)ccc(c4)NS(=O)(=O)C	7.88606	543.663	3.132	-6.472	9	3	402	158.76	-2.713	high	none	high	high	0.459	0.411	0.996	37	11	0	11	1	4	5	2	12	13	4	2	0	0	0	0	1	0
c1cc([NH3+])cc(c12)S(=O)(=O)N=C(N2)c(c3O)c(=O)n(CCC(C)C)c(c34)cccc4	7.88606	540.459	5.975	-7.48	5	1	390	52.65	5.292	high	high	none	none	0.556	0.368	0.902	36	6	0	6	0	5	6	4	22	7	4	1	2	1	1	0	1	0
c1ccnc(c12)n(CCC(C)C)c([O-])c(c2=O)C(=NS3(=O)=O)Nc(c34)ccc(c4)NS(=O)(=O)NCc5cccc(c5)N(O)O	7.88606	427.504	2.487	-4.101	8	3	332	135.09	4.19	none	none	none	none	0.467	0.362	0.961	30	9	0	9	0	4	4	2	12	8	2	2	1	0	1	0	1	0
c1ccsc1-c2nn(CC3(C(F)(F)F)CC3)c(=O)c(c2[O-])C(=N4)NS(=O)(=O)c(c45)cc(cc5)[N-]S(=O)(=O)C	7.88606	642.692	0.12	-7.994	15	5	486	233.45	3.259	high	none	high	high	0.5	0.517	0.996	44	17	0	17	0	8	5	3	18	12	4	4	0	0	0	1	1	0
c1c(Br)cccc1N(C(=O)c2ccc3)C(=O)c(c2c34)ccc4NC5CCN(CC5)Cc6ccccc6	7.88606	587.579	-0.913	-5.748	11	1	403	193.4	1.547	none	none	none	none	0.421	0.441	0.988	38	17	0	17	0	6	5	2	11	9	5	2	0	0	0	0	0	0
c1ccnc(c12)n(CCC(C)C)c(=O)c(c2O)C(NS3(=O)=O)=Nc(c34)ccc(c4)NS(=O)(=O)NC	7.85387	612.099	7.611	-9.283	7	2	489	93.45	-4.356	high	high	none	high	0.455	0.448	0.945	44	9	0	9	0	8	6	5	27	10	4	2	0	0	0	2	1	1
C1CCCCC1n(c(c23)ccc(c2)C(=O)O)c(n3)-c4ccc(cc4F)OCc5cc(NC(=O)C)ccc5-c6ccc(Cl)cc6	7.85387	595.57	4.6	-5.72	7	0	453	65.71	1.306	none	none	none	none	0.442	0.449	0.958	43	12	0	12	0	7	6	4	23	10	6	0	2	1	1	2	1	0
Cc1cc(C)nc(n12)nc(n2)SC(C(O3)=O)=C(O)C[C@]3(C4CCCC4)CCc5c(OC)cc(c(Cl)c5)OC	7.85387	559.085	4.018	-4.889	9	1	443	133.37	2.964	none	none	low	none	0.5	0.424	0.956	38	11	0	11	1	8	5	3	15	18	2	0	0	0	0	4	1	0
CN1CCN(CC1)c(c2)c(F)cc(c23)c(=O)c(cn3Cc4ccc(C(F)(F)F)cc4F)-c5noc(n5)Cc6ccccc6	7.85387	593.602	2.1	-6.038	9	2	413	148.17	5.944	none	none	none	none	0.325	0.419	1.001	40	14	0	14	0	6	5	3	15	8	3	2	0	0	0	1	0	0
O=c1[nH]cccc1-c(c(c23)cc(C)cc2)c(C(=O)NS(=O)(=O)C4CC4)n3Cc5c(F)c(F)cc(c5F)S(=O)(=O)C	7.85387	618.732	6.844	-7.723	9	3	493	122.55	2.572	high	high	none	none	0.478	0.397	0.99	46	9	0	9	0	7	7	4	21	15	6	2	0	0	0	2	0	1
OC(=O)/C=C/c1ccc(cc1)NC(=O)C2(CCCC2)NC(=O)c(cc3)cc(c34)n5c(c6c(OCC5)nccc6)c4C7CCCCC7	7.85387	520.59	0.492	-3.908	12	4	387	186.92	3.95	high	none	none	high	0.486	0.456	0.987	35	14	0	14	0	5	4	2	12	9	3	4	0	0	0	1	0	0
c1ccsc1-c2nn(CC(C)(C)C)c(=O)c(c2[O-])C(=N3)NS(=O)(=O)c(c34)cc(cc4)[N-]S(=O)(=O)C	7.85387	535.625	-0.808	-4.922	11	1	389	193.4	5.237	none	none	none	none	0.429	0.42	0.98	35	14	0	14	0	5	4	2	11	9	4	2	0	0	0	0	0	0
c1cocc1-c(n2)n(C3CCCCC3)c(c24)ccc(c4)C(=O)N[C@H](C(=O)O)Cc5c[nH]c(c56)ccc(c6)C7N=NN=N7	7.82391	503.599	2.697	-5.686	9	3	358	158.76	-2.938	high	none	high	high	0.471	0.418	0.99	34	11	0	11	1	5	4	2	12	10	2	2	0	0	0	0	1	0
O=S(=O)(C)Nc(c1)ccc(c12)NC(=NS2(=O)=O)C(=C3O)C(=O)[C@@](C)(CCCC)c(c34)cccc4	7.82391	564.604	4.122	-6.216	12	3	455	162.59	-17.383	none	none	none	none	0.476	0.468	0.952	42	12	0	12	1	8	7	5	23	10	4	2	0	0	0	3	1	1
c1scc(c12)c(=O)n(c(=O)[nH]2)-c3c(C(=O)NS(=O)(=O)C)n(c(c34)ccc(c4)C(F)(F)F)Cc5ccccc5F	7.82391	580.538	3.953	-6.739	9	2	408	154.2	1.253	none	none	none	none	0.333	0.409	1.005	39	15	0	15	0	5	5	4	20	4	3	3	0	0	0	1	0	0
Cc1ccccc1COC(=O)c(c(=O)c(c23)cc(OC)c(c2)OC)cn3Cc4ccc(C(F)(F)F)cc4F	7.82391	529.485	4.798	-6.521	6	0	407	65.07	-7.208	none	none	none	none	0.447	0.428	0.94	38	10	0	10	0	9	4	3	18	9	2	0	0	0	0	0	0	0
C1CCCCC1n(c(c23)ccc(c2)C(=O)O)c(n3)-c4ccc(cc4F)OCc5cc(N(C)C(=O)C)ccc5-c6ccc(Cl)cc6	7.79588	626.126	7.861	-9.259	7	1	497	84.66	-3.23	high	high	none	none	0.444	0.461	0.949	45	9	0	9	0	8	6	5	27	11	4	2	0	0	0	2	1	1
CN1CCN(CC1)c(c2)c(F)cc(c23)c(=O)c(cn3Cc4ccc(cc4)S(=O)(=O)C)C(=O)OCc5ccc(Cl)cc5	7.79588	598.093	3.132	-6.121	8	0	455	95.61	1.974	none	none	none	none	0.463	0.451	0.92	41	11	0	11	0	8	5	3	18	12	7	0	2	1	1	0	1	0
Cc1ccc(c(C)c1)Cn(c(c23)ccc(c3)C(F)(F)F)c(C(=O)O)c2-c4ccc[nH]c4=O	7.79588	440.42	3.495	-4.541	5	2	341	71.33	-1.561	none	none	high	low	0.406	0.445	0.981	32	8	0	8	0	5	4	3	15	5	2	1	0	0	0	1	0	1
O=S(=O)(C)Nc(cc1)cc(c12)S(=O)(=O)C=C(N2)c(c3O)c(=O)n(c(c34)ccc(F)c4)Cc5cc(Cl)c(F)cc5	7.79588	594.014	2.312	-7.66	9	3	418	149.64	1.438	high	none	none	high	0.462	0.431	0.988	39	14	0	14	0	4	5	3	18	5	2	2	0	0	0	0	0	0
c1cc(C([O-])=O)cc(c12)n(C)c(-c3ccoc3)c2C4CCCCC4	7.79588	322.383	2.263	-5.02	4	0	275	58.2	-2.113	none	none	none	none	0.458	0.361	0.925	24	4	0	4	0	3	4	3	14	8	2	0	0	0	0	1	0	1
O=S(=O)(C)Nc(c1)ccc(c12)NC(=NS2(=O)=O)C(=C3O)C(=O)[C@@](CC)(CCC(C)C)c(c34)cccc4	7.76955	428.369	1.311	-3.659	7	3	315	110.24	-1.537	none	none	none	none	0.387	0.451	0.975	31	10	0	10	0	5	4	3	15	3	2	2	0	0	0	2	1	1
OC(=O)c(c1)ccc(c12)c(C3CCCCC3)c4n2C[C@H]5[C@@H](N(CC5)CC(=O)N(C)C)c6c4cccc6	7.76955	649.814	4.913	-6.883	9	3	524	144.8	6.916	none	none	none	none	0.447	0.409	0.99	47	10	0	10	0	7	7	5	24	15	4	2	1	1	0	2	1	1
c1ccccc1-c(sc2C(=O)O)cc2-c3cnnn3-c4ccccc4	7.76955	531.652	3.37	-6.116	9	3	399	158.76	1.506	high	none	high	high	0.444	0.451	1	36	11	0	11	1	6	4	2	12	12	3	2	0	0	0	0	1	0
O=C(O)c(s1)cc(c12)cc(cc2)NC(=O)C3(CCN(C)CC3)NC(=O)c(cc4)cc(c45)n(C)c(-c6ccccn6)c5C7CCCCC7	7.76955	485.626	4.555	-4.449	6	1	386	65.78	1.216	none	none	high	high	0.389	0.34	1.01	36	6	0	6	2	4	6	3	15	16	3	1	1	1	0	1	1	1
FC(F)(F)c(c1)ccc(c12)n(Cc(ccn3)cc3N)c(C(=O)O)c2-c4ccc[nH]c4=O	7.76955	347.397	3.474	-5.248	5	1	273	96.25	-1.002	none	none	none	none	0.52	0.411	0.868	25	6	0	6	0	4	4	4	22	1	4	0	0	0	0	3	0	1
O=C(O)c(c1)ccc(c12)c(C3CCCCC3)c(C4=CCCCC4)n2CC(=O)N5CCC(CC5)N(C)C	7.74473	579.094	7.678	-9.311	6	1	476	81.42	-4.277	none	none	none	none	0.476	0.459	0.931	42	7	0	7	0	8	6	5	27	10	6	1	0	0	0	2	1	1
c1cccc(c12)NC(=NS2(=O)=O)C3=C(O)[C@H](C(C)(C)C)N(C3=O)CCC(C)C	7.74473	594.109	7.246	-8.632	7	2	475	93.45	-2.733	none	none	none	none	0.465	0.462	0.934	43	8	0	8	0	8	6	5	27	10	6	2	0	0	0	2	1	1
c1ccnc(c12)n(CCC(C)C)c(=O)c(c2O)C(=NS3(=O)=O)Nc(c34)ccc(c4)NS(=O)(=O)Nc5ccc(cc5)C(=O)N	7.74473	491.674	3.467	-4.168	6	1	405	65.78	1.108	none	none	none	none	0.417	0.493	0.967	36	6	0	6	0	6	5	2	9	20	5	1	1	1	0	1	1	1
C1CCCCC1n(c(c23)ccc(c2)C(=O)O)c(n3)-c4ccc(cc4)OCc5cc(C(=O)C)ccc5-c6ccc(Cl)cc6	7.74473	405.517	2.683	-3.267	7	2	319	107.45	1.205	none	none	none	none	0.464	0.433	0.93	28	8	0	8	1	5	3	1	6	12	4	2	0	0	0	0	1	0
C1CCCCC1n(c(c23)ccc(c2)C(=O)O)c(n3)-c4ccc(cc4)OCc5cc(C(=O)NC)ccc5-c6ccc(Cl)cc6	7.74473	625.685	1.153	-6.158	14	5	458	230.01	4.742	high	none	none	high	0.512	0.511	0.996	43	16	0	16	0	7	5	3	18	8	5	5	0	0	0	1	1	0
s1cccc1-c2nn(Cc3ccccc3)c(=O)c(c2O)C(N4)=CS(=O)(=O)c(c45)cc(cc5)NS(=O)(=O)C	7.74473	563.679	1.306	-5.641	11	3	410	202.6	3.886	high	none	none	high	0.459	0.426	0.982	37	14	0	14	0	6	5	2	11	11	4	2	0	0	0	0	0	0
c1ccsc1-c2nn(CCC3CCCC3)c(=O)c(c2O)C(=N4)NS(=O)(=O)c(c45)cc(cc5)NS(=O)(=O)C	7.74473	556.643	1.104	-6.58	10	3	413	190.24	6.203	high	none	none	high	0.459	0.43	0.984	37	13	0	13	0	5	5	3	17	5	4	1	0	0	0	0	0	0
CC(C)(C)CCN([C@H]1C(C)(C)C)C(=O)C(=C1O)C2=NS(=O)(=O)c(c23)c(ccc3)CNS(=O)(=O)C	7.74473	511.662	3.354	-4.416	9	2	378	149.97	1.891	none	none	none	none	0.441	0.508	0.979	34	11	0	11	1	7	3	1	6	16	6	2	0	0	0	0	1	0
CS(=O)(=O)Nc1cccc(c1)S(=O)(=O)NC(=O)c(c2-c3ccc[nH]c3=O)n(c(c24)ccc(Cl)c4)Cc5ccccc5F	7.74473	629.088	2.856	-6.204	10	3	451	160.2	2.396	none	none	none	high	0.381	0.436	0.999	42	14	0	14	0	6	5	4	21	4	2	3	0	0	0	1	0	0
Fc1ccc(cc1)CCn2c(=O)c(c(O)n(c23)ncc3)C(=NS4(=O)=O)Nc(c45)ccc(c5)NS(=O)(=O)C	7.74473	546.559	1.035	-5.209	12	3	394	179.82	5.756	high	none	none	high	0.514	0.436	0.989	37	15	0	15	0	5	5	3	17	6	4	3	0	0	0	2	1	0
C1CCCCC1n(c(c23)ccc(c2)C(=O)O)c(n3)-c4ccc(cc4F)OCc5cc(N(C(=O)C)CC)ccc5-c6ccc(Cl)cc6	7.72125	640.153	8.267	-9.559	7	1	517	84.66	-3.299	high	high	none	low	0.435	0.47	0.95	46	9	0	9	0	9	6	5	27	12	4	2	0	0	0	2	1	1
OC(=O)c(c1)ccc(c12)c(C3CCCCC3)c4n2CCN(C)c5c4cccc5	7.72125	374.482	5.636	-5.249	4	1	305	45.47	0.054	none	none	high	none	0.393	0.277	0.959	28	4	0	4	0	2	5	3	15	11	2	0	1	0	1	1	0	1
OC(=O)COC(=CC=1)CC(C12)=C(C=N2)C[C@@H](C(=O)O)NC(=O)c(cc3)cc(c34)nc(-c5cocc5)n4C6CCCCC6	7.72125	572.616	2.811	-5.317	11	3	468	156.25	-11.976	none	none	none	none	0.5	0.479	0.955	42	11	0	11	2	10	6	3	14	15	2	2	0	0	0	2	2	2
Cc1ccc(cc1)S(=O)(=O)NC(=O)c(c2-c3ccc[nH]c3=O)n(c(c24)ccc(Cl)c4)Cc5ccnc(N)c5	7.72125	548.022	2.723	-4.953	9	3	417	144.56	0.08	none	none	none	none	0.395	0.4	0.987	38	11	0	11	0	5	5	4	21	3	3	3	0	0	0	2	1	0
C[NH+]1CCN(CC1)c(c2)c(F)cc(c23)c(=O)c(cn3Cc4ccc(Cl)cc4)-c5noc(n5)Cc6ccc(F)cc6	7.72125	563.026	2.248	-5.678	7	1	432	66.91	2.855	none	none	none	none	0.5	0.444	0.951	40	10	0	10	0	6	6	4	23	9	6	0	2	1	1	2	1	0
c1cocc1-c(n2)n(C3CCCCC3)c(c24)ccc(c4)C(=O)N[C@H](C(=O)O)Cc5c[nH]c(c56)ccc(c6)C(=O)O	7.69897	565.672	4.593	-5.6	9	3	469	126.21	2.248	high	high	none	none	0.524	0.444	0.95	42	9	0	9	0	8	5	4	21	11	5	2	0	0	0	3	0	1
OC(=O)c(c1)ccc(c12)c(C3CCCCC3)c4n2C[C@H]5[C@@H](N(CC5)CCN(C)C)c6c4cccc6	7.69897	541.405	4.627	-6.938	6	0	404	59.08	-1.587	none	none	none	none	0.486	0.447	0.912	37	9	0	9	0	7	5	3	18	9	6	0	1	0	1	0	0	0
c1c(F)cccc1CN([C@H]([C@@H]23)CCC3)C(=O)C(=C2O)C(N4)=NS(=O)(=O)c(c45)cc(cc5)NS(=O)(=O)C	7.69897	419.48	2.131	-3.798	7	1	359	104.8	-4.416	none	none	none	none	0.484	0.509	0.992	31	7	0	7	2	7	4	1	6	13	0	0	0	0	0	1	1	1
C1COCCN1c(c(F)c2)cc(c23)n(Cc4ccc(Cl)cc4)cc(c3=O)C(=O)OCc5ccc(Cl)cc5	7.69897	631.727	6.66	-7.975	9	3	507	126.73	1.688	none	none	high	none	0.468	0.408	1.001	47	9	0	9	0	8	7	4	21	14	6	2	0	0	0	1	0	1
OC(=O)/C=C/c1ccc(cc1)OC(=O)C2(CCCC2)NC(=O)c(cc3)cc(c34)n5c(c6c(NC(=O)C5)cccc6)c4C7CCCCC7	7.69897	471.643	3.791	-4.467	5	1	392	48.71	1.701	none	none	high	none	0.4	0.337	1.006	35	5	0	5	2	5	6	3	15	18	3	0	2	2	0	1	2	1
CCC[C@@](CC(=O)O)(OCC1)C(=C12)N=C3[C@@H]2C(C#N)=CC(=C3C)OCc4ccccn4	7.69897	475.906	3.767	-5.282	6	2	356	84.22	4.334	none	none	none	none	0.412	0.396	0.997	34	8	0	8	0	4	5	4	19	4	0	1	0	0	0	2	0	1
C1CCCCC1c2c(-c3cnccn3)n(C)c(c24)cc(cc4)C(=O)NC(C)(C)C(=O)Nc5ccc(cc5)/C=C/C(=O)O	7.69897	534.588	1.138	-5.17	10	3	393	162	-0.862	high	none	none	high	0.472	0.42	0.975	36	13	0	13	2	4	5	2	12	10	2	3	0	0	0	0	1	0
c1c(C)ccc(c12)nc(Cl)c(c2)Cn(c(c34)cc(F)c(c3)C)c(C(=O)O)c4-c5c(=O)[nH]ccc5	7.69897	540.574	3.738	-5.94	10	4	427	150.45	-13.266	none	none	none	none	0.475	0.48	0.955	40	10	0	10	1	8	6	5	23	10	2	2	0	0	0	3	1	2
C1CCCCC1c2c(-c(cc3)ccc3F)cnc(n24)c(cn4)C(=O)N[C@H](C(=O)O)Cc5c[nH]c(c56)cccc6	7.69897	525.582	3.752	-7.447	8	3	413	112.38	-11.546	none	none	none	none	0.487	0.416	0.962	39	9	0	9	1	7	6	5	24	9	4	1	0	0	0	4	1	1
C1CCCCC1c2c(-c(cc3)ccc3F)cnc(n24)c(cn4)C(=O)N[C@H](C(=O)[O-])Cc(cc5)ccc5O	7.69897	501.536	1.291	-6.626	8	2	407	119.65	0.676	none	none	none	none	0.514	0.436	0.94	37	9	0	9	1	7	5	4	21	10	6	1	0	0	0	3	1	1
OC(=O)c(c1)ccc(c12)c(C3CCCCC3)c4n2C[C@H]5[C@H](c6c4ccc(c6)OC)N(CC5)C(=O)OCCN(C)C	7.67778	605.737	3.979	-5.634	9	3	495	116.56	4.724	high	high	none	none	0.489	0.422	0.972	45	9	0	9	1	8	6	4	21	14	4	2	1	1	0	2	1	1
OC(=O)c(c1)ccc(c12)c(C3CCCCC3)c4n2C[C@H]5[C@H](N(CC5)CCN(C)C)c6c4ccc(c6)OC	7.67778	501.669	3.721	-4.485	6	1	402	57.94	1.671	none	none	high	none	0.378	0.344	1.015	37	6	0	6	2	6	6	3	15	20	3	0	2	2	0	1	2	1
O=C(O)\C=C\c(cc1)ccc1NC(=O)[C@]2(CCN(C)C2)NC(=O)c(cc3)cc(c34)n(C)c(-c5ccccn5)c4C6CCCCC6	7.67778	545.678	4.907	-5.082	8	1	447	84.24	-1.186	none	none	high	none	0.4	0.344	1.023	40	8	0	8	2	7	6	3	15	20	3	1	1	1	0	1	1	1
c1ccc(O)c(c12)NC3=C(C(=O)CC(C3)(C)C)[C@@H](N2C(=O)c4[nH]ncn4)c(c5F)cccc5OCc6ccccc6	7.67778	553.592	4.142	-5.486	9	3	394	120.44	2.925	none	none	none	none	0.366	0.325	1.019	41	10	0	10	1	5	6	4	23	9	3	1	0	0	0	3	0	0
C1CCCCC1n(c(c23)ccc(c2)C(=O)O)c(n3)-c4ccc(cc4F)OCc5cc(N(C(=O)C)C(C)C)ccc5-c6ccc(Cl)cc6	7.67778	654.18	8.626	-9.937	7	1	521	84.66	-5.715	high	high	none	none	0.426	0.474	0.952	47	9	0	9	0	9	6	5	27	13	5	2	0	0	0	2	1	1
c1cc(C([O-])=O)cc(c12)n(C)c(-c3ccoc3)c2C4CCCC4	7.67778	308.356	1.921	-4.75	4	0	259	58.2	-0.24	none	none	none	none	0.435	0.329	0.924	23	4	0	4	0	3	4	3	14	7	2	0	0	0	0	1	0	1
C1CCCCC1n(c(c23)ccc(c2)C(=O)O)c(n3)-c4ccc(cc4)OCc5cc(NC(=O)C)ccc5-c6ccc(Cl)cc6	7.65758	594.109	7.511	-8.969	7	2	481	93.45	-3.016	high	high	none	high	0.465	0.46	0.93	43	8	0	8	0	8	6	5	27	10	6	2	0	0	0	2	1	1
O=S(=O)(C)Nc(cc1)cc(c12)S(=O)(=O)C=C(N2)c(c3O)c(=O)n(c(c34)ccc(F)c4)Cc5cccnc5	7.65758	542.567	0.605	-5.815	10	3	386	162.53	3.042	high	none	none	high	0.459	0.426	0.988	37	13	0	13	0	4	5	3	18	5	2	2	0	0	0	1	0	0
CN1CCN(CC1)c(c2)c(F)cc(c23)c(=O)c(cn3Cc4ccc(Cl)cc4)-c5noc(n5)Cc6ccccc6	7.63827	544.028	4.257	-5.364	7	0	442	65.71	7.176	none	none	none	none	0.487	0.441	0.95	39	9	0	9	0	6	6	4	23	9	6	0	2	1	1	2	1	0
[O-]C(=O)c(c1)ccc(c12)c(C3CCCCC3)c4n2C[C@H]5[C@@H](N(CC5)C(=O)C[NH+](C)C)c6c4ccc(c6)OC	7.63827	515.652	2.628	-4.467	7	1	409	79.04	-0.346	none	none	high	none	0.368	0.316	1.024	38	7	0	7	2	5	6	3	15	18	3	1	1	1	0	1	1	1
C=CCc(c1O)cn(CCC(C)C)c(=O)c1C(=NS2(=O)=O)Nc(c23)ccc(c3)NS(=O)(=O)C	7.61979	581.066	7.292	-8.64	7	2	460	101.65	-4.288	none	none	none	none	0.476	0.457	0.931	42	8	0	8	0	8	6	5	27	10	6	1	0	0	0	2	1	2
C1CCCCC1n(c(c23)ccc(c2)C(=O)O)c(n3)-c4ccc(cc4)OCc5cc(C(=O)O)ccc5-c6ccc(Cl)cc6	7.61979	494.591	1.406	-4.466	10	3	390	162	1.782	high	none	none	high	0.485	0.481	0.955	33	12	0	12	0	7	3	1	6	10	3	3	0	0	0	0	1	0
O=c1[nH]cccc1-c2c(n(Cc(ccn3)cc3N)c(c24)ccc(Cl)c4)C(=O)NS(=O)(=O)c5ccc(O)cc5	7.61979	577.58	4.499	-5.406	7	0	454	65.71	1.306	none	none	none	none	0.452	0.455	0.949	42	11	0	11	0	7	6	4	23	10	8	0	2	1	1	2	1	0
CN1CCN(CC1)c(c2)c(F)cc(c23)c(=O)c(cn3Cc4ccc(C(F)(F)F)cc4)-c5noc(n5)Cc6ccccc6	7.61979	549.994	2.034	-4.313	10	4	395	164.79	7.015	none	none	none	high	0.395	0.4	0.987	38	12	0	12	0	5	5	4	21	3	3	3	0	0	0	2	1	0
OC(=O)/C=C/c1ccc(cc1)NC(=O)C2(CCCC2)NC(=O)c(cc3)cc(c34)n5c(c6c(cccn6)NC(=O)C5)c4C7CCCCC7	7.61979	631.731	5.468	-6.914	10	4	497	142.42	2.565	high	high	none	none	0.468	0.396	1.005	47	10	0	10	0	7	7	4	21	13	6	3	0	0	0	2	0	1
COCCNc1ccc(c2c13)C(=O)N(C(=O)c2ccc3)c4cccc(Br)c4	7.61979	425.281	3.963	-5.891	5	1	303	58.64	0.275	high	high	none	none	0.556	0.38	0.885	27	6	0	6	0	5	4	3	16	4	0	1	1	0	1	0	0	0
COc(c1)ccc(c12)NC(=NS2(=O)=O)[C@H](C3=O)C(=O)N(c(c34)ccc(F)c4)CCC5CC5	7.61979	457.481	2.229	-4.992	8	1	342	113.52	4.662	none	none	none	none	0.469	0.334	0.969	32	10	0	10	1	5	5	2	12	9	2	2	0	0	0	0	1	0
C1CCCCC1c2c(-c(cc3)ccc3F)cnc(n24)c(cn4)C(=O)N[C@H](C(=O)N)Cc(cc5)ccc5O	7.61979	501.56	3.14	-6.702	8	3	396	122.61	1.457	none	none	none	none	0.514	0.43	0.94	37	9	0	9	1	7	5	4	21	9	6	2	0	0	0	3	1	0
C1CCCN1c(c2O)nn(CCC(C)C)c(=O)c2C(N3)=NS(=O)(=O)c(c34)cc(cc4)OS(=O)(=O)C	7.60206	525.605	0.844	-3.302	12	2	378	174.8	7.119	high	none	none	none	0.457	0.462	0.968	35	14	0	14	0	6	4	1	6	14	5	2	0	0	0	0	1	0
CS(=O)(=O)Nc(c1)ccc(c12)NC(=NS2(=O)=O)C(=C(O)C[C@@H]3CC)C(=O)N3Cc(cc4)ccc4F	7.60206	522.577	1.275	-4.924	10	3	385	162	4.613	high	none	none	high	0.514	0.455	0.948	35	13	0	13	1	5	4	2	12	9	4	3	0	0	0	0	1	0
c1cc(C([O-])=O)cc(c12)[nH]c(-c3ccoc3)c2C4CCCC4	7.60206	294.329	1.788	-5.087	4	1	244	69.06	-1.654	none	none	none	none	0.455	0.34	0.89	22	4	0	4	0	3	4	3	14	6	2	0	0	0	0	1	0	1
C1COCCN1C(=O)Cn2c(-c3ccccc3)c(c(c24)ccc(c4)C(=O)O)C5CCCCC5	7.58503	604.77	6.061	-5.594	9	1	458	109.33	5.313	none	none	high	none	0.372	0.379	1.014	43	10	0	10	1	2	5	3	15	17	3	3	0	0	0	1	0	0
OC(=O)c(c1)ccc(c12)c(C3CCCCC3)c4n2CCN(c5c4cccc5)CCc6ccccc6	7.58503	446.545	4.373	-4.539	6	1	369	71.77	-0.912	none	none	high	none	0.394	0.469	0.938	33	6	0	6	0	5	5	3	15	13	6	1	0	0	0	1	0	1
O=c1[nH]cccc1-c2c(n(Cc(ccn3)cc3N)c(c24)ccc(Cl)c4)C(=O)NS(=O)(=O)c5cc(F)cc(F)c5	7.58503	569.975	2.581	-5.237	9	3	397	144.56	3.958	none	none	none	none	0.359	0.398	0.99	39	13	0	13	0	5	5	4	21	2	4	3	0	0	0	2	1	0
C1CCCCC1c(c(cc2)c3cc24)c5n3[C@@H](C=Cc6c5ccc(c6)OC)C(=O)N(C)CCCCCN(C)S(=O)(=O)NC4=O	7.58503	464.607	7.484	-6.684	4	1	387	45.47	-0.846	none	none	high	none	0.429	0.374	0.971	35	4	0	4	0	5	6	4	21	12	4	0	1	0	1	1	0	1
[O-]C(=O)c(c1)ccc(c12)c(C3CCCCC3)c4n2CCOc5c4cccc5	7.58503	360.432	3.752	-5.231	4	0	303	54.29	-1.282	none	none	high	none	0.407	0.287	0.951	27	4	0	4	0	2	5	3	15	10	2	0	0	0	0	1	0	1
C1CCCN1NS(=O)(=O)Nc(c2)ccc(c23)NC(=NS3(=O)=O)c(c4O)c(=O)n(CCC(C)C)c(c45)nccc5	7.56864	575.669	-0.088	-3.354	13	4	427	190.16	3.828	high	none	none	high	0.487	0.478	0.992	39	15	0	15	0	6	5	2	12	13	5	3	0	0	0	1	1	0
CC(C)CCn1c(=O)c(c(O)c(n12)cc(F)c2)C(N3)=NS(=O)(=O)c(c34)cc(cc4)NS(=O)(=O)C	7.56864	511.554	0.328	-6.328	11	3	375	166.93	3.196	high	none	none	high	0.471	0.447	0.993	34	14	0	14	0	5	4	2	11	9	3	2	0	0	0	1	1	0
O=C(O)c(s1)c(C)c(c12)cc(cc2)NC(=O)C3(CCN(C)CC3)NC(=O)c(cc4)cc(c45)n(C)c(-c6ccccn6)c5C7CCCCC7	7.56864	663.841	5.257	-7.227	9	3	523	144.8	6.691	none	none	none	none	0.438	0.401	1	48	10	0	10	0	7	7	5	24	16	4	2	1	1	0	2	1	1
c1ccsc1-c2nn(CCC(C)C)c(=O)c(c2O)C(=N3)NS(=O)(=O)c(c34)cc(cc4)NS(=O)(=O)C5CC5	7.56864	563.679	1.578	-5.529	11	3	422	202.6	5.832	high	none	none	high	0.459	0.448	0.984	37	14	0	14	0	7	5	2	11	11	4	2	0	0	0	0	0	0
Nc(c1)nccc1Cn(c(c23)ccc(Cl)c3)c(C(=O)NS(=O)(=O)C)c2-c4c[nH]c(=O)[nH]c4=O	7.56864	488.911	0.452	-4.512	11	4	358	173.66	8.546	none	none	none	none	0.394	0.398	0.983	33	13	0	13	0	4	4	3	15	3	1	4	0	0	0	2	1	0
c1ccccc1-c(n2C)c(c(c23)ccc(c3)C(=O)O)C4CCCCC4	7.55284	333.43	5.204	-5.362	3	1	283	42.23	-1.96	none	none	high	none	0.44	0.362	0.899	25	3	0	3	0	3	4	3	15	8	4	0	0	0	0	1	0	1
O=S(=O)(C)Nc(cc1)cc(c12)S(=O)(=O)NC(=N2)c(c3O)c(=O)n(CCC(C)C)nc3CCC	7.5376	497.595	0.795	-4.151	11	3	372	174.36	3.184	high	none	none	high	0.485	0.498	0.96	33	13	0	13	0	7	3	1	6	12	3	2	0	0	0	0	0	0
O=S(=O)(C)[N-]c(cc1)cc(c12)S(=O)(=O)NC(=N2)c(c3[O-])c(=O)n(CCC(C)C)nc3C=C(C)C	7.5376	507.591	-0.746	-4.047	11	1	382	165.16	6.834	none	none	none	none	0.471	0.461	0.964	34	13	0	13	0	6	3	1	6	11	4	2	0	0	0	0	0	0
OC(=O)c(c1)ccc(c12)c(C3CCCCC3)c4n2C[C@H]5[C@H](C[C@H](C5)N(C)C)c6c4cccc6	7.52288	616.76	7.136	-7.677	8	3	489	113.32	2.648	high	high	none	none	0.478	0.401	0.99	46	8	0	8	0	7	7	4	21	15	6	2	0	0	0	2	0	1
OC(=O)/C=C/c1ccc(cc1)NC(=O)C2(CCCC2)NC(=O)c(cc3)cc(c34)n5c(c6c(CCC5)nccc6)c4C7CCCCC7	7.52288	442.601	5.668	-5.801	4	1	348	45.47	0.317	none	none	high	none	0.394	0.276	0.997	33	4	0	4	3	3	6	3	15	16	3	0	1	1	0	1	1	1
c1cc(C([O-])=O)cc(c12)[nH]c(-c3ccoc3)c2C4CCCCC4	7.52288	308.356	2.13	-5.357	4	1	260	69.06	-3.483	none	none	none	none	0.478	0.372	0.891	23	4	0	4	0	3	4	3	14	7	2	0	0	0	0	1	0	1
[O-]C(=O)/C=C/c1ccc(cc1)OC(=O)C2(CCCC2)NC(=O)c(cc3)cc(c34)n5c(c6c(OCC5)cccc6)c4C7CCCCC7	7.52288	617.72	5.701	-7.951	8	1	491	109.69	1.301	none	none	high	none	0.478	0.423	0.979	46	8	0	8	0	8	7	4	21	16	6	1	0	0	0	1	0	1
O=c1[nH]cccc1-c2c(C(=O)O)n(c3ccc(c4c23)cco4)Cc5cc(F)ccc5F	7.50864	420.37	2.613	-4.862	6	2	319	84.47	3.992	low	none	none	none	0.387	0.397	1.011	31	8	0	8	0	4	5	4	18	2	0	1	0	0	0	1	0	1
c1cccc(c12)c(O)c(c(F)c2CCC(C)C)C(=NS3(=O)=O)Nc(c34)ccc(c4)NS(=O)(=O)C	7.50864	505.59	4.112	-7.048	8	3	377	141.69	-1.926	high	high	low	high	0.471	0.418	0.958	34	11	0	11	0	5	4	3	16	9	3	2	0	0	0	0	1	0
C1CCCCC1c(c(cc2)c3cc24)c5n3[C@@H](C=Cc6c5ccc(c6)OC)C(=O)N(C)CCOCCN(C)S(=O)(=O)NC4=O	7.50864	606.742	4.606	-4.705	10	1	449	118.56	3.597	none	none	high	none	0.372	0.397	1.014	43	11	0	11	1	2	5	3	15	17	3	3	0	0	0	1	0	0
O=S(=O)(C)[N-]c(cc1)cc(c12)S(=O)(=O)NC(=N2)c(c3[O-])c(=O)n(CCC(C)C)nc3-c4ccccc4	7.50864	529.597	-0.786	-5.005	11	1	407	165.16	7.396	none	none	low	none	0.444	0.468	0.968	36	13	0	13	0	6	4	2	12	9	5	2	0	0	0	0	0	0
O=S(=O)(C)Nc(c1)ccc(c12)NC(=NS2(=O)=O)C(=C3O)C(=O)[C@](C)(CC=C(C)C)c(c34)cccc4	7.49485	515.61	3.051	-5.582	9	3	387	158.76	2.151	high	none	high	high	0.457	0.412	0.994	35	11	0	11	1	4	4	2	12	9	3	2	0	0	0	0	1	0
c1cccc(c12)c(O)c(c(=O)n2CCC(C)C)C(N3)=NS(=O)(=O)c(c34)cccc4	7.49485	424.48	1.697	-4.187	8	3	327	133.47	4.845	high	high	none	high	0.433	0.337	0.962	30	9	0	9	0	4	5	2	12	7	2	2	1	0	1	0	1	0
c1c(N)ccc(c12)n(CCC3CC3)c(=O)c(c2O)C(=NS4(=O)=O)Nc(c45)cccc5	7.49485	411.481	2.729	-4.025	7	2	315	107.45	5.612	none	none	none	none	0.448	0.367	0.952	29	8	0	8	0	4	4	2	12	7	2	2	0	0	0	0	1	0
Clc1cccc(c12)n(CCC(C)C)c(=O)c(c2O)C(=NS3(=O)=O)Nc(c34)cccc4	7.48149	445.926	3.335	-4.761	7	2	323	107.45	5.623	none	none	none	none	0.433	0.352	0.967	30	9	0	9	0	4	4	2	12	7	2	2	0	0	0	0	1	0
O=c1[nH]cccc1-c2c(C(=O)NS(=O)(=O)C)n(c(c23)ccc(Cl)c3)Cc4ccccc4F	7.48149	566.721	5.164	-5.882	9	2	450	118.12	2.507	none	none	high	none	0.375	0.419	0.953	40	10	0	10	0	1	4	3	15	16	3	3	0	0	0	1	0	0
O1CC(=O)NCCCCCN(C)S(=O)(=O)NC(=O)c(cc2)cc(n3C)c2c(c3c(c14)cccc4)C5CCCCC5	7.48149	473.911	2.557	-4.871	7	2	351	105.65	7.041	none	none	none	none	0.375	0.397	0.981	32	10	0	10	0	4	4	3	15	3	1	2	0	0	0	1	0	0
C1CCCCC1c2c(-c3ccccn3)n(C)c(c24)cc(cc4)C(=O)NC(C)(C)C(=O)Nc5ccc(cc5)NC(=O)C(=O)O	7.46852	581.671	4.207	-5.829	10	4	464	142.42	-2.075	high	high	none	none	0.512	0.451	0.953	43	10	0	10	0	8	5	4	21	11	5	3	0	0	0	2	0	1
Cc1cc(F)ccc1S(=O)(=O)NC(=O)c(c2-c3ccc[nH]c3=O)n(c(c24)ccc(Cl)c4)Cc5ccnc(N)c5	7.46852	566.012	2.824	-5.267	9	3	431	144.56	4.365	low	none	none	low	0.385	0.385	0.995	39	12	0	12	0	5	5	4	21	3	1	3	0	0	0	2	1	0
O=c1[nH]cccc1-c2c(n(Cc(ccn3)cc3N)c(c24)ccc(Cl)c4)C(=O)NS(=O)(=O)c5cccc(c5)S(=O)(=O)N	7.46852	420.37	2.613	-4.862	6	2	326	84.47	3.992	none	none	none	none	0.387	0.397	1.011	31	8	0	8	0	4	5	4	18	2	0	1	0	0	0	1	0	1
O=c1[nH]cccc1-c2c(C(=O)O)n(c3ccc(c4c23)occ4)Cc5cc(F)ccc5F	7.46852	613.074	1.143	-4.508	12	4	446	213.1	4.913	none	none	none	none	0.366	0.419	0.998	41	15	0	15	0	6	5	4	21	3	2	4	0	0	0	2	1	0
OC(=O)/C=C/c1ccc(cc1)NC(=O)C2(CCCC2)NC(=O)c(cc3)cc(c34)n5c(c6c(CCC5)cccc6)c4C7CCCCC7	7.46852	615.772	8.083	-8.448	7	3	494	100.43	2.648	high	high	high	none	0.478	0.401	0.979	46	7	0	7	0	7	7	4	21	15	6	2	0	0	0	1	0	1
C1CCCCC1c2c(-c3ocnc3)n(C)c(c24)cc(cc4)C(=O)NC(C)(C)C(=O)Nc5ccc(cc5)/C=C/C(=O)[O-]	7.46852	553.637	3.092	-6.639	9	2	454	129.29	1.932	high	high	none	none	0.537	0.453	0.948	41	9	0	9	0	8	5	4	20	11	5	2	0	0	0	2	0	1
s1cccc1-c(c2O)nn(CCC3CC3)c(=O)c2C(N4)=NS(=O)(=O)c(c45)cc(cc5)OCC(=O)N	7.45593	515.57	0.636	-4.264	11	3	399	200.37	8.198	none	none	none	none	0.486	0.396	0.979	35	13	0	13	0	8	5	2	11	9	2	2	0	0	0	0	1	0
O=C(O)c1nc(nc(O)c1O)-c2c(ccs2)NC(=O)NCc3c(Cl)cccc3	7.4437	420.832	2.078	-5.228	9	5	328	172.91	3.093	none	none	none	none	0.536	0.511	0.836	28	11	0	11	0	5	3	3	17	4	0	2	0	0	0	2	2	1
c1ccccc1Cn2c(-c3ccccc3)c(c(c24)ccc(c4)C(=O)O)C5CCCCC5	7.4318	517.625	3.942	-6.752	9	3	400	150.92	-0.464	high	high	none	high	0.457	0.433	0.957	35	11	0	11	0	6	4	3	16	11	3	2	0	0	0	0	1	0
c1cccc(c12)c(O)c(c(OC)c2CCC(C)C)C(=NS3(=O)=O)Nc(c34)ccc(c4)NS(=O)(=O)C	7.4318	409.527	6.561	-6.152	3	1	345	42.23	-1.821	none	none	high	none	0.387	0.423	0.918	31	3	0	3	0	5	5	4	21	8	6	0	0	0	0	1	0	1
C1CCCN1c(c2[O-])nn(CCC3CC3)c(=O)c2C(N4)=NS(=O)(=O)c(c45)cc(cc5)OS(=O)(=O)C	7.42022	522.582	-1.587	-3.388	12	1	398	177.63	7.554	high	none	none	none	0.457	0.442	0.969	35	14	0	14	0	6	5	1	6	14	5	2	0	0	0	0	1	0
s1cncc1-c(c2O)nn(CCC(C)C)c(=O)c2C(N3)=NS(=O)(=O)c(c34)cc(cc4)OCC(=O)N	7.40894	538.688	2.403	-5.25	10	3	414	162	-3.496	high	none	none	high	0.444	0.465	0.97	36	12	0	12	2	5	4	1	6	17	4	3	0	0	0	0	1	0
C1CCCC[C@@H]([C@H]12)N(CCC(C)(C)C)C(=O)C(=C2O)C(N3)=NS(=O)(=O)c(c34)cc(cc4)NS(=O)(=O)C	7.40894	518.574	-0.017	-3.271	12	3	385	213.26	7.055	none	none	none	none	0.486	0.415	0.979	35	14	0	14	0	8	4	2	11	9	2	2	0	0	0	1	1	0
C1CCCC[C@@H]([C@@H]12)N(CCC(C)(C)C)C(=O)[C@@H](C2=O)C(N3)=NS(=O)(=O)c(c34)cc(cc4)NS(=O)(=O)C	7.40894	538.688	2.299	-5.235	10	2	412	158.84	-3.491	high	none	none	high	0.444	0.457	0.963	36	12	0	12	3	5	4	1	6	17	4	3	0	0	0	0	1	0
O=S(=O)(C)Nc(c1)ccc(c12)NC(=NS2(=O)=O)C(=C3O)C(=O)[C@@](C)(CC4CC4)c(c35)cccc5	7.39794	510.634	1.495	-4.803	10	3	380	162	-0.441	high	none	none	high	0.471	0.45	0.968	34	12	0	12	2	5	4	1	6	15	3	3	0	0	0	0	1	0
c1ccc(Cl)cc1-c(n2CC(=O)N(C)C)c(c(c23)ccc(c3)C(=O)O)C4CCCCC4	7.39794	535.684	3.441	-4.272	9	2	386	170.36	-1.557	none	none	none	none	0.389	0.441	0.985	36	11	0	11	3	7	3	2	11	15	6	2	0	0	0	1	0	1
c1ccccc1C(=O)N/C(C(=O)O)=C\c2ccc(cc2)Oc3c(I)cccc3	7.39794	386.446	1.567	-3.167	7	1	333	101.14	-9.01	none	none	none	none	0.5	0.525	0.987	28	7	0	7	2	8	3	0	0	16	0	0	0	0	0	0	1	1
C1CCC[C@@H]([C@@H]12)N(CCC(C)C)C(=O)C(=C2O)C(N3)=NS(=O)(=O)c(c34)cc(cc4)NS(=O)(=O)C	7.39794	540.618	4.628	-6.258	9	3	463	126.46	0.667	high	high	none	none	0.55	0.454	0.909	40	9	0	9	0	8	5	4	20	10	5	3	0	0	0	2	1	1
CCC[C@](CC(=O)O)(OCC1)C(=C12)N=C3[C@@H]2C(C#N)=CC(=C3C)OCCOC	7.39794	501.583	2.106	-5.662	9	3	367	158.76	2.769	high	none	high	high	0.441	0.409	0.994	34	11	0	11	1	4	5	2	12	10	3	2	0	0	0	0	1	0
O=C(O)\C=C\c(cc1)ccc1NC(=O)C(C)(C)NC(=O)c(cc2)cc(c23)nc(-c4cocc4)n3C5CCCCC5	7.39794	438.953	5.01	-5.208	5	1	358	62.54	0.387	none	none	high	none	0.355	0.444	0.946	31	6	0	6	0	5	4	3	15	10	3	1	0	0	0	1	0	1
c1ccc(O)c(c12)NC3=C(C(=O)CC(C3)(C)C)[C@@H](N2C(=O)C)c(c(Cl)c4)ccc4OCc5ccccc5	7.39794	517.023	5.544	-6.504	6	2	401	78.87	1.947	none	none	none	none	0.432	0.357	0.994	37	7	0	7	1	4	5	3	18	10	3	1	0	0	0	0	0	0
CC(C)C[C@@]1(C(=O)O)C[C@H](C(=O)NS(=O)(=O)C)[C@H](c2nccs2)N1C(=O)c3ccc(cc3)C(C)(C)C	7.39794	485.272	4.594	-6.687	5	2	327	75.63	0.088	none	none	none	none	0.607	0.535	0.741	28	6	0	6	0	6	3	3	18	2	4	1	0	0	0	0	0	1
[O-]C(=O)c(c1)ccc(c12)c(C3CCCCC3)c4n2C[C@H]5[C@@H]([N@@H+](C)CC5)c6c4cccc6	7.39794	414.547	3.261	-5.044	4	1	345	49.5	-1.448	none	none	high	none	0.355	0.265	0.999	31	4	0	4	3	2	6	3	15	14	2	0	1	1	0	1	1	1
c1cccc(c12)n(C[C@@H]3C[C@H]3C)c(=O)c(c2O)C(=NS4(=O)=O)Nc(c45)cccc5	7.38722	565.672	4.941	-6.494	9	3	473	126.21	2.248	high	high	none	none	0.524	0.449	0.926	42	9	0	9	0	8	5	4	21	11	7	2	0	0	0	3	0	1
C1CCCCC1c2c(-c3cncnc3)n(C)c(c24)cc(cc4)C(=O)NC(C)(C)C(=O)Nc5ccc(cc5)/C=C/C(=O)O	7.38722	487.942	4.238	-5.481	7	0	380	77.69	4.184	none	none	none	none	0.486	0.427	0.942	35	8	0	8	0	7	5	4	23	6	4	0	0	0	0	2	0	0
c1cc(Cl)ccc1Cn2cc(c(=O)c(c23)cc(OC)c(c3)OC)-c4noc(n4)Cc5ccccc5	7.38722	409.465	2.189	-4.001	7	2	317	107.45	6.592	none	none	none	none	0.448	0.317	0.957	29	8	0	8	2	3	5	2	12	7	1	2	0	0	0	0	1	0
O=S(=O)(C)Nc(cc1)cc(c12)S(=O)(=O)C=C(N2)c(c3O)c(=O)n(CCC(C)C)c(c34)ccc(F)c4	7.38722	521.589	1.721	-6.287	9	3	405	149.64	2.587	high	none	none	high	0.457	0.439	0.98	35	12	0	12	0	5	4	2	12	9	3	2	0	0	0	0	0	0
c1cc(F)ccc1CN([C@H]([C@H]23)CCCCC3)C(=O)C(=C2O)C(N4)=NS(=O)(=O)c(c45)cc(cc5)NS(=O)(=O)C	7.37675	550.63	2.059	-5.261	10	3	397	162	-0.232	high	none	none	high	0.486	0.467	0.953	37	13	0	13	1	5	4	2	12	11	6	3	0	0	0	0	1	0
n1cc(F)ccc1CN(C2=O)[C@@H](C(C)(C)C)C(O)=C2C(=CS3(=O)=O)Nc(c34)ccc(c4)NS(=O)(=O)C	7.37675	562.641	1.822	-5.71	10	3	417	162	-0.933	high	none	none	high	0.474	0.441	0.978	38	13	0	13	2	4	5	2	12	12	4	3	0	0	0	0	1	0
CS(=O)(=O)Nc(c1)ccc(c12)NC(=NS2(=O)=O)C(=C(O)C[C@@H]3C(C)(C)C)C(=O)N3Cc(cc4)ccc4F	7.37675	536.604	0.613	-5.081	10	3	392	162.53	-1.692	high	none	none	high	0.5	0.485	0.972	36	13	0	13	1	5	4	2	12	10	4	2	0	0	0	1	0	0
n1nn[nH]c1-c(cn2)c(n23)ncc(c3C4CCCCC4)-c(cc5)ccc5OCc(cc6)ccc6C(=O)O	7.37675	495.542	3.341	-7.951	10	2	400	131.18	-2.89	none	none	high	none	0.541	0.462	0.944	37	10	0	10	0	7	6	5	26	9	6	0	0	0	0	7	1	1
O=S1(=O)CCN(CC1)C(=O)Cn2c(-c3ccccc3)c(c(c24)ccc(c4)C(=O)O)C5CCCCC5	7.36653	524.661	2.061	-4.98	10	3	385	162	-3.496	high	none	none	high	0.457	0.465	0.968	35	12	0	12	2	5	4	1	6	16	4	3	0	0	0	0	1	0
c1c(Cl)ccc(c12)n(CCC(C)C)c(=O)c(c2O)C(=NS3(=O)=O)Nc(c34)cccc4	7.36653	494.61	3.687	-4.668	7	1	380	105.06	-3.737	none	none	high	none	0.4	0.482	0.945	35	8	0	8	0	5	5	3	15	13	7	1	0	0	0	1	0	1
C1CCC[C@@H]([C@@H]12)N(CCC(C)(C)C)C(=O)C(=C2O)C(N3)=NS(=O)(=O)c(c34)cc(cc4)NS(=O)(=O)C	7.36653	568.44	2.985	-5.345	9	3	422	144.56	4.128	none	none	none	none	0.368	0.408	0.977	38	12	0	12	0	5	5	4	21	2	1	3	0	0	0	2	1	0
O=c1[nH]cccc1-c2c(n(Cc(ccn3)cc3N)c(c24)ccc(Cl)c4)C(=O)NS(=O)(=O)c5cccc(Cl)c5	7.36653	445.926	3.335	-4.761	7	2	333	107.45	5.851	none	none	none	none	0.433	0.353	0.958	30	9	0	9	0	4	4	2	12	7	2	2	0	0	0	0	1	0
O=C(O)c(c1)n(C)c(c12)ccc(c2)NC(=O)[C@]3(CCCNC3)NC(=O)c(cc4)cc(c45)n(C)c(-c6ccccn6)c5C7CCCCC7	7.35655	632.763	2.828	-6.108	10	4	496	130.28	2.96	none	none	none	none	0.447	0.405	1.003	47	10	0	10	1	7	7	5	24	15	2	2	1	1	0	3	1	1
c1cc(C(=O)O)cc(c12)c(C)c(-c3ccoc3)n2C4CCCCC4	7.35655	323.391	4.39	-4.413	4	1	271	55.37	-4.206	none	none	none	none	0.458	0.363	0.92	24	4	0	4	0	3	4	3	14	8	2	0	0	0	0	1	0	1
[O-]C(=O)/C=C/c1ccc(cc1)NC(=O)C2(CCCC2)NC(=O)c(cc3)cc(c34)n5c(c6c(ocn6)CCC5)c4C7CCCCC7	7.35655	605.713	4.724	-7.613	9	2	477	129.29	2.335	high	high	none	none	0.489	0.418	0.996	45	9	0	9	0	7	7	4	20	15	6	2	0	0	0	2	0	1
O=C(O)C(=O)/C=C(O)/c1cc(ccc1)OCc2cc(Cl)cc(Cl)c2C#N	7.34679	589.696	0.254	-3.624	13	4	437	190.16	2.168	high	none	none	high	0.5	0.496	0.992	40	15	0	15	0	6	5	2	12	14	5	3	0	0	0	1	1	0
C1CCCCN1NS(=O)(=O)Nc(c2)ccc(c23)NC(=NS3(=O)=O)c(c4O)c(=O)n(CCC(C)C)c(c45)nccc5	7.34679	510.674	3.497	-4.107	8	1	390	137.94	-1.706	none	none	none	none	0.441	0.493	0.975	34	10	0	10	1	8	3	1	6	17	6	1	0	0	0	0	1	0
CC(C)(C)CCN([C@H]1C(C)(C)C)C(=O)C(=C1O)C2=NS(=O)(=O)c(c23)c(ccc3)CCS(=O)(=O)C	7.34679	392.193	2.566	-5.04	6	2	313	107.62	-10.748	none	none	none	none	0.538	0.446	0.783	26	8	0	8	0	6	2	2	12	4	0	0	0	0	0	0	0	1
c1ccccc1CN([C@@H]([C@@H]23)CCC3)C(=O)C(=C2O)C(N4)=NS(=O)(=O)c(c45)cc(cc5)NS(=O)(=O)C	7.33724	516.598	1.038	-4.856	10	3	372	162	2.123	high	none	none	high	0.486	0.419	0.971	35	12	0	12	2	4	5	2	12	10	4	3	0	0	0	0	1	0
c1ccccc1CN([C@H]([C@@H]23)CCC3)C(=O)C(=C2O)C(N4)=NS(=O)(=O)c(c45)cc(cc5)NS(=O)(=O)C	7.33724	516.598	1.038	-4.856	10	3	376	162	2.123	high	none	none	high	0.486	0.418	0.971	35	12	0	12	2	4	5	2	12	10	4	3	0	0	0	0	1	0
c1cccc(c12)c3n(CCO2)c4c(c3C5CCCCC5)ccc(c4)C(=O)NC(C)(C)C([O-])=O	7.33724	445.537	3.576	-5.485	6	1	347	83.39	1.184	none	none	high	none	0.424	0.382	0.958	33	6	0	6	0	4	5	3	15	13	3	1	0	0	0	1	0	1
c1ccccc1-c([nH]2)c(c(c23)ccc(c3)C(=O)O)C4CCCCC4	7.31876	501.626	4.287	-7.048	8	2	386	130.69	-0.466	high	high	none	high	0.471	0.447	0.943	34	10	0	10	0	6	4	3	16	10	3	2	0	0	0	0	1	0
c1cccc(c12)c(OC)c(cc2CCC(C)C)C(=NS3(=O)=O)Nc(c34)ccc(c4)NS(=O)(=O)C	7.31876	319.403	5.071	-5.699	3	2	265	53.09	-3.38	none	none	high	none	0.458	0.373	0.866	24	3	0	3	0	3	4	3	15	7	4	0	0	0	0	1	0	1
O=C(O)c(c1)ccc(c12)c(C3CCCCC3)c(C=C)n2CC(=O)N4CCC(CC4)N(C)C	7.3098	510.634	1.812	-4.82	10	3	383	162	-0.095	high	none	none	high	0.471	0.447	0.963	34	12	0	12	1	6	4	1	6	15	3	3	0	0	0	0	1	0
Clc1cc(Cl)c(Cl)cc1S(=O)(=O)Nc(ccc2)cc2\C(O)=C\C(=O)C(=O)O	7.3098	450.681	2.287	-4.995	7	3	319	129.15	-4.401	high	high	high	high	0.556	0.478	0.809	27	11	0	11	0	5	2	2	12	3	1	1	0	0	0	0	0	1
CS(=O)(=O)Nc(c1)ccc(c12)NC(=NS2(=O)=O)C(=C3O)C(=O)N(C4CCC4)C[C@@]3(C)CCCC	7.3098	437.582	2.798	-3.71	6	1	381	65.78	-0.655	none	none	none	none	0.469	0.505	0.92	32	6	0	6	0	6	4	2	9	16	5	1	1	1	0	1	1	1
c1cocc1-c(n2)n(C3CCCCC3)c(c24)ccc(c4)C(=O)N[C@H](C(=O)O)Cc5c[nH]c(c56)ccc(c6)O	7.30103	440.544	2.572	-3.697	9	2	330	156.01	2.077	none	none	none	none	0.448	0.41	0.905	29	11	0	11	0	5	3	2	10	11	2	2	0	0	0	2	0	0
c1cccc(CC)c1C(=O)N/C(C(=O)O)=C\c2ccc(cc2)Oc3c(Br)cccc3	7.30103	537.057	7.807	-8.627	5	1	433	64.35	-4.288	none	none	none	none	0.513	0.454	0.915	39	6	0	6	0	7	6	5	27	9	6	1	0	0	0	2	1	1
C1CC(C)(C)Cc(c12)sc(c2C(=O)OCC)NC(=O)NS(=O)(=O)c3ccnn3C	7.30103	517.023	5.544	-6.504	6	2	359	78.87	1.947	none	none	none	none	0.405	0.309	0.999	37	7	0	7	1	4	5	3	18	10	3	1	0	0	0	0	0	0
C1CCCCC1n(c(c23)ccc(c2)C(=O)O)c(n3)-c4ccc(cc4)OCc5ccccc5-c6ccc(Cl)cc6	7.30103	466.33	5.642	-7.008	5	2	329	75.63	-2.338	none	none	high	none	0.567	0.547	0.78	30	6	0	6	0	7	3	3	18	4	2	1	0	0	0	0	0	1
c1ccc(O)c(c12)NC3=C(C(=O)CC(C3)(C)C)[C@@H](N2C(=O)C)c(c4Cl)cccc4OCc5ccccc5	7.30103	512.564	3.907	-5.631	9	4	410	133.38	-13.266	none	none	none	none	0.474	0.464	0.939	38	9	0	9	1	7	6	5	23	10	2	2	0	0	0	3	1	1
c1ccc(O)c(c12)NC3=C(C(=O)CC(C3)(C)C)[C@@H](N2C(=O)c4nn(C)c(C)c4)c(c5F)cccc5OCc6ccccc6	7.30103	580.658	4.997	-6.411	8	2	443	96.69	3.546	none	none	none	none	0.372	0.304	1.025	43	9	0	9	1	5	6	4	23	11	3	1	0	0	0	2	0	0
N#Cc1c(F)cc(C)c(c12)sc3c2CCO[C@@]3(CC([O-])=O)CCC	7.30103	346.401	1.708	-5.527	4	0	271	101.39	-6.287	none	none	none	none	0.417	0.434	0.964	24	6	0	6	1	4	3	2	9	10	0	0	0	0	0	0	0	1
c1cc(C)cc(c12)S(=O)(=O)N=C(N2)c(c3=O)c([O-])n(CCC(C)C)c(c34)cccc4	7.30103	424.5	1.48	-6.115	7	1	344	110.28	3.819	none	none	none	low	0.467	0.375	0.961	30	8	0	8	0	4	4	2	12	8	2	1	0	0	0	0	1	0
c1ccnc(c12)n(CCC(C)C)c(=O)c(c2O)C(=NS3(=O)=O)Nc(c34)ccc(c4)OCCN	7.29243	563.627	5.536	-6.481	7	2	417	91.76	0.283	none	none	none	none	0.381	0.288	1.02	42	8	0	8	1	5	6	4	24	9	3	1	0	0	0	1	0	0
c1ccc(O)c(c12)NC3=C(C(=O)CC(C3)(C)C)[C@@H](N2C(=O)c4ccccn4)c(c5F)cccc5OCc6ccccc6	7.29243	471.537	1.091	-3.642	10	3	363	155.59	4.455	none	none	none	none	0.515	0.406	0.983	33	11	0	11	0	7	4	2	12	11	2	2	1	1	0	1	2	0
c1cc(C([O-])=O)nc(c12)n(C)c(-c3ccoc3)c2C4CCCCC4	7.29243	323.371	1.599	-5.094	5	0	269	71.09	-2.113	none	none	none	none	0.458	0.35	0.933	24	5	0	5	0	3	4	3	14	8	2	0	0	0	0	2	0	1
C[C@@H]1CC[C@H](CC1)C(=O)N(N(C)CCO)c2cc(sc2C(=O)[O-])C#CC(C)(C)C	7.284	419.564	1.274	-4.207	6	1	353	112.15	-2.118	none	none	none	none	0.483	0.495	0.863	29	7	0	7	0	7	2	1	5	17	4	0	0	0	0	0	0	1
Nc1cc(ccn1)Cn(c(c23)ccc(Cl)c3)c(C(=O)O)c2-c4ccc[nH]c4=O	7.27572	394.817	1.068	-3.617	7	3	307	110.24	5.697	none	none	none	none	0.429	0.418	0.962	28	8	0	8	0	4	4	3	15	2	0	2	0	0	0	2	1	1
COc(cc1)cc(c12)OCC(=O)N(C)CCCCN(C)S(=O)(=O)NC(=O)c3ccc4c(c3)n(C)c2c4C5CCCCC5	7.26761	596.747	4.906	-5.268	10	1	452	118.56	2.835	none	none	high	none	0.357	0.415	0.963	42	11	0	11	0	2	4	3	15	18	3	3	0	0	0	1	0	0
s1cccc1-c(c2O)nn(CC3CCC3)c(=O)c2C(N4)=NS(=O)(=O)c(c45)cc(cc5)OCC(=O)N	7.25964	515.57	0.523	-4.264	11	3	386	200.37	7.053	none	none	none	none	0.486	0.392	0.981	35	13	0	13	0	7	5	2	11	9	2	2	0	0	0	0	1	0
O=C(O)C(=O)/C=C(O)/c1cc(ccc1)OCc(c2C#N)cc(Cl)c(Cl)c2	7.25181	392.193	2.566	-5.04	6	2	319	107.62	-10.748	none	none	none	none	0.577	0.446	0.771	26	8	0	8	0	6	2	2	12	4	0	0	0	0	0	0	0	1
COc(cc1)cc(c12)OCC(=O)N(C)CCOCCN(C)S(=O)(=O)/N=C(\[O-])c3ccc4c(c3)n(C)c2c4C5CCCCC5	7.25181	611.738	1.891	-4.749	11	0	445	134.11	0.191	none	none	high	none	0.372	0.444	0.965	43	12	0	12	0	2	4	3	15	20	3	2	0	0	0	1	0	0
c1ccnc(c12)n(CCC(C)C)c(=O)c(c2O)C(=NS3(=O)=O)Nc(c34)ccc(c4)NS(=O)(=O)NCc5ccccc5OC	7.24413	436.491	2.564	-4.798	8	2	329	131.24	1.41	none	none	none	none	0.484	0.358	0.966	31	9	0	9	0	4	4	2	12	7	2	2	0	0	0	0	1	0
c1cc(C#N)cc(c12)S(=O)(=O)N=C(N2)c(c3O)c(=O)n(CCC(C)C)c(c34)cccc4	7.24413	626.713	2.24	-5.63	13	4	471	196.15	4.065	high	none	none	high	0.488	0.495	0.997	43	15	0	15	0	8	5	3	18	11	3	4	0	0	0	1	1	0
c1ccccc1-c(n(CC(=O)N(C)C)c(c23)cc(s3)C(=O)O)c2C4CCCCC4	7.23657	410.536	4.131	-4.215	5	1	343	90.78	1.839	none	none	none	none	0.379	0.448	0.939	29	6	0	6	0	5	4	3	14	10	5	1	0	0	0	1	0	1
c1cccc(c12)NC(=NS2(=O)=O)C3=C(O)[C@H](C(C)(C)C)N(C3=O)Cc4ccc(F)cc4	7.22915	443.498	2.668	-3.904	7	2	342	107.45	0.725	none	none	none	none	0.484	0.425	0.94	31	9	0	9	1	4	4	2	12	8	5	2	0	0	0	0	1	0
C1CCCCC1c(c(c23)ccc(c2)C([O-])=O)c(n3CC(=O)N(C)C)-c4ccccc4	7.22915	403.5	2.328	-4.472	5	0	332	65.37	0.532	none	none	high	none	0.367	0.453	0.932	30	5	0	5	0	5	4	3	15	10	5	1	0	0	0	1	0	1
c1cocc1-c(n2)n(C3CCCCC3)c(c24)ccc(c4)C(=O)N[C@H](C(=O)O)Cc5c[nH]c(c56)ccc(c6)NC(=O)C	7.22185	454.542	4.513	-5.481	7	2	349	138.19	-1.061	none	none	none	none	0.5	0.395	0.89	30	10	0	10	0	5	3	2	11	10	4	2	0	0	0	0	0	0
C1CC(C)(C)Cc(c12)sc(c2C(=O)OCC)NC(=O)NS(=O)(=O)c3ccc(F)cc3	7.22185	521.617	0.698	-6.301	11	2	407	158.14	2.232	high	none	none	high	0.457	0.455	0.991	35	13	0	13	0	5	4	2	11	11	4	2	0	0	0	1	1	0
CC(C)(C)CCn1c(=O)c(c(O)c(n12)ccc2)C(N3)=NS(=O)(=O)c(c34)cc(cc4)N(C)S(=O)(=O)C	7.22185	529.485	4.798	-6.521	6	0	405	65.07	-7.208	none	none	none	none	0.447	0.438	0.939	38	10	0	10	0	9	4	3	18	9	2	0	0	0	0	0	0	0
O=C(O)C(=N1)C=C(C12)CC(=CC=2)NC(=O)[C@H](C)NC(=O)c(cc3)cc(c34)nc(-c5cocc5)n4C6CCCCC6	7.22185	451.325	3.821	-7.094	5	0	325	54.79	-4.561	none	none	none	none	0.5	0.494	0.883	32	11	0	11	0	5	4	3	18	3	5	1	0	0	0	1	1	0
Cc(c1)cccc1COC(=O)c(c(=O)c(c23)cc(OC)c(c2)OC)cn3Cc4ccc(C(F)(F)F)cc4F	7.22185	539.59	2.764	-5.61	10	3	447	138.82	-0.861	none	none	none	none	0.525	0.427	0.946	40	10	0	10	1	7	6	3	14	10	2	3	0	0	0	2	1	1
Fc1cc(F)cc(F)c1Cn2cnc(=O)c(c23)cc(cc3)Oc4c(C(F)(F)F)nccc4	7.22185	496.324	4.029	-5.674	6	2	358	84.22	4.334	none	none	none	none	0.412	0.388	1.006	34	9	0	9	0	4	5	4	19	3	0	1	0	0	0	2	0	1
c1cccc(c12)nc(Cl)c(c2Cl)Cn(c(c34)cc(F)c(c3)C)c(C(=O)O)c4-c5c(=O)[nH]ccc5	7.22185	553.617	3.956	-6.269	10	4	457	142.25	-12.627	low	low	none	high	0.488	0.477	0.949	41	10	0	10	1	8	6	5	23	10	2	3	0	0	0	3	1	1
Cn1cccc1-c(n2)n(C3CCCCC3)c(c24)ccc(c4)C(=O)N[C@H](c5cscn5)CC(=CN=6)[C@H](C67)C=C(O)C=C7	7.22185	566.728	3.787	-4.374	8	3	459	125.24	-0.068	none	none	low	none	0.439	0.399	0.964	41	9	0	9	3	7	7	4	19	13	2	2	0	0	0	4	2	0
c1ccc(O)c(c12)NC3=C(C(=O)CC(C3)(C)C)[C@@H](N2C(=O)c4ncncc4)c(c5F)cccc5OCc6ccccc6	7.22185	564.615	4.974	-6.272	8	2	417	104.65	0.283	none	none	none	none	0.381	0.298	1.02	42	9	0	9	1	5	6	4	24	9	3	1	0	0	0	2	0	0
CS(=O)(=O)Nc(c1)ccc(c12)NC(=NS2(=O)=O)C(=C3O)C(=O)N(C4CCCC4)C[C@@]3(C)CCC(C)C	7.21467	538.688	2.373	-5.25	10	3	410	162	0.897	high	none	none	high	0.444	0.452	0.965	36	12	0	12	1	6	4	1	6	17	5	3	0	0	0	0	1	0
C1CCCCC1n(c(c23)ccc(c2)C(=O)[O-])c(n3)-c4ccc(cc4F)OCc5cc(N6CCCC6=O)ccc5-c7ccc(Cl)cc7	7.21467	637.129	5.756	-9.645	7	0	499	87.49	-2.493	high	high	none	none	0.435	0.441	0.955	46	9	0	9	0	8	7	5	27	12	4	2	0	0	0	2	1	1
C1CCCCC1c2c(-c(n3)cccc3C)n(C)c(c24)cc(cc4)C(=O)NC(C)(C)C(=O)Nc5ccc(cc5)/C=C/C(=O)[O-]	7.21467	577.703	3.916	-6.763	8	2	482	116.15	1.837	high	high	none	none	0.512	0.447	0.957	43	8	0	8	0	8	5	4	21	12	5	2	0	0	0	2	0	1
s1cccc1-c(c2O)nn(CCC(C)C)c(=O)c2C(N3)=NS(=O)(=O)c(c34)cc(cc4)O[C@H](C)C(=O)N	7.20761	531.613	1.35	-4.556	11	3	392	200.37	6.403	none	none	none	none	0.472	0.411	0.981	36	13	0	13	1	8	4	2	11	10	2	2	0	0	0	0	1	0
C1CC1CNC(=O)Cn2c(-c3ccccc3)c(c(c24)ccc(c4)C(=O)O)C5CCCCC5	7.20066	430.546	4.862	-5.65	5	2	364	71.33	0.706	none	none	high	none	0.406	0.447	0.934	32	5	0	5	0	7	5	3	15	12	5	1	0	0	0	1	0	1
C1CCCCC1n(c(c23)ccc(c2)C(=O)O)c(n3)-c4ccc(cc4)OCc5cc(N(C)C)ccc5-c6ccc(Cl)cc6	7.20066	580.126	7.703	-8.663	6	1	476	67.59	-3.336	high	high	none	none	0.476	0.464	0.927	42	7	0	7	0	8	6	5	27	11	7	1	1	0	1	2	1	1
CC(C)(C)C#Cc(sc1C(=O)O)cc1N(C(=O)[C@@H](CC2)CC[C@H]2C)N(C)C3CCN(C)CC3	7.20066	473.68	3.445	-4.601	6	1	389	92.33	2.033	none	none	none	none	0.424	0.448	0.879	33	7	0	7	0	6	3	1	5	21	6	0	1	1	0	0	1	1
OCCNc1ccc(c2c13)C(=O)N(C(=O)c2ccc3)c4cccc(Br)c4	7.19382	599.737	4.934	-6.695	9	3	497	113.83	2.14	none	none	none	none	0.489	0.413	0.968	45	9	0	9	1	7	7	5	27	12	6	2	1	1	0	4	1	0
C1CCCCC1c2c(-c3ccccn3)n(C)c(c24)cc(cc4)C(=O)NC5(CCNC5)C(=O)Nc6ccc(cc6)-c7cncnc7	7.19382	411.254	3.535	-5.763	5	2	292	69.64	0.314	high	high	none	none	0.538	0.356	0.884	26	6	0	6	0	4	4	3	16	3	0	1	1	0	1	0	0	0
c1cccc(c12)n(CC[C@@H](C)CC)c(=O)c(c2O)C(=NS3(=O)=O)Nc(c34)cccc4	7.18709	425.508	3.183	-4.295	7	2	320	107.45	6.181	none	none	none	none	0.467	0.394	0.953	30	8	0	8	1	5	4	2	12	8	1	2	0	0	0	0	1	0
O=C(O)c(n1)c(O)c(O)nc1-c2sccc2N([O-])O	7.18709	284.228	-0.161	-3.284	9	4	214	178.31	1.079	none	none	none	none	0.474	0.429	0.803	19	10	0	10	0	3	2	2	11	6	0	0	0	0	0	2	2	1
C1CCCCC1Nc2ccc(c3c24)C(=O)N(C(=O)c3ccc4)c5cccc(Br)c5	7.18046	449.347	5.611	-7.544	4	1	328	49.41	-5.186	high	high	none	none	0.517	0.321	0.891	29	5	0	5	0	3	5	3	16	6	2	1	1	0	1	0	0	0
C1CCCCC1c2c(-c3ccccn3)n(C)c(c24)cc(cc4)C(=O)NC5(CCOCC5)C(=O)Nc6ccc(cc6)/C=C/C(=O)O	7.16749	606.721	5.138	-6.402	9	3	497	122.55	-1.55	high	high	none	none	0.489	0.446	0.962	45	9	0	9	0	8	6	4	21	14	6	2	0	0	0	2	0	1
O=S(=O)(C)NCc(cc1)cc(c12)S(=O)(=O)C=C(N2)c(c3O)c(=O)n(c(c34)ccc(F)c4)Cc5ccc(F)cc5	7.16749	573.596	1.951	-6.467	9	3	416	149.64	5.745	none	none	none	none	0.487	0.452	0.984	39	13	0	13	0	5	5	3	18	6	4	2	0	0	0	0	0	0
O=S(=O)(C)Nc(c1)ccc(c12)NC(=NS2(=O)=O)C(=C3[O-])C(=O)C(CCC(C)C)(CCC(C)C)c(c34)cccc4	7.16749	572.725	2.421	-6.816	9	2	437	161.59	0.9	high	none	high	high	0.41	0.481	0.987	39	11	0	11	0	8	4	2	12	15	8	2	0	0	0	0	1	0
N#CCOc(ccc1)c(c12)S(=O)(=O)N=C2C(=C3O)C(=O)N([C@H]3C(C)(C)C)Cc4cc(Cl)c(F)cc4	7.1549	517.964	3.669	-5.448	8	1	388	128.44	-6.022	none	none	high	high	0.486	0.415	0.978	35	11	0	11	1	6	4	2	12	10	3	1	0	0	0	0	1	0
OC(=O)c(cc1)cc(c12)n3c(c4c(NC(=O)C3)cccc4)c2C5CCCCC5	7.1549	374.439	4.712	-5.255	5	2	313	71.33	-0.654	none	none	high	none	0.393	0.25	0.974	28	5	0	5	0	2	5	3	15	8	2	1	0	0	0	1	0	1
c1ccc(O)c(c12)NC3=C(C(=O)CC(C3)(C)C)[C@@H](N2C(=O)c4cccc(n4)C)c(c5F)cccc5OCc6ccccc6	7.1549	577.654	5.934	-6.849	7	2	429	91.76	0.283	none	none	none	none	0.372	0.296	1.023	43	8	0	8	1	5	6	4	24	10	3	1	0	0	0	1	0	0
c1ccccc1C(=O)N/C(C(=O)[O-])=C\c2ccc(cc2)Oc3c(F)cccc3Cl	7.1549	410.807	2.788	-6.721	5	1	323	78.46	1.41	none	none	none	none	0.586	0.542	0.765	29	7	0	7	0	6	3	3	18	2	4	1	0	0	0	0	0	1
C1[C@@H](C2)C[C@H](C3)C[C@@H]2CC13C(=O)N/C(C(=O)[O-])=C\c4ccc(cc4)Oc5c(Br)cccc5	7.1549	495.392	3.26	-7.49	5	1	356	78.46	2.293	none	none	none	none	0.531	0.503	0.807	32	6	0	6	0	6	6	2	12	12	8	1	0	0	0	0	0	1
CC(C)C[C@@]1(C(=O)[O-])C[C@H](C(=O)[O-])[C@H](c2nccs2)N1C(=O)c3ccc(cc3)C(C)(C)C	7.1549	456.561	-0.601	-3.526	7	0	350	141.7	1.762	none	none	none	none	0.375	0.477	0.956	32	8	0	8	3	7	3	2	11	14	5	1	0	0	0	1	0	2
CN(C)[C@H](C1)CN[C@H]1C(=O)Cn2c(-c3ccccc3)c(c(c24)ccc(c4)C(=O)O)C5CCCCC5	7.14874	473.615	0.802	-4.769	6	2	392	74.57	1.215	none	none	high	none	0.4	0.439	0.952	35	6	0	6	2	7	5	3	15	16	5	0	2	2	0	1	2	1
O=C(O)c(c1)ccc(c12)c(C3CCCCC3)c(C4CCCCC4)n2CC(=O)N5CCC(CC5)N(C)C	7.14267	493.689	4.232	-4.672	6	1	408	65.78	2.035	none	none	none	none	0.417	0.485	0.942	36	6	0	6	0	6	5	2	9	22	7	1	1	1	0	1	1	1
C1COCCN1c(c2O)nn(CCC(C)C)c(=O)c2C(N3)=NS(=O)(=O)c(c34)cc(cc4)OS(=O)(=O)C	7.13668	541.604	0.022	-2.683	13	2	400	184.03	6.338	high	none	none	none	0.444	0.489	0.968	36	15	0	15	0	6	4	1	6	15	5	2	0	0	0	0	1	0
c1cccc(c12)NC(=NS2(=O)=O)c(c3O)c(=O)n(c(c34)cccc4)NCc(cc5Br)ccc5	7.12494	325.363	3.651	-4.454	5	2	264	75.6	-0.428	none	none	none	none	0.417	0.301	0.952	24	5	0	5	0	3	4	3	14	8	2	0	0	0	0	1	0	1
c1cc(C(=O)O)c(O)c(c12)n(C)c(-c3ccoc3)c2C4CCCC4	7.12494	552.6	5.672	-6.934	7	2	413	92.01	0.644	none	none	none	none	0.366	0.31	1.019	41	8	0	8	1	5	6	4	23	9	3	1	0	0	0	0	0	0
c1ccc(O)c(c12)NC3=C(C(=O)CC(C3)(C)C)[C@@H](N2C(=O)c4ccco4)c(c5F)cccc5OCc6ccccc6	7.12494	525.382	2.367	-4.646	8	3	353	119.48	2.18	none	none	none	none	0.455	0.438	0.957	33	10	0	10	0	4	5	3	18	4	1	1	0	0	0	0	1	0
c1ccsc1-c2nn(CCC(C)C)c(=O)c(c2O)C(=N3)NS(=O)(=O)c(c34)cc(cc4)S(=O)(=O)N	7.11919	523.614	0.692	-3.827	11	3	386	216.59	8.359	none	none	none	none	0.441	0.41	0.983	34	14	0	14	0	6	4	2	11	8	3	2	0	0	0	0	0	0
c1ccccc1Cn(c(c23)nccc2)c([O-])c(c3=O)C([N-]S4(=O)=O)=Nc(c45)ccc(c5)OC	7.11919	460.469	-0.056	-5.461	9	0	337	120.37	5.019	none	none	none	none	0.485	0.414	0.984	33	10	0	10	0	4	5	3	18	5	3	2	0	0	0	1	0	0
CC(C)N(C)Cc(ccc1)cc1-c(n2CC(=O)N(C)C)c(c(c23)ccc(c3)C(=O)O)C4CCCCC4	7.10791	489.658	3.679	-4.664	6	1	414	65.78	2.217	none	none	high	none	0.389	0.511	0.949	36	6	0	6	0	8	4	3	15	16	4	1	1	1	0	1	1	1
c1cc(C(=O)O)cc(c12)sc(-c3ccoc3)c2C4CCCC4	7.10791	312.388	4.811	-6.13	3	1	256	78.68	-1.749	none	none	none	none	0.455	0.314	0.885	22	4	0	4	0	3	4	3	14	6	2	0	0	0	0	0	0	1
O=c1[nH]cccc1-c(c(c23)cc(cc2)OCC)c(C(=O)O)n3Cc4cc(F)ccc4F	7.10237	424.402	2.497	-4.021	6	2	319	80.56	2.914	none	none	none	none	0.419	0.441	0.975	31	8	0	8	0	6	4	3	15	5	0	1	0	0	0	1	0	1
O=c1c(O)c(C(=O)O)nc(n1C)-c2sccc2NC(=O)Nc3ccccc3Cl	7.09691	464.482	5.071	-6.916	6	1	357	79.73	-6.53	none	none	none	none	0.485	0.518	0.867	33	9	0	9	0	7	3	2	12	13	5	1	0	0	0	1	0	1
c1cc(C(=O)O)nc(c12)n(C)c(-c3ccccc3)c2C4CCCCC4	7.09691	569.752	5.418	-5.935	7	2	459	148.88	0.372	none	none	none	none	0.45	0.375	0.957	40	9	0	9	2	7	7	4	19	12	2	2	0	0	0	3	2	0
C=1C=C(O)CC(C12)=C(C=N2)C[C@@H](c3cscn3)NC(=O)c(cc4)cc(c45)nc(-c6cccs6)n5C7CCCCC7	7.09691	765.936	6.783	-7.476	11	2	587	168.67	-0.166	none	none	none	none	0.411	0.408	1.021	56	12	0	12	2	10	10	6	28	17	4	3	0	0	0	5	3	0
C=1C=C(O)CC(C12)=C(C=N2)C[C@@H](c3cscn3)NC(=O)c(cc4)cc(c45)nc(n5C6CCCCC6)C(=O)c(cc7)cc(c78)nc(-c9cocc9)n8C1CCCC1	7.09691	420.832	1.24	-4.373	9	4	313	159.57	5.805	none	none	none	low	0.5	0.429	0.891	28	11	0	11	0	4	3	2	11	3	0	3	0	0	0	0	1	1
C1C[C@H](C)CC[C@H]1C(=O)N(C(C)C)c2c(C(=O)O)cc(cc2)Oc3c(C(F)(F)F)cccn3	7.09691	334.418	4.54	-5.436	4	1	289	55.12	-1.96	none	none	none	none	0.44	0.35	0.909	25	4	0	4	0	3	4	3	15	8	4	0	0	0	0	2	0	1
C1CC(C)(C)Cc(c12)sc(c2C(=O)OCC)NC(=O)NS(=O)(=O)c3n(C)ccn3	7.09691	440.544	2.948	-3.414	9	2	339	156.01	0.776	none	none	none	none	0.448	0.41	0.901	29	11	0	11	0	5	3	2	10	11	2	3	0	0	0	2	1	0
c1cccc(c12)n(CCCCC)c(=O)c(c2O)C(=NS3(=O)=O)Nc(c34)cccc4	7.09691	411.481	2.965	-4.135	7	2	336	107.45	0.444	none	none	none	none	0.483	0.355	0.952	29	8	0	8	0	5	4	2	12	7	1	2	0	0	0	0	1	0
O=C(O)[C@@H]1CCCN1S(=O)(=O)c2c(O)c(Cl)c(Cl)c(Cl)c2	7.09691	374.627	2.045	-3.206	6	2	257	103.29	0.677	low	high	high	high	0.476	0.41	0.845	21	10	0	10	1	2	2	1	6	7	1	1	0	0	0	0	0	1
O=[N+]([O-])c(c1)cccc1Cn(c(c23)cccc2)c(=O)c(c3O)C(=NS4(=O)=O)Nc(c45)cccc5	7.09151	476.468	1.121	-4.808	10	2	362	153.27	0.457	none	none	none	none	0.441	0.387	0.966	34	11	0	11	0	4	5	3	18	4	1	2	0	0	0	0	1	1
c1cc(C(=O)O)cc(c12)oc(-c3ccoc3)c2C4CCCC4	7.09151	296.321	4.276	-5.721	4	1	244	63.58	-2.926	none	none	none	none	0.455	0.332	0.89	22	4	0	4	0	3	4	3	14	6	2	0	0	0	0	0	0	1
c1ccc(O)c(c12)NC3=C(C(=O)CC(C3)(C)C)[C@@H](N2C(=O)C)c(c(Cl)c4)ccc4Cl	7.09151	445.345	4.802	-5.899	5	2	315	69.64	2.021	none	none	none	none	0.367	0.247	0.987	30	7	0	7	1	1	4	2	12	8	1	1	0	0	0	0	0	0
c1cccc(c12)NC(=NS2(=O)=O)c(c(O)c(c34)cccn4)c(=O)n3Cc5ccccc5	7.08092	432.459	1.964	-4.078	8	2	331	120.34	6.115	none	none	none	none	0.452	0.355	0.972	31	9	0	9	0	3	5	3	18	3	3	2	0	0	0	1	1	0
c1cc(C(=O)O)ccc1Oc(cc2)cc(C(=O)O)c2NS(=O)(=O)c(cc3)ccc3C	7.07058	427.432	2.668	-5.616	8	3	327	138.38	-6.491	none	none	none	none	0.6	0.521	0.807	30	9	0	9	0	6	3	3	18	5	5	1	0	0	0	0	0	2
CS(=O)(=O)Nc(c1)ccc(c12)NC(=NS2(=O)=O)C(=C3O)C(=O)N(CC3(C)C)Cc(cc4)ccc4F	7.07058	522.577	1.096	-4.613	10	3	391	162	3.23	high	none	none	high	0.514	0.446	0.945	35	13	0	13	0	4	4	2	12	9	5	3	0	0	0	0	1	0
c1ccc(O)c(c12)NC3=C(C(=O)CC(C3)(C)C)[C@@H](N2C(=O)c4ccncc4)c(c5F)cccc5OCc6ccccc6	7.0655	563.627	5.482	-6.457	7	2	438	91.76	0.283	none	none	none	none	0.381	0.333	1.011	42	8	0	8	1	5	6	4	24	9	5	1	0	0	0	1	0	0
C1CCCN1c(c2O)nn(CCC(C)(C)C)c(=O)c2C(N3)=NS(=O)(=O)c(c34)cc(cc4)OS(=O)(=O)C	7.0655	539.632	1.409	-3.479	12	2	409	174.8	4.085	high	none	none	none	0.444	0.476	0.968	36	14	0	14	0	6	4	1	6	15	6	2	0	0	0	0	1	0
CC(C)(C)C#Cc(sc1C(=O)[O-])cc1N(C(C)C)C(=O)[C@@H]2CC[C@H](C)CC2	7.0655	388.55	3.609	-6.133	4	0	331	88.68	-4.085	none	none	none	none	0.519	0.458	0.825	27	5	0	5	0	5	2	1	5	15	5	1	0	0	0	0	0	1
c1ccnc(c12)n(CCC(C)C)c([O-])c(c2=O)C([N-]S3(=O)=O)=Nc(c34)ccc(c4)NS(=O)(=O)/N=C([O-])\OCCOC	7.06048	605.628	-2.905	-6.272	15	1	434	219.57	-1.621	high	none	none	high	0.537	0.55	0.992	41	17	0	17	0	9	4	2	12	14	3	3	0	0	0	1	0	0
O1CC(=O)NCCCCCN(C)S(=O)(=O)NC(=O)c(cc2)cc(n3C)c2c(c3c(c14)cc(F)cc4)C5CCCCC5	7.05552	390.546	3.87	-4.414	5	1	336	89.09	-2.648	high	low	none	none	0.519	0.448	0.846	27	6	0	6	0	5	2	1	5	15	5	0	0	0	0	0	0	1
C[C@@H]1CC[C@H](CC1)C(=O)N(N(C)C)c2cc(C#CC(C)(C)C)sc2C(=O)O	7.05552	584.711	5.265	-6.196	9	2	444	118.12	0.799	none	none	high	none	0.366	0.395	0.962	41	11	0	11	0	1	4	3	15	16	3	3	0	0	0	1	0	0
c1ccc(F)cc1C(=O)N/C(C(=O)O)=C\c2ccc(cc2)Oc3c(Br)cccc3	7.04576	540.574	4.424	-6.962	10	3	423	139.6	-2.165	none	none	none	none	0.525	0.45	0.939	40	10	0	10	1	7	6	5	23	9	2	3	0	0	0	2	1	1
c1ccc(F)c(c12)n(CCC3CC3)c(=O)c(c2O)C(=NS4(=O)=O)Nc(c45)cccc5	7.04576	427.455	2.475	-4.425	7	2	315	107.45	5.15	none	none	none	none	0.433	0.337	0.971	30	9	0	9	0	4	5	2	12	7	2	2	0	0	0	0	1	0
O=C(O)c(o1)cc(c12)cc(cc2)NC(=O)[C@H](C)NC(=O)c(cc3)cc(c34)nc(-c5cocc5)n4C6CCCCC6	7.04576	456.266	4.983	-6.819	5	2	333	75.63	-3.512	none	none	none	none	0.586	0.531	0.758	29	7	0	7	0	6	3	3	18	2	2	1	0	0	0	0	0	1
c1ccccc1COc2ccc(cc2)-c(c3C4CCCCC4)cnc(n35)c(cn5)C(=O)N[C@H](C(=O)O)Cc(c[nH]6)c(c67)cccc7	7.04576	613.716	4.999	-8.474	9	3	494	121.61	-10.314	none	none	high	none	0.522	0.436	0.953	46	9	0	9	1	10	7	6	30	11	6	1	0	0	0	4	1	1
c1cc(C(=O)O)cc(c12)n(C)c(-c3ccccn3)c2C4CCCCC4	7.04576	334.418	4.294	-4.259	4	1	284	55.12	-1.96	none	none	none	none	0.44	0.351	0.928	25	4	0	4	0	3	4	3	15	8	2	0	0	0	0	2	0	1
C1CCCCC1c2c(-c3ccccn3)n(C)c(c24)cc(cc4)C(=O)NC5(CCC5)C(=O)Nc6ccc(C(=O)[O-])cc6	7.03152	549.649	3.213	-6.381	8	2	451	116.15	1.391	none	none	none	none	0.488	0.48	0.962	41	8	0	8	0	7	6	4	21	12	5	2	0	0	0	2	0	1
C1CCCCC1c(c(n23)ccc(c2)C(=O)O)c(c3)-c4ccccc4	7.02687	319.403	4.601	-6.713	3	1	276	41.71	-2.115	none	none	none	none	0.458	0.391	0.864	24	3	0	3	0	3	4	3	15	7	4	0	0	0	0	1	0	1
CS(=O)(=O)Nc(cc1)cc(c12)S(=O)(=O)N=C2C(=C3O)C(=O)N([C@H]3C(C)(C)C)Cc4cc(Cl)c(F)cc4	7.02687	556.034	3.136	-6.069	9	2	395	149.97	-1.579	none	none	none	high	0.472	0.465	0.967	36	13	0	13	1	5	4	2	12	10	4	2	0	0	0	0	1	0
c1ccccc1C(c2ccccc2)Oc(cc3F)ccc3-c(n4)n(c(c45)ccc(c5)C(=O)O)C6CCCCC6	7.01773	520.602	7.358	-7.379	5	1	428	64.35	-5.32	none	none	none	none	0.436	0.465	0.918	39	6	0	6	0	7	6	5	27	9	10	1	0	0	0	2	1	1
c1ccccc1Cn(c(c23)nccc2)c(=O)c(c3O)C(NS4(=O)=O)=Nc(c45)c(C)ccc5	7.01773	446.486	1.907	-4.041	8	2	333	120.34	6.604	none	none	none	high	0.438	0.363	0.985	32	9	0	9	0	3	5	3	18	4	3	2	0	0	0	1	0	0
O=C1NS(=O)(=O)N(C)CCCCN(C)C(=O)COc(cccc2)c2c(n(C)c(c3)c4ccc13)c4C5CCCCC5	7.01323	566.721	4.976	-5.25	9	1	435	109.33	4.637	none	none	high	none	0.375	0.409	0.954	40	10	0	10	0	1	4	3	15	16	3	3	0	0	0	1	0	0
O=S(=O)(C)Nc(c1)ccc(c12)NC(=NS2(=O)=O)C(=C3[O-])C(=O)C(CCC)(CCC)c(c34)cccc4	7.00436	516.617	1.075	-5.956	9	2	372	161.59	0.619	high	none	high	high	0.429	0.441	0.983	35	11	0	11	0	6	4	2	12	11	5	2	0	0	0	0	1	0
c1cccc(c12)NC(=NS2(=O)=O)c(c3O)c(=O)n(CCCC)c(c34)cccc4	7	379.455	4.624	-6.097	5	2	329	75.63	-1.964	none	none	none	none	0.643	0.525	0.685	28	5	0	5	0	8	3	2	12	9	6	1	0	0	0	0	0	1
C1C[C@@H](C2)C[C@H]([C@H]12)C(=O)N/C(C(=O)O)=C\c3ccc(cc3)Oc4c(Br)cccc4	7	566.724	4.815	-6.551	7	3	468	120.56	0.01	none	none	low	none	0.439	0.382	0.986	41	8	0	8	3	7	7	4	19	13	2	1	0	0	0	2	1	0
C1CCCC1CCC(=O)NC(\C(=O)O)=C/c2ccc(cc2)Oc3ccccc3	7	567.083	7.737	-8.645	6	1	449	73.58	-4.16	none	high	none	none	0.512	0.455	0.919	41	7	0	7	0	8	6	5	27	11	6	1	0	0	0	2	1	1
C1CCCCC1n(c(c23)ccc(c2)C(=O)O)c(n3)-c4ccc(cc4)OCc5cc(Cl)ccc5-c6ccc(cc6)OC	7	456.335	4.686	-6.797	5	2	333	75.63	-1.659	none	none	none	none	0.586	0.483	0.789	29	6	0	6	3	6	5	2	12	9	2	1	0	0	0	0	0	1
C1CCCCC1c2c(-c3cocc3)n(C)c(c24)cc(cc4)C(=O)N[C@@H](c5cscn5)CC(=CN=6)[C@H](C67)C=C(O)C=C7	7	397.454	2.51	-3.865	7	2	314	107.45	3.922	none	none	none	none	0.464	0.342	0.951	28	8	0	8	0	4	4	2	12	6	1	2	0	0	0	0	1	0
C1CC(C)(C)Cc(c12)sc(c2C(=O)OCC)NC(=O)NS(=O)(=O)N(CC3)Cc(c34)cccc4	7	491.631	4.389	-5.626	8	2	369	141.43	1.234	none	none	none	none	0.485	0.426	0.918	33	10	0	10	0	4	4	2	11	13	2	3	0	0	0	0	0	0
c1cocc1-c(n2)n(C3CCCCC3)c(c24)ccc(c4)C(=O)N[C@H](C(=O)[O-])Cc5c[nH]c(c56)ccc(c6)OC(C(=O)[O-])(C)C	7	596.638	-0.1	-6.207	11	2	483	165.34	-2.63	none	none	none	none	0.477	0.513	0.952	44	11	0	11	1	10	6	5	23	14	3	2	0	0	0	3	1	2
[O-]C(=O)/C=C/c1ccc(cc1)NC(=O)C2(CCC2)NC(=O)c(cc3)cc(c34)nc(-c5ccccn5)n4C6CCCCC6	7	562.648	2.531	-5.853	9	2	486	129.04	-0.179	high	high	none	none	0.524	0.464	0.924	42	9	0	9	0	8	6	4	21	11	5	3	0	0	0	3	1	1
Fc1cc(F)cc(F)c1Cn2cnc(=O)c(c23)cc(cc3)Oc4c(C(F)(F)F)c(ccn4)OC	7	481.351	4.049	-7.613	6	0	351	64.02	-4.554	none	none	none	none	0.5	0.47	0.905	34	12	0	12	0	6	4	3	18	5	5	1	0	0	0	1	1	0
c1cccc(c12)n(CCCC(F)(F)F)c(=O)c(c2O)C(=NS3(=O)=O)Nc(c34)cccc4	6.97469	553.657	5.639	-7.156	8	3	463	113.57	2.039	high	high	none	none	0.537	0.447	0.948	41	8	0	8	0	8	5	4	20	11	5	2	0	0	0	1	0	1
C1CCCCC1c2c(-c3cocc3)n(C)c(c24)cc(cc4)C(=O)NC(C)(C)C(=O)Nc5ccc(cc5)/C=C/C(=O)O	6.97469	573.596	1.612	-7.034	9	2	418	140.85	4.195	high	none	none	high	0.462	0.415	0.993	39	13	0	13	0	4	5	3	18	6	4	2	0	0	0	0	0	0
O=S(=O)(C)N(C)c(cc1)cc(c12)S(=O)(=O)C=C(N2)c(c3O)c(=O)n(c(c34)ccc(F)c4)Cc5ccc(F)cc5	6.97469	451.424	2.995	-4.605	7	2	323	107.45	-7.299	none	none	none	none	0.452	0.41	0.952	31	11	0	11	0	5	4	2	12	6	3	2	0	0	0	0	1	0
c1cccc(c12)NC(=NS2(=O)=O)c(c3=O)c([O-])n(c(c34)cccc4)[NH2+]CC5CCC5	6.96658	424.48	0.947	-5.321	8	2	318	126.89	2.726	none	none	none	none	0.467	0.398	0.959	30	9	0	9	0	4	5	2	12	8	2	1	0	0	0	0	1	0
C1CCCCC1c2c(-c3cccnc3)n(C)c(c24)cc(cc4)C(=O)NC(C)(C)C(=O)Nc5ccc(cc5)/C=C/C(=O)O	6.96257	564.684	5.503	-6.703	8	3	479	113.32	2.248	high	high	none	none	0.524	0.449	0.94	42	8	0	8	0	8	5	4	21	11	5	2	0	0	0	2	0	1
CCC[C@@](CC(=O)O)(OCC1)C(=C12)N=C3[C@@H]2C(C#N)=CC(=C3C)OCC	6.95861	564.684	5.503	-6.703	8	3	465	113.32	2.248	high	high	none	none	0.524	0.449	0.926	42	8	0	8	0	8	5	4	21	11	7	2	0	0	0	2	0	1
C1CCCCC1c2c(-c3ccncc3)n(C)c(c24)cc(cc4)C(=O)NC(C)(C)C(=O)Nc5ccc(cc5)/C=C/C(=O)O	6.95861	356.421	2.066	-3.546	6	1	303	91.91	-6.819	none	none	none	none	0.462	0.487	0.985	26	6	0	6	2	6	3	0	0	14	0	0	0	0	0	0	1	1
O=C(C1)NCCCCN(C)S(=O)(=O)NC(=O)c(c2)ccc(c2n13)c(c3-c4cocc4)C5CCCCC5	6.95861	451.325	3.767	-7.07	5	0	318	54.79	-4.561	none	none	none	none	0.5	0.5	0.883	32	11	0	11	0	5	4	3	18	3	5	1	0	0	0	1	1	0
O=C1NS(=O)(=O)N(C)CCOCCN(C)C(=O)COc(cccc2)c2c(n(C)c(c3)c4ccc13)c4C5CCCCC5	6.95861	512.629	3.764	-4.957	9	2	390	122.03	2.012	none	none	none	none	0.389	0.436	0.971	36	10	0	10	0	2	4	3	14	13	3	3	0	0	0	1	0	0
Fc1cc(F)cc(F)c1Cn2cnc(=O)c(c23)cc(cc3)Oc4c(C(F)(F)F)ccnc4	6.95861	582.72	3.975	-4.631	10	1	447	118.56	3.056	none	none	high	none	0.366	0.451	0.955	41	11	0	11	0	1	4	3	15	17	3	3	0	0	0	1	0	0
CC(C)CCn1c([O-])c(c(=O)c(n12)ccc2)C(N3)=NS(=O)(=O)c(c34)cc(cc4)N(C)S(=O)(=O)C	6.95861	506.583	-1.46	-7.87	11	1	388	160.97	4.745	high	none	none	high	0.471	0.449	0.991	34	13	0	13	0	5	4	2	11	10	3	2	0	0	0	1	1	0
C1COCCN1CCn2c(-c3ccccc3)c(c(c24)ccc(c4)C(=O)O)C5CCCCC5	6.95468	432.562	3.796	-4.557	5	1	368	54.7	-1.443	none	none	high	none	0.406	0.462	0.925	32	5	0	5	0	6	5	3	15	15	6	0	1	1	0	1	1	1
O=C(O)CC[C@H](C(=O)O)NC(=O)c1c(Br)ccc(c12)c(C(F)(F)F)c(cc2)OC	6.92082	433.335	3.72	-6.78	5	0	313	54.79	-4.561	none	none	none	none	0.516	0.505	0.874	31	10	0	10	0	5	4	3	18	3	2	1	0	0	0	1	1	0
c1cc(Br)ccc1C(=O)N/C(C(=O)O)=C\c2ccc(cc2)Oc3c(Br)cccc3	6.92082	478.216	2.918	-5.025	7	3	321	112.93	-18.704	none	high	none	none	0.483	0.503	0.874	29	11	0	11	1	8	2	2	10	8	2	1	0	0	0	0	0	2
c1ccccc1-c([nH]c(c23)sc(c3)C(=O)O)c2C4CCCCC4	6.92082	568.696	5.302	-6.856	8	3	455	141.56	0.658	high	high	none	none	0.537	0.496	0.917	41	9	0	9	0	8	6	4	20	11	5	3	0	0	0	2	1	1
OC(=O)c(c1)ccc(c12)c(C3CCCCC3)c4n2CCN(C(=O)C)c5c4cccc5	6.92082	402.492	5.693	-5.531	5	1	328	62.54	-0.433	none	none	high	none	0.367	0.303	0.973	30	5	0	5	0	2	5	3	15	10	2	1	0	0	0	1	0	1
c1cc(F)cnc1CN([C@@H]([C@@H]23)CCC3)C(=O)C(=C2O)C(N4)=NS(=O)(=O)c(c45)cc(cc5)NS(=O)(=O)C	6.92082	517.172	5.607	-7.339	5	2	348	75.63	-2.172	none	none	none	none	0.621	0.531	0.749	29	7	0	7	0	6	3	3	18	2	4	1	0	0	0	0	0	1
OC(=O)/C=C\c1ccc(cc1)NC(=O)C2(CCC2)NC(=O)c(cc3)cc(c34)nc(-c5ccsc5)n4C6CCCCC6	6.92082	535.576	0.192	-4.399	11	3	387	174.89	0.389	high	none	none	high	0.5	0.421	0.981	36	14	0	14	2	4	5	2	12	10	2	3	0	0	0	1	1	0
c1ccc(O)c(c12)NC3=C(C(=O)CC(C3)(C)C)[C@@H](N2C(=O)C)c(c(Cl)c4)ccc4Oc5c(F)cccc5Br	6.92082	599.882	6.418	-8.608	6	2	380	78.87	-1.08	none	none	none	none	0.395	0.38	0.999	38	9	0	9	1	3	5	3	18	9	1	1	0	0	0	0	0	0
Fc1cc(F)ccc1Cn2cnc(=O)c(c23)cc(cc3)Oc4c(C(F)(F)F)nccc4	6.92082	325.431	4.872	-6.274	3	2	277	81.33	-1.44	none	none	none	none	0.478	0.366	0.879	23	4	0	4	0	3	4	3	14	7	4	0	0	0	0	1	0	1
c1ccnc(c12)n(CCC(C)C)c(=O)c(c2O)C(=NS3(=O)=O)Nc(c34)ccc(c4)NS(=O)(=O)N(C)C(=O)OCc5ccccc5	6.91721	654.723	2.664	-5.795	14	3	486	204.43	-11.101	high	none	none	high	0.511	0.508	0.998	45	16	0	16	0	8	5	3	18	11	5	4	0	0	0	1	1	0
O=C([O-])c(s1)c(C)c(c12)cc(cc2)NC(=O)C3(CCC3)NC(=O)c(cc4)cc(c45)n(C)c(-c6ccccn6)c5C7CCCCC7	6.91364	619.764	4.478	-8.074	8	2	488	144.39	2.289	none	none	none	none	0.467	0.459	0.995	45	9	0	9	0	7	7	5	24	13	3	2	0	0	0	2	0	1
c1ccc(O)c(c12)NC3=C(C(=O)CC(C3)(C)C)[C@@H](N2C(=O)C(C)C)c(c4F)cccc4OCc5ccccc5	6.91009	528.622	5.712	-6.512	6	2	398	78.87	0.499	none	none	none	none	0.385	0.318	1.006	39	7	0	7	1	5	5	3	18	12	4	1	0	0	0	0	0	0
C1CCCCC1c2c(-c3ccccn3)n(C)c(c24)cc(cc4)C(=O)NC(C)(C)C(=O)Nc5ccc(cc5)NC(=O)C(=O)N	6.90658	580.687	3.81	-5.905	10	4	470	148.21	-0.735	high	high	none	none	0.512	0.44	0.953	43	10	0	10	0	8	5	4	21	10	5	4	0	0	0	2	0	0
c1ccc(O)c(c12)NC3=C(C(=O)CC(C3)(C)C)[C@@H](N2C(=O)C(C)C)c(c4C)cccc4OCc5ccccc5	6.90658	524.659	5.955	-6.542	6	2	405	78.87	1.839	none	none	none	none	0.385	0.313	0.989	39	6	0	6	1	5	5	3	18	13	4	1	0	0	0	0	0	0
c1cccc(c12)NC(=NS2(=O)=O)c(c3O)c(=O)n(c(c34)cccc4)NCc5sccc5	6.90309	452.514	1.509	-3.822	8	3	332	147.72	6.748	none	none	none	none	0.452	0.41	0.963	31	10	0	10	0	4	5	3	17	4	1	1	0	0	0	0	1	0
c1ccnc(c12)n(CCC(C)C)c(=O)c(c2O)C(=NS3(=O)=O)Nc(c34)ccc(c4)NS(=O)(=O)Nc5ccccc5C(=O)OC	6.88941	640.696	1.979	-6.21	14	4	475	213.22	2.25	high	none	none	high	0.477	0.486	1.006	44	16	0	16	0	8	5	3	18	10	3	4	0	0	0	1	1	0
c1cccc(c12)NC(=NS2(=O)=O)c(c3=O)c([O-])n(c(c34)cccc4)NCc5ccccc5	6.88941	445.478	0.05	-5.558	8	2	335	122.31	5.145	none	none	none	none	0.469	0.423	0.96	32	9	0	9	0	4	5	3	18	4	3	1	0	0	0	0	1	0
n1c(N)nc(O)c(c12)ncn2[C@@H]([C@@]3(O)C)O[C@@H]([C@H]3O)CO	6.88606	475.003	5.66	-7.536	5	2	378	101.29	-0.567	none	none	none	none	0.563	0.496	0.883	32	7	0	7	1	7	4	2	12	15	4	0	0	0	0	0	0	0
COc1ccc(cc1Cl)CC[C@@]2(C3CCCC3)OC(O)=C(C(=O)C2)Sc4ccc(O)cc4	6.88606	539.991	2.146	-5.2	9	2	388	149.97	4.301	none	none	none	none	0.486	0.457	0.986	35	13	0	13	0	5	5	2	12	9	3	2	0	0	0	0	1	0
c1cc(F)ccc1Cn2c(=O)c(c(O)c(n23)ccc3)C(N4)=NS(=O)(=O)c(c45)cc(cc5)[C@@H](S6(=O)=O)CCC6	6.88606	556.594	1.748	-6.194	10	2	400	154.9	2.118	none	none	none	none	0.474	0.386	1.005	38	13	0	13	1	4	6	3	17	8	4	1	0	0	0	1	1	0
c1cc(F)c(Cl)cc1CN2C(=O)C(=C(O)C23CC3)C4=NS(=O)(=O)c(c45)c(ccc5)CNS(=O)(=O)C	6.88606	297.27	-1.418	-2.409	10	5	237	159.77	3.305	none	none	none	none	0.476	0.328	0.912	21	10	0	10	4	2	3	2	9	11	0	2	0	0	0	4	3	0
C1CCCCC[C@@H]([C@H]12)N(c(cc3)ccc3F)C(=O)[C@@H](C2=O)C(N4)=NS(=O)(=O)c(c45)cc(cc5)NS(=O)(=O)C	6.88606	562.641	2.812	-6.487	10	2	412	158.84	-2.696	high	none	none	high	0.447	0.404	0.98	38	13	0	13	3	3	4	2	12	12	4	3	0	0	0	0	1	0
O=C([O-])\C=C\c(cc1)ccc1NC(=O)[C@H](C)NC(=O)c(cc2)cc(c23)nc(-c4cocc4)n3C5CCCCC5	6.88606	525.583	2.172	-6.149	9	2	450	129.29	-1.418	high	high	none	none	0.564	0.484	0.906	39	9	0	9	1	8	5	4	20	9	4	3	0	0	0	2	1	1
CC[C@H](C)[C@](CC(=O)[O-])(OCC1)C(=C12)N=C3[C@@H]2C(C#N)=CC=C3C	6.88606	325.387	-0.126	-3.347	5	0	269	85.51	-2.4	none	none	none	none	0.417	0.464	0.971	24	5	0	5	3	4	3	0	0	12	0	0	0	0	0	0	1	1
c1cnccc1-c(n2CC(=O)N(C)C)c(c(c23)ccc(c3)C(=O)O)C4CCCCC4	6.8729	405.496	3.403	-3.677	6	1	335	75.43	0.342	none	none	none	none	0.367	0.448	0.932	30	6	0	6	0	5	4	3	15	10	5	1	0	0	0	2	0	1
CC(C)(C)C#Cc(sc1C(=O)O)cc1N(C(=O)[C@@H](CC2)CC[C@H]2C)N(C)C3CCNCC3	6.86012	459.653	2.055	-4.963	6	2	385	101.12	-1.611	none	none	none	none	0.438	0.462	0.877	32	7	0	7	0	6	3	1	5	20	6	0	1	1	0	0	1	1
Clc1ccc(Cl)c(c12)sc3c2CCO[C@]3(CCC)CC(=O)O	6.85387	359.272	4.716	-5.568	3	1	258	74.77	-0.668	none	high	high	none	0.409	0.453	0.952	22	6	0	6	1	4	3	2	9	9	0	0	0	0	0	0	0	1
OC(=O)c(c1)ccc(c12)c(C3CCCCC3)c4n2CCc5c4cccc5	6.85387	345.441	6.075	-5.416	3	1	286	42.23	-1.539	none	none	high	none	0.423	0.285	0.95	26	3	0	3	0	2	5	3	15	9	2	0	0	0	0	1	0	1
c1cccnc1-c(n2)n(C3CCCCC3)c(c24)ccc(c4)C(=O)N[C@H](C(=O)O)Cc5c[nH]c(c56)ccc(c6)O	6.85387	523.591	3.862	-4.87	9	4	416	133.13	-13.174	none	none	none	none	0.462	0.433	0.943	39	9	0	9	1	7	6	5	24	10	2	2	0	0	0	4	1	1
c1c(Cl)cc(Cl)cc1S(=O)(=O)Nc(ccc2)cc2\C(O)=C\C(=O)C(=O)O	6.85387	416.236	1.681	-4.259	7	3	313	129.15	-8.23	none	none	none	none	0.538	0.507	0.785	26	10	0	10	0	5	2	2	12	3	4	1	0	0	0	0	0	1
COc1ccc(cc1Cl)CC[C@@]2(C3CCCC3)OC(O)=C(C(=O)C2)Sc4n(C)ccn4	6.85387	462.996	4.541	-6.079	6	1	366	98.88	1.012	none	none	none	none	0.516	0.462	0.895	31	8	0	8	1	7	4	2	11	15	2	1	0	0	0	2	1	0
OC(=O)c(c1)ccc(c12)c(C3CCCCC3)c4n2C[C@H]5[C@H](N(C)CC5)c6c4cccc6	6.85387	414.547	5.205	-5.044	4	1	323	45.47	1.313	none	none	high	none	0.355	0.244	0.999	31	4	0	4	2	2	6	3	15	14	2	0	1	1	0	1	1	1
C=1C=C(O)CC(C12)=C(C=N2)C[C@@H](c3cscn3)NC(=O)c(cc4)cc(c45)nc(-c6ccccn6)n5C7CCCCC7	6.85387	564.712	4.485	-4.911	8	2	454	133.53	-0.719	none	none	none	none	0.439	0.374	0.963	41	9	0	9	2	7	7	4	20	12	2	2	0	0	0	4	2	0
N12CCN(C)S(=O)(=O)/N=C([O-])\c3ccc4c(c3)n(C)c(c4C5CCCCC5)c6c(cccc6)OCC(=O)N(CC1)CC2	6.85387	592.739	2.132	-4.379	10	0	447	118.89	6.385	none	none	high	none	0.357	0.404	0.963	42	11	0	11	0	1	5	3	15	19	5	2	1	1	0	1	1	0
[NH3+]CCOc(c1)ccc(c12)NC(=NS2(=O)=O)[C@H](C3=O)C(=O)N(CCC(C)C)c(c34)cccc4	6.84771	471.556	-1.606	-4.461	9	2	371	141.16	4.603	none	none	none	none	0.515	0.398	0.962	33	10	0	10	1	7	4	2	12	11	2	2	1	1	0	0	2	0
c1ccc(O)c(c12)NC3=C(C(=O)CC(C3)(C)C)[C@@H](N2C(=O)c4nc(C)sc4)c(c5F)cccc5OCc6ccccc6	6.84466	583.682	5.711	-6.65	7	2	434	120	2.506	none	none	none	none	0.381	0.329	1.008	42	9	0	9	1	5	6	4	23	10	3	1	0	0	0	1	0	0
c1cccc(c12)NC(=NS2(=O)=O)c(c3O)c(=O)n(c(c34)cccc4)NCC5CC5	6.83863	410.453	0.948	-3.305	8	3	322	119.48	6.635	none	none	none	none	0.448	0.374	0.959	29	9	0	9	0	4	5	2	12	7	2	1	0	0	0	0	1	0
c1cccc(c12)NC(=NS2(=O)=O)C3=C(O)[C@H](C(C)C)N(C3=O)CCC(C)C	6.83268	391.49	2.117	-3.09	7	2	302	107.45	5.662	none	none	none	none	0.481	0.432	0.928	27	8	0	8	1	5	3	1	6	11	3	2	0	0	0	0	1	0
c1cccc(c12)NC(=NS2(=O)=O)c(c3O)c(=O)n(c(c34)cccc4)NCC5CCCC5	6.82391	320.391	4.407	-5.773	4	2	258	65.98	-3.38	none	none	none	none	0.458	0.36	0.877	24	4	0	4	0	3	4	3	15	7	4	0	0	0	0	2	0	1
c1cccc(c12)n(C/C=C/C)c(=O)c(c2O)C(=NS3(=O)=O)Nc(c34)cccc4	6.82391	356.248	2.663	-4.333	4	1	267	58.89	2.281	none	none	none	none	0.391	0.469	0.959	23	6	0	6	3	4	3	0	0	11	0	0	0	0	0	0	1	1
C1CCCCC1c(c(c23)ccc(n2)C(=O)O)c([nH]3)-c4ccccc4	6.82391	524.661	2.255	-4.887	10	3	390	162	-0.257	high	none	none	high	0.457	0.454	0.963	35	12	0	12	1	6	4	1	6	16	5	3	0	0	0	0	1	0
s1cccc1-c(c2O)nn(Cc3ccccc3)c(=O)c2C(N4)=NS(=O)(=O)c(c45)cc(cc5)OCC(=O)N	6.82391	438.507	1.632	-3.845	8	3	325	119.48	3.198	none	none	none	none	0.452	0.406	0.96	31	9	0	9	0	4	5	2	12	9	3	1	0	0	0	0	1	0
CC[C@H](C)[C@@](CC(=O)O)(OCC1)C(=C12)N=C3[C@@H]2C(Cl)=CC=C3Cl	6.82391	395.438	2.258	-3.637	7	2	311	107.45	3.121	none	none	none	none	0.464	0.346	0.951	28	8	0	8	0	3	4	2	12	4	1	2	0	0	0	0	1	0
CS(=O)(=O)Nc(c1)ccc(c12)NC(=NS2(=O)=O)C(=C3O)C(=O)N(C4CC4)C[C@@]3(C)CCC(C)(C)C	6.82391	537.576	0.875	-4.501	11	3	418	200.37	7.781	none	none	none	none	0.486	0.397	0.982	37	13	0	13	0	7	5	3	17	5	3	2	0	0	0	0	1	0
c1cccc(c12)c(O)c(cc2CCC(C)C)C(=NS3(=O)=O)Nc(c34)ccc(c4)NS(=O)(=O)C	6.82391	487.6	4.011	-6.734	8	3	374	141.69	-0.54	high	high	none	high	0.485	0.433	0.934	33	10	0	10	0	5	4	3	16	9	3	2	0	0	0	0	1	0
CC(C)CC[C@@H](n(c12)ccc2)C([O-])=C(C1=O)C(=NS3(=O)=O)Nc(c34)ccc(c4)NS(=O)(=O)C	6.82391	491.568	-0.388	-3.881	10	2	372	166.52	2.251	high	none	none	high	0.485	0.434	0.981	33	12	0	12	1	5	4	2	11	10	3	2	0	0	0	1	1	0
C1CCCCC1c2c(-c3ccccn3)n(C)c(c24)cc(cc4)C(=O)NC(C)(C)C(=O)Nc5ccc(cc5)-c6nc(cs6)C(=O)O	6.81248	621.76	5.974	-6.376	9	3	499	154.45	3.62	none	none	none	none	0.511	0.439	0.966	45	10	0	10	0	8	6	5	26	11	5	2	0	0	0	3	0	1
C1CCCCC1c2c(-c3ccc(cn3)C(F)(F)F)n(C)c(c24)cc(cc4)C(=O)NC(C)(C)C(=O)Nc5ccc(cc5)/C=C/C(=O)O	6.8041	632.681	6.443	-7.173	8	3	514	113.32	-4.942	high	high	none	none	0.522	0.462	0.952	46	11	0	11	0	9	5	4	21	12	7	2	0	0	0	2	0	1
c1cocc1-c(n2)n(C3CCCCC3)c(c24)ccc(c4)C(=O)N[C@@H](C(=O)O)Cc5cn(C)c(c56)ccc(c6)O	6.79588	526.591	4.04	-5.294	9	3	443	122.52	-12.571	none	none	none	none	0.462	0.461	0.948	39	9	0	9	1	7	6	5	23	11	2	2	0	0	0	3	1	1
CC(C)CCn1c(=O)c(c(O)c(n12)ccc2)C(N3)=NS(=O)(=O)c(c34)cc(cc4)NS(=O)(=O)C5CC5	6.79588	519.601	0.828	-6.528	11	3	393	166.93	4.514	high	none	none	high	0.486	0.465	0.987	35	13	0	13	0	6	5	2	11	11	4	2	0	0	0	1	1	0
N#Cc1ccc(C)c(c12)sc3c2CCO[C@]3(CCC)CC(=O)O	6.76955	329.419	3.683	-5.213	4	1	260	98.56	-4.892	none	none	none	none	0.435	0.44	0.95	23	5	0	5	1	4	3	2	9	10	0	0	0	0	0	0	0	1
O=S(=O)(C)Nc(cc1)cc(c12)S(=O)(=O)NC(=N2)c(c3O)c(=O)n(CCC(C)C)nc3CCC(F)(F)F	6.76955	551.566	1.28	-4.891	11	3	383	174.36	-8.088	high	none	none	high	0.444	0.532	0.962	36	16	0	16	0	8	3	1	6	12	5	2	0	0	0	0	0	0
O=C(O)\C=C\c(cc1)ccc1NC(=O)C(C)(C)NC(=O)C(=CC=2)CC(C23)=NC(c4cocc4)=C3C5CCCCC5	6.76447	541.646	4.182	-6.059	8	3	463	121	2.156	high	high	none	none	0.55	0.458	0.927	40	8	0	8	1	8	5	2	11	13	5	2	0	0	0	0	1	1
c1cccc(c12)n(CCCC#N)c([O-])c(c2=O)C(=NS3(=O)=O)Nc(c34)cccc4	6.76447	407.429	0.164	-5.759	8	1	315	134.07	-5.617	none	none	none	none	0.483	0.36	0.952	29	9	0	9	0	4	4	2	12	5	1	1	0	0	0	0	1	0
c1cc(Br)cc(c12)S(=O)(=O)N=C(N2)c(c3O)c(=O)n(CCC(C)C)c(c34)cccc4	6.76195	490.377	3.454	-4.859	7	2	340	107.45	3.785	none	none	none	none	0.467	0.362	0.957	30	9	0	9	0	4	4	2	12	7	2	2	0	0	0	0	1	0
C1CCCCC1c2c(-c3ccc(N)nc3)n(C)c(c24)cc(cc4)C(=O)NC(C)(C)C(=O)Nc5ccc(cc5)/C=C/C(=O)O	6.75203	579.699	5.007	-7.304	9	4	475	139.34	2.249	high	high	none	none	0.535	0.446	0.944	43	9	0	9	0	8	5	4	21	11	5	3	0	0	0	2	1	1
c1cc(C(=O)O)cc(c12)c(C)c(-c3ccccc3)n2C4CCCCC4	6.74473	552.694	4.56	-5.317	9	2	425	118.12	2.483	none	none	high	none	0.41	0.449	0.954	39	10	0	10	0	3	4	3	15	15	5	3	0	0	0	1	0	0
C1CCN([C@@]12C)N(CCC(C)(C)C)C(=O)C(=C2O)C(N3)=NS(=O)(=O)c(c34)cc(cc4)NS(=O)(=O)C	6.74473	525.649	0.044	-4.008	11	3	391	165.24	1.324	high	none	low	high	0.457	0.466	1.003	35	13	0	13	1	5	4	1	6	16	4	2	0	0	0	0	1	0
C1CCCCC1c2c(-c(cc3)ccc3OC)n(c4c25)CC(=O)NCCCCN(C)S(=O)(=O)NC(=O)c(c4)cc5	6.74473	333.43	5.255	-4.755	3	1	293	42.23	-4.063	none	none	high	none	0.44	0.37	0.896	25	3	0	3	0	3	4	3	15	8	4	0	0	0	0	1	0	1
C1CCCCC1n(c(c23)ccc(c2)C(=O)[O-])c(n3)-c4ccc(cc4)OCc5cnc(C)nc5-c6ccc(Cl)cc6	6.72584	552.052	4.492	-6.943	7	0	453	92.96	-4.113	none	none	none	none	0.5	0.454	0.932	40	8	0	8	0	7	6	5	27	10	6	1	0	0	0	4	1	1
c1ccnc(c12)n(CCC(C)C)c(=O)c(c2O)C(=NS3(=O)=O)Nc(c34)ccc(c4)NS(=O)(=O)NC(=O)OCCCl	6.72354	613.071	1.788	-5.587	14	4	430	213.22	0.695	high	high	high	high	0.525	0.51	0.985	40	17	0	17	0	8	4	2	12	11	3	4	0	0	0	1	1	0
C1C[C@H](C)CC[C@H]1C(=O)N(C(C)C)c2c(C(=O)O)cc(cc2)Oc3ccccc3C(F)(F)F	6.72125	463.494	5.721	-7.186	5	1	344	66.84	-6.53	none	none	none	none	0.485	0.541	0.862	33	8	0	8	0	7	3	2	12	13	5	1	0	0	0	0	0	1
n1nn[nH]c1-c(cn2)c(n23)ncc(c3C4CCCCC4)-c(cc5)ccc5OCc(cc6)ccc6C(=O)OC	6.72125	509.568	3.94	-8.079	10	1	428	120.18	-5.127	none	none	high	none	0.553	0.463	0.945	38	10	0	10	0	8	6	5	26	10	6	0	0	0	0	7	1	0
Brc1ccc(C)c(c12)sc3c2CCO[C@]3(CCC)CC(=O)O	6.72125	383.305	4.573	-5.274	3	1	266	74.77	-2.555	none	none	none	none	0.409	0.453	0.952	22	5	0	5	1	4	3	2	9	10	0	0	0	0	0	0	0	1
O=C(C1)NCCCCCN(C)S(=O)(=O)NC(=O)c(c2)ccc(c2n13)c(C4CCCCC4)c3-c5ccc(Cl)cc5	6.72125	571.14	5.69	-6.305	8	2	440	108.89	2.959	none	none	high	none	0.385	0.445	0.958	39	10	0	10	0	2	4	3	15	14	5	3	0	0	0	1	0	0
C1C[C@H](C)CC[C@H]1C(=O)N(C(C)C)c2c(C(=O)[O-])cc(cc2)Oc3c(C(F)(F)F)cncc3	6.72125	463.474	2.644	-6.391	6	0	354	82.56	-6.364	none	none	none	none	0.485	0.554	0.867	33	9	0	9	0	7	3	2	12	13	5	1	0	0	0	1	0	1
c1ccccc1C(=O)N/C(C(=O)O)=C\c2ccc(cc2)Oc3c(Cl)cccc3C	6.69897	477.604	4.418	-6.607	8	2	365	141.43	1.599	none	none	none	none	0.469	0.394	0.928	32	10	0	10	0	4	4	2	11	12	2	3	0	0	0	0	0	0
C1CC(C)(C)Cc(c12)sc(c2C(=O)OCC)NC(=O)NS(=O)(=O)N3CCc(c34)cccc4	6.69897	445.504	5.57	-7.137	5	1	346	66.84	-2.38	none	none	none	none	0.5	0.528	0.852	32	7	0	7	0	7	3	2	12	13	4	1	0	0	0	0	0	1
c1c(Cl)c(Cl)ccc1/C=C2\SC(=S)N(C2=O)NS(=O)(=O)c3ccccc3	6.69897	433.335	4.018	-7.281	5	0	308	54.79	-4.561	none	none	none	none	0.484	0.48	0.879	31	10	0	10	0	5	4	3	18	3	5	1	0	0	0	1	1	0
c1cc(Cl)c(Cl)cc1/C=C2\SC(=S)N(C2=O)NS(=O)(=O)c3sccc3	6.69897	445.37	1.759	-4.351	5	1	332	132.25	-3.077	none	none	none	none	0.577	0.411	0.825	26	10	0	10	0	3	3	2	12	3	3	0	0	0	0	0	0	0
c1cc(Cl)c(Cl)cc1/C=C2\SC(=S)N([C@@H]2O)NS(=O)(=O)c3ccccc3F	6.69897	430.45	0.849	-3.821	5	1	303	132.25	-4.784	none	none	none	none	0.556	0.401	0.844	27	11	0	11	0	3	3	2	12	3	3	0	0	0	0	0	0	0
c1c(F)c(F)cc(F)c1/C=C2\SC(=S)N(C2=O)NS(=O)(=O)c3ccccc3	6.69897	451.399	1.748	-4.268	5	1	315	160.49	4.184	none	none	none	none	0.56	0.425	0.838	25	11	0	11	0	3	3	2	11	3	1	0	0	0	0	0	0	0
C1C[C@H](C)CC[C@H]1C(=O)N(C(C)C)c2c(C(=O)O)cc(cc2)Oc3ccccc3C(F)F	6.69897	465.376	2.075	-4.497	5	2	332	135.41	2.295	none	none	none	none	0.556	0.39	0.843	27	11	0	11	1	3	3	2	12	5	1	0	0	0	0	0	0	0
Fc1cccc(F)c1Cn2cnc(=O)c(c23)cc(cc3)Oc4ncccc4C(F)(F)F	6.69897	407.852	5.107	-6.751	5	2	331	75.63	-0.338	none	none	none	high	0.586	0.539	0.765	29	6	0	6	0	6	3	3	18	3	4	1	0	0	0	0	0	1
n1nn[nH]c1-c(cn2)c(n23)ncc(c3C4CCCCC4)-c(cc5)ccc5Oc(c6)cccc6S(=O)(=O)C	6.69897	515.597	3.076	-9.311	10	1	400	136.4	-4.918	none	none	high	none	0.486	0.491	0.953	37	11	0	11	0	6	6	5	26	9	5	0	0	0	0	7	1	0
C1CCCCC1C(=O)N/C(C(=O)O)=C\c2ccc(cc2)Oc3c(Br)cccc3	6.69897	444.324	4.782	-6.661	5	2	327	75.63	-5.898	none	none	none	none	0.607	0.52	0.741	28	6	0	6	0	6	3	2	12	8	4	1	0	0	0	0	0	1
c1ccccc1/C=C(C)/C=C2\SC(=S)N(C2=O)NS(=O)(=O)c3ccccc3	6.69897	416.545	1.81	-3.315	5	1	318	132.25	-4.273	none	none	none	none	0.593	0.425	0.816	27	8	0	8	0	4	3	2	12	4	5	0	0	0	0	0	0	0
O=C(O)c(n1)c(O)c(O)nc1-c2sccc2NC(=O)Cc3c[nH]c(c34)cccc4	6.69897	410.409	1.806	-4.65	9	5	308	176.67	3.437	none	none	none	none	0.517	0.471	0.866	29	10	0	10	0	5	4	4	20	4	0	1	0	0	0	3	2	1
OC(=O)/C=C\c1ccc(cc1)NC(=O)C2(CCC2)NC(=O)c(cc3)cc(c34)nc(-c5ccccc5)n4C6CCCCC6	6.69897	562.668	5.517	-6.956	8	3	448	113.32	0.277	high	high	none	none	0.524	0.493	0.901	42	8	0	8	0	8	6	4	21	11	7	3	0	0	0	2	1	1
Clc1cc(Cl)cc(c1)Nc2c(C#N)c(ns2)O	6.69897	286.142	3.709	-4.058	4	2	229	97.18	-3.484	none	none	none	none	0.529	0.469	0.728	17	7	0	7	0	2	2	2	11	1	3	0	0	0	0	1	1	0
CC(C)C[C@@]1(C(=O)O)C[C@H](C(=O)NS(=O)(=O)C(F)(F)F)[C@H](c2cccs2)N1C(=O)c3ccc(C(F)(F)F)cc3	6.69897	600.556	5.808	-5.729	8	2	395	157.47	-26.145	none	none	none	none	0.385	0.447	0.988	39	16	0	16	3	8	3	2	11	12	8	2	0	0	0	0	0	1
c1c(Br)c(Br)ccc1/C=C2\SC(=S)N(C2=O)NS(=O)(=O)c3ccccc3	6.69897	534.272	1.997	-4.547	5	1	326	132.25	-5.084	none	none	none	none	0.577	0.411	0.825	26	10	0	10	0	3	3	2	12	3	3	0	0	0	0	0	0	0
C1CCCCC1n(c(c23)ccc(c2)C(=O)[O-])c(n3)-c4ccc(cc4)OCc5cc(Cl)ccc5-c6ccccc6	6.69897	536.049	5.731	-8.627	5	0	437	67.18	-4.102	none	none	none	none	0.487	0.448	0.914	39	6	0	6	0	7	6	5	27	9	6	1	0	0	0	2	1	1
CC(C)(C)CCN([C@H](C1=O)C(C)(C)C)C(=O)[C@@H]1C2=[NH+]S(=O)(=O)c(c23)c(ccc3)OCC(=O)N	6.69897	478.588	2.348	-3.64	9	2	369	146.19	-2.427	none	none	none	none	0.455	0.422	0.972	33	10	0	10	2	8	3	1	6	15	5	2	0	0	0	0	1	0
O=C(O)c(n1)c(O)c(O)nc1-c2sccn2	6.67778	375.444	2.931	-4.628	6	2	305	101.08	-7.863	none	none	none	none	0.577	0.439	0.791	26	7	0	7	0	5	3	2	12	9	5	1	0	0	0	0	0	1
C1CCCC1Oc(cc2)cc(C(=O)O)c2NS(=O)(=O)c(cc3)ccc3C	6.67778	239.211	-0.406	-0.968	7	3	189	144.67	0.932	none	none	none	none	0.5	0.402	0.758	16	8	0	8	0	2	2	2	11	3	0	0	0	0	0	3	2	1
O=C(O)c(n1)c(O)c(O)nc1-c2sccc2NC(=O)Cc3c(Cl)cccc3	6.67778	405.817	2.373	-4.861	8	4	301	160.88	3.103	none	none	none	none	0.519	0.5	0.841	27	10	0	10	0	5	3	3	17	4	0	1	0	0	0	2	2	1
c1cccc(c12)NC(=NS2(=O)=O)c(c3O)c(=O)n(c(c34)cccc4)NCC5CCCCCC5	6.66354	466.56	2.316	-4.385	8	3	363	119.48	0.725	none	none	none	none	0.455	0.442	0.961	33	9	0	9	0	4	5	2	12	11	4	1	0	0	0	0	1	0
c1ccccc1Oc(cc2)cc(C(=O)O)c2NS(=O)(=O)c(cc3)ccc3C	6.65758	383.423	3.183	-5.603	6	2	306	101.08	-5.963	none	none	none	none	0.593	0.506	0.793	27	7	0	7	0	5	3	3	18	4	5	1	0	0	0	0	0	1
C1=CC(O)=C[C@@H](C12)C(=CN=2)C[C@@H](C(=O)O)NC(=O)c(cc3)cc(c34)nc(-c5cocc5)n4C6CCCCC6	6.65758	512.564	2.749	-5.51	9	3	412	129.95	-12.821	none	none	none	none	0.474	0.463	0.945	38	9	0	9	2	7	6	3	14	11	2	2	0	0	0	2	2	1
n1nn[n-]c1-c(cn2)c(n23)ncc(c3C4CCCCC4)-c(cc5)ccc5OCc6cccc(c6)C(=O)OC	6.65758	508.56	4.036	-8.079	10	0	438	104.39	-5.637	none	none	high	none	0.526	0.463	0.949	38	10	0	10	0	8	6	5	26	10	4	0	0	0	0	7	1	0
OC(=O)/C=C/c1ccc(cc1)NC(=O)C2(CCCC2)NC(=O)c(cc3)cc(c34)n5c(C=6[C@H](N=CN6)CCC5)c4C7CCCCC7	6.64207	607.753	5.51	-7.139	9	4	483	124.82	2.993	high	high	none	none	0.489	0.41	0.993	45	9	0	9	2	7	7	3	15	17	6	3	0	0	0	1	1	1
O=C([O-])c(c1)ccc(c12)c(C3CCCCC3)c(C#C)n2CC(=O)N4CCC(CC4)[NH+](C)C	6.64207	435.566	0.527	-2.338	6	1	370	69.81	-0.505	none	none	none	none	0.469	0.489	0.92	32	6	0	6	0	5	4	2	9	16	5	1	1	1	0	1	1	1
c1ccccc1Cn(c(c23)nccc2)c(=O)c(c3O)C(NS4(=O)=O)=Nc(c45)ccc(c5)C	6.63827	563.724	5.395	-6.014	7	2	431	120.64	-0.719	none	none	none	none	0.439	0.406	0.946	41	8	0	8	2	7	7	4	20	12	4	2	0	0	0	3	2	0
c1ccccc1-c(n(CC(=O)N(C)C)c(c23)sc(c3)C(=O)O)c2C4CCCCC4	6.63827	546.586	3.744	-4.87	8	2	358	157.47	-5.343	none	none	none	none	0.389	0.431	0.985	36	13	0	13	3	7	3	2	11	12	6	2	0	0	0	0	0	1
c1cc(C(=O)O)cc(c12)[nH]c(-c3ccccn3)c2C4CCCCC4	6.63827	463.361	3.948	-7.299	6	0	332	64.02	-4.554	none	none	none	none	0.515	0.48	0.897	33	11	0	11	0	6	4	3	18	5	2	1	0	0	0	1	1	0
C=1C=C(O)CC(C12)=C(C=N2)C[C@@H](c3cscn3)NC(=O)c(cc4)cc(c45)nc(-c6ccccc6)n5C7CCCCC7	6.63827	320.391	4.161	-4.596	4	2	280	65.98	-3.38	none	none	none	none	0.458	0.354	0.894	24	4	0	4	0	3	4	3	15	7	2	0	0	0	0	2	0	1
Fc1cc(F)ccc1Cn2cnc(=O)c(c23)cc(cc3)Oc4c(C(F)(F)F)c(ccn4)OC	6.63827	410.536	4.205	-5.047	5	1	347	90.78	1.839	none	none	none	none	0.379	0.448	0.941	29	6	0	6	0	5	4	3	14	10	5	1	0	0	0	1	0	1
CC(C)C[C@@]1(C(=O)O)C[C@H](C(=O)NS(=O)(=O)C)[C@H](c2cccs2)N1C(=O)c3ccc(C(F)(F)F)cc3	6.63827	446.486	1.907	-4.041	8	2	340	120.34	5.087	none	none	none	low	0.469	0.364	0.98	32	9	0	9	0	3	5	3	18	4	3	2	0	0	0	1	0	0
s1cccc1-c(c2[O-])nn(CCC(C)C)c(=O)c2C(N3)=NS(=O)(=O)c(c34)cc(cc4)/C=C/C(=O)N	6.63827	512.59	-0.331	-4.768	10	2	408	193.97	6.409	none	none	none	none	0.486	0.385	0.979	35	12	0	12	0	7	4	2	11	7	2	2	0	0	0	0	1	0
c1cccc(c12)C(CCC)(CCC)C(=O)C(=C2O)C(=NS3(=O)=O)Nc(c34)ccc(c4)OCC(=O)N	6.61979	510.674	2.694	-4.462	8	2	373	137.61	1.587	none	none	none	none	0.441	0.508	0.98	34	10	0	10	1	7	3	1	6	16	6	2	0	0	0	0	0	0
O=C(O)[C@@H]1CSCN1S(=O)(=O)c2c(O)c(Cl)cc(Cl)c2	6.61979	451.325	4.119	-7.595	5	0	319	54.79	-4.561	none	none	none	none	0.5	0.446	0.899	32	11	0	11	0	5	4	3	18	3	2	1	0	0	0	1	1	0
CC(C)(C)CCN([C@H]1C(C)(C)C)C(=O)C(=C1O)C2=CS(=O)(=O)c(c23)c(ccc3)CNS(=O)(=O)C	6.61979	358.221	1.32	-3.105	6	2	259	128.59	2.746	none	high	high	high	0.45	0.423	0.836	20	10	0	10	1	2	2	1	6	7	1	1	0	0	0	0	0	1
Fc1cc(F)ccc1Cn2cnc(=O)c(c23)cc(c(F)c3)Oc4ncccc4C(F)(F)F	6.61979	497.57	2.765	-4.738	9	3	383	156.53	2.238	none	none	high	none	0.457	0.432	0.981	35	10	0	10	0	8	4	2	12	11	4	2	0	0	0	0	1	0
c1ccccc1-c2nn(CCC(C)C)c(=O)c(c2O)C(N3)=CS(=O)(=O)c(c34)cc(cc4)NS(=O)(=O)C	6.60206	637.803	7.034	-8.059	9	4	505	167.58	3.636	high	high	none	none	0.478	0.407	0.991	46	10	0	10	0	7	7	4	20	15	6	3	0	0	0	2	1	1
Nc(n1)sc(c12)CCCn3c2c(C4CCCCC4)c5c3cc(cc5)C(=O)NC6(CCCC6)C(=O)Nc7ccc(cc7)/C=C/C(=O)O	6.60206	530.624	1.353	-6.247	10	3	400	162	3.804	high	none	low	high	0.444	0.485	0.969	36	12	0	12	0	6	4	2	12	9	5	1	0	0	0	0	0	0
c1cc(C)ccc1C(=O)N/C(C(=O)[O-])=C\c2ccc(cc2)Oc3c(Br)cccc3	6.60206	451.295	3.15	-6.849	5	1	345	78.46	0.861	none	none	none	none	0.621	0.533	0.749	29	6	0	6	0	6	3	3	18	3	4	1	0	0	0	0	0	1
c1cccc(c12)C(CCCC)(CCCC)C(=O)C(=C2O)C(=NS3(=O)=O)Nc(c34)ccc(c4)OCC(=O)N	6.58503	525.624	3.674	-5.278	9	3	413	156.53	-1.797	none	none	high	none	0.459	0.449	0.984	37	10	0	10	0	10	4	2	12	13	5	2	0	0	0	0	1	0
O=C([O-])[C@@H]1CCCN1S(=O)(=O)c2c([O-])c(Br)cc(Cl)c2	6.58503	382.617	-2.096	-2.568	6	0	242	108.95	1.905	none	none	none	none	0.45	0.424	0.824	20	9	0	9	1	2	2	1	6	7	1	1	0	0	0	0	0	1
C1=CC(O)=C[C@@H](C12)C(=CN=2)C[C@@H](C(=O)O)NC(=O)c(cc3)cc(c34)nc(-c5occc5)n4C6CCCCC6	6.56864	512.564	2.84	-5.202	9	3	408	129.95	-12.636	none	none	none	high	0.474	0.463	0.947	38	9	0	9	2	7	6	3	14	11	2	2	0	0	0	2	2	1
FC(F)(F)c1ccccc1Oc(cc2)cc(C(=O)[O-])c2NS(=O)(=O)c(cc3)ccc3C	6.56864	450.412	1.956	-6.381	6	1	345	103.91	-13.366	none	none	none	none	0.516	0.527	0.826	31	10	0	10	0	6	3	3	18	5	5	1	0	0	0	0	0	1
Oc1ccn(CCC(C)C)c(=O)c1C(=NS2(=O)=O)Nc(c23)ccc(c3)NS(=O)(=O)C	6.56225	454.527	0.243	-3.863	10	3	338	162	4.274	high	none	none	high	0.533	0.451	0.928	30	12	0	12	0	5	3	1	6	9	3	3	0	0	0	0	1	0
Oc1c(C(=O)C)cn(CCC(C)C)c(=O)c1C(=NS2(=O)=O)Nc(c23)ccc(c3)NS(=O)(=O)C	6.55284	464.973	4.04	-6.932	8	1	375	124.66	-0.225	none	none	none	none	0.516	0.462	0.899	31	10	0	10	1	7	4	2	11	15	2	0	0	0	0	4	0	0
O=C(O)c(n1)c(O)c(O)nc1-c2sccc2NC(=O)Cc3c([nH]c(c34)cccc4)-c5ccccc5	6.55284	486.507	3.556	-6.428	9	5	365	176.67	3.437	none	none	high	none	0.457	0.472	0.91	35	10	0	10	0	6	5	5	26	4	2	1	0	0	0	3	2	1
COc1ccc(cc1Cl)CC[C@@]2(C3CCCC3)OC(O)=C(C(=O)C2)Sc4n(C)nnn4	6.55284	525.649	1.468	-4.581	11	3	403	174.36	3.966	high	none	none	high	0.457	0.513	0.962	35	13	0	13	0	8	3	1	6	14	4	2	0	0	0	0	0	0
OC(=O)/C=C/c1ccc(cc1)NC(=O)CNC(=O)c(cc2)cc(c23)nc(-c4cocc4)n3C5CCCCC5	6.55284	512.564	3.889	-5.771	9	3	426	126.46	-1.234	high	high	none	none	0.579	0.496	0.9	38	9	0	9	0	8	5	4	20	8	4	3	0	0	0	2	1	1
O=S(=O)(C)Nc(cc1)cc(c12)S(=O)(=O)NC(=N2)c(c3O)c(=O)n(CCC(C)C)nc3CCC(C)C	6.55284	496.564	0.084	-3.909	11	3	374	179.07	4.308	high	none	high	high	0.485	0.455	0.962	33	13	0	13	0	6	3	1	6	10	3	3	0	0	0	0	1	0
O=S(=O)(C)Nc(c1)ccc(c12)NC(=NS2(=O)=O)C(C3=O)=C([O-])[C@](C)(c(c34)cccc4)CCCc5ccccc5	6.55284	564.661	1.537	-7.115	9	2	425	161.59	-3.226	high	none	none	high	0.487	0.452	0.994	39	11	0	11	1	6	5	3	18	9	4	2	0	0	0	0	1	0
C1CCCCC1c2c(-c3cocc3)n(CC)c(c24)cc(cc4)C(=O)NC(C)(C)C(=O)Nc5ccc(cc5)/C=C/C(=O)O	6.54975	567.684	5.895	-7.161	8	3	470	113.57	1.999	high	high	none	none	0.524	0.455	0.958	42	8	0	8	0	9	5	4	20	12	5	2	0	0	0	1	0	1
O=C([O-])c(c1)ccc(c12)c(C3CCCCC3)c(CC)n2CC(=O)N4CCC(CC4)[NH+](C)C	6.54821	439.598	1.185	-3.408	6	1	362	69.81	-0.214	none	none	none	none	0.469	0.507	0.92	32	6	0	6	0	6	4	2	9	18	5	1	1	1	0	1	1	1
O=C(C)Nc(cc1)ccc1Oc(cc2)cc(C(=O)O)c2NS(=O)(=O)c(cc3)ccc3C	6.5376	438.501	2.943	-6.217	7	2	361	96.59	-10.586	none	none	none	none	0.469	0.422	0.932	32	8	0	8	1	6	4	3	15	11	5	1	0	0	0	3	1	1
c1ccsc1-c2nn(CCC(C)C)c(=O)c(c2O)C(=N3)NS(=O)(=O)c(c34)cc(cc4)N5CCCS5(=O)=O	6.5376	440.475	2.887	-5.945	8	3	344	130.18	-3.194	high	none	none	none	0.613	0.527	0.808	31	9	0	9	0	6	3	3	18	5	5	2	0	0	0	0	0	1
C1CCCCC1c2c(-c(cc3)ccc3F)cnc(n24)c(cn4)C(=O)N[C@H](C(=O)O)C(C)C	6.5376	563.679	0.75	-5.473	11	2	399	193.81	2.712	high	none	none	high	0.432	0.381	0.998	37	14	0	14	0	6	5	2	11	11	3	2	0	0	0	0	0	0
c1cc(C(=O)O)c(Cl)c(c12)n(C)c(-c3ccoc3)c2C4CCCC4	6.5376	343.809	4.603	-5.486	4	1	261	55.37	-0.354	none	none	none	low	0.417	0.287	0.958	24	5	0	5	0	3	4	3	14	7	2	0	0	0	0	1	0	1
C1CCCCC1c2c(-c(cc3Cl)ccc3C)n(C)c(c24)cc(cc4)C(=O)NC(C)(C)C(=O)Nc5ccc(cc5)/C=C/C(=O)O	6.52578	612.168	7.454	-8.578	7	3	497	100.43	2.299	high	high	high	none	0.523	0.445	0.949	44	8	0	8	0	8	5	4	21	12	5	2	0	0	0	1	0	1
O=C(O)c(c1)ccc(c12)n(C3CCCCC3)c(n2)-c4ccc(cc4)OCc5ccccc5-c6ccccc6	6.52288	312.368	1.732	-3.187	5	1	259	82.68	-4.33	none	none	none	none	0.435	0.461	0.962	23	5	0	5	2	4	3	0	0	11	0	0	0	0	0	0	1	1
CCC[C@](CC(=O)O)(OCC1)C(=C12)N=C3[C@@H]2C(C#N)=CC=C3C	6.52288	253.232	2.698	-3.214	4	2	199	97.18	-4.911	none	none	none	none	0.529	0.468	0.673	17	7	0	7	0	2	2	2	11	1	3	0	0	0	0	1	1	0
Fc1cc(F)cc(c1)Nc2c(C#N)c(ns2)O	6.52288	502.612	7.201	-7.891	5	1	418	64.35	-4.383	none	none	none	none	0.5	0.453	0.897	38	5	0	5	0	7	6	5	27	9	6	1	0	0	0	2	1	1
s1nc(O)c(C#N)c1Nc(c2)c(ccc2Br)OCc3ccccc3	6.52288	402.271	4.57	-4.761	5	2	302	106.41	-5.513	high	none	none	none	0.542	0.404	0.784	24	7	0	7	0	5	3	3	17	3	2	0	0	0	0	1	1	0
C=1C=C(O)CC(C12)=C(C=N2)C[C@@H](c3cscn3)NC(=O)c(cc4)cc(c45)nc(-c6cocc6)n5C7CCCCC7	6.52288	553.685	4.529	-5.672	8	2	450	133.78	-0.953	none	none	none	none	0.45	0.402	0.959	40	9	0	9	2	7	7	4	19	12	2	2	0	0	0	3	2	0
Brc1cc(C(F)(F)F)cc(c1)Nc2c(C#N)c([O-])ns2	6.52288	363.137	2.492	-4.198	4	1	246	100.01	-12.738	none	none	none	none	0.5	0.501	0.76	20	9	0	9	0	3	2	2	11	2	2	0	0	0	0	1	1	0
C1C[C@H](C)CC[C@H]1C(=O)N(C(C)C)c2c(C(=O)[O-])cc(cc2)Oc3ccccc3C(F)(F)C	6.52288	458.523	3.705	-6.747	5	0	357	69.67	-3.934	none	none	none	none	0.485	0.555	0.865	33	7	0	7	0	7	3	2	12	14	4	1	0	0	0	0	0	1
Fc1cc(F)cc(F)c1Cn2cnc(=O)c(c23)cc(cc3)Oc4ccccc4	6.52288	382.34	3.92	-7.087	4	0	300	41.9	1.289	none	none	none	none	0.571	0.492	0.856	28	7	0	7	0	4	4	3	18	2	5	1	0	0	0	0	1	0
c1ccccc1C(=O)N/C(C(=O)O)=C\c2ccc(cc2)Oc3c(N)cccc3Cl	6.50864	466.282	3.665	-6.407	6	2	312	101.08	-3.941	none	none	none	none	0.536	0.486	0.827	28	9	0	9	0	5	3	3	18	3	3	1	0	0	0	0	0	1
Brc1cc(F)c(cc1)S(=O)(=O)Nc2c(C(=O)O)ccc(c2)Oc3ccccc3	6.50864	408.84	4.086	-6.483	6	3	334	101.65	-0.313	high	none	none	none	0.586	0.539	0.765	29	7	0	7	0	6	3	3	18	2	4	1	1	0	1	0	0	1
CCC[C@@](CC(=O)O)(OCC1)C(=C12)N=C3[C@@H]2C(C#N)=CC(=C3C)OCCc4ccncc4	6.50864	433.506	2.507	-3.886	7	1	367	104.8	-4.416	none	none	none	none	0.5	0.527	0.989	32	7	0	7	2	8	4	1	6	14	2	0	0	0	0	1	1	1
c1ccncc1Cn(c(c23)cccc2)c([O-])c(c3=O)C(=NS4(=O)=O)Nc(c45)cccc5	6.50031	431.451	0.02	-5.299	8	1	337	123.17	5.349	none	none	none	none	0.452	0.372	0.961	31	9	0	9	0	3	5	3	18	3	1	1	0	0	0	1	1	0
N#Cc1ccc(C)c(c12)sc3c2CCO[C@]3(CC([O-])=O)CCC	6.49485	328.411	1.607	-5.213	4	0	264	101.39	-4.947	none	none	none	none	0.435	0.445	0.95	23	5	0	5	1	4	3	2	9	10	0	0	0	0	0	0	0	1
C1CCCCC1c(c(c23)ccc(n2)C([O-])=O)c(n3CC(=O)N(C)C)-c4ccccc4	6.49485	404.488	1.664	-4.546	6	0	339	78.26	0.532	none	none	none	none	0.367	0.445	0.94	30	6	0	6	0	5	4	3	15	10	5	1	0	0	0	2	0	1
C1CCCCC1c2c(-c3ccccn3)n(C)c(c24)cc(cc4)C(=O)NC(C)(C)C(=O)Nc5ccc(cc5)-c6oc(cc6)C(=O)N	6.48149	603.721	5.806	-7.561	9	3	498	132.25	2.925	none	high	none	none	0.511	0.431	0.968	45	9	0	9	0	8	6	5	26	10	5	3	0	0	0	2	0	0
CC(C)C[C@@]1(C(=O)O)C[C@H](C(=O)N)[C@H](c2cccs2)N1C(=O)c3ccc(cc3)C(C)(C)C	6.48149	456.605	4.189	-4.582	6	2	358	128.94	0.682	none	none	none	none	0.375	0.436	0.956	32	7	0	7	3	7	3	2	11	13	5	2	0	0	0	0	0	1
C1C[C@H](C)CC[C@H]1C(=O)N(C(C)C)c2c(C(=O)O)cc(cc2)Oc3ccccc3C4CC4	6.48149	435.562	5.983	-7.365	5	1	343	66.84	1.135	none	none	none	none	0.5	0.507	0.861	32	5	0	5	0	7	4	2	12	15	4	1	0	0	0	0	0	1
c1ccncc1-c(n2CC(=O)N(C)C)c(c(c23)ccc(c3)C(=O)O)C4CCCCC4	6.47886	405.496	3.403	-3.677	6	1	344	75.43	0.342	none	none	none	none	0.367	0.448	0.946	30	6	0	6	0	5	4	3	15	10	3	1	0	0	0	2	0	1
c1cc(F)ccc1CN(C2=O)[C@@H](C(C)(C)C)C(O)=C2C(=CS3(=O)=O)Nc(c34)ccc(F)c4	6.47108	460.5	2.612	-5.079	6	2	346	95.09	-0.234	none	none	none	none	0.5	0.449	0.951	32	9	0	9	1	4	4	2	12	8	5	1	0	0	0	0	0	0
c1cc(O)ccc1-c(c2)n(c(c23)ccc(c3)C(=O)O)C4CCCCC4	6.46852	335.402	4.565	-4.115	4	2	285	62.46	-3.784	none	none	high	none	0.48	0.382	0.859	25	4	0	4	0	3	4	3	15	8	4	0	0	0	0	1	0	1
O=C(O)c(c1)ccc(c12)n(C3CCCCC3)c(n2)-c4ccc(cc4)OCCc5ccccc5-c6ccccc6	6.46852	516.639	7.631	-8.003	5	1	434	64.35	-4.532	none	none	none	none	0.513	0.479	0.896	39	5	0	5	0	8	6	5	27	10	6	1	0	0	0	2	1	1
s1cccc1-c(c2[O-])nn(CCC(C)C)c(=O)c2C(N3)=NS(=O)(=O)c(c34)cc(O)cc4	6.46852	459.526	-0.094	-4.013	9	2	353	171.11	6.833	none	none	none	none	0.452	0.373	0.971	31	11	0	11	0	5	4	2	11	8	2	1	0	0	0	0	1	0
c1ccccc1Oc(cc2)cc(C(=O)[O-])c2NS(=O)(=O)c(cc3)c(F)cc3Br	6.46852	465.274	1.589	-6.407	6	1	317	103.91	-1.767	none	none	none	none	0.571	0.503	0.818	28	9	0	9	0	5	3	3	18	3	3	1	0	0	0	0	0	1
C1CCCCC1c2c(-c3ccccc3)n(C)c(c24)cc(cc4)C(=O)NC(C)(C)C(=O)Nc5ccc(cc5)/C=C/C(=O)O	6.46218	563.696	6.504	-7.498	7	3	483	100.43	2.248	high	high	high	none	0.524	0.449	0.926	42	7	0	7	0	8	5	4	21	11	7	2	0	0	0	1	0	1
CC(C)(C)C#Cc(sc1C(=O)O)cc1N(C(=O)[C@@H](CC2)CC[C@H]2C)N(C)c3ccncc3	6.46092	453.605	4.514	-4.834	6	1	384	101.98	-2.534	none	none	none	none	0.438	0.473	0.877	32	7	0	7	0	6	3	2	11	13	6	0	0	0	0	1	1	1
C1CCCCC1n(c(c23)ccc(c2)C(=O)O)c(n3)-c4ccc(cc4Cl)OCc5ccccc5-c6ccccc6	6.45593	354.232	2.196	-4.419	4	1	252	58.89	0.941	none	none	none	none	0.391	0.443	0.963	23	6	0	6	2	3	4	0	0	11	1	0	0	0	0	0	1	1
C1CCC1[C@](CC(=O)O)(OCC2)C(=C23)N=C4[C@@H]3C(Cl)=CC=C4Cl	6.45593	537.057	7.807	-8.627	5	1	429	64.35	-4.288	none	none	none	none	0.487	0.431	0.93	39	6	0	6	0	7	6	5	27	9	4	1	0	0	0	2	1	1
O=C(O)C(=O)CC(=O)c1c(cccc1)OCCCC#N	6.45593	275.259	0.601	-2.973	6	1	244	104.46	-28.564	none	none	none	none	0.65	0.495	0.687	20	6	0	6	0	8	1	1	6	6	0	0	0	0	0	0	0	1
c1ccccc1CN([C@H](C2=O)C(C)C)C(=O)C2=C3NS(=O)(=O)c(c34)c(ccc4)OCc5nocn5	6.45593	494.527	1.988	-3.19	10	1	350	140.08	7.543	none	none	none	none	0.486	0.308	0.978	35	11	0	11	1	6	5	3	17	8	4	2	0	0	0	2	0	0
C1CCCCC1Cn(c(c23)cccc2)c(=O)c(c3O)C(=NS4(=O)=O)Nc(c45)cccc5	6.43533	437.519	2.946	-4.651	7	2	335	107.45	0.888	none	none	none	none	0.452	0.378	0.956	31	8	0	8	0	3	5	2	12	9	3	2	0	0	0	0	1	0
FC(F)(F)c1ccc(cc1)CCC(=O)NC(\C(=O)O)=C/c2ccc(cc2)Oc3c(Br)cccc3	6.4318	534.327	6.183	-7.518	5	2	389	75.63	-10.236	none	none	none	none	0.618	0.541	0.753	34	9	0	9	0	9	3	3	18	5	6	1	0	0	0	0	0	1
FC(F)(F)Oc1ccccc1Oc(cc2)cc(C(=O)O)c2NS(=O)(=O)c(cc3)ccc3C	6.4318	467.419	4.282	-6.626	7	2	333	110.31	-13.715	none	none	none	none	0.531	0.523	0.828	32	11	0	11	0	7	3	3	18	6	5	1	0	0	0	0	0	1
CCC[C@@](CC(=O)[O-])(OCC1)C(=C12)N=C3[C@@H]2C(Cl)=CC=C3Cl	6.4318	341.213	0.368	-4.173	4	0	267	61.72	-0.055	none	none	none	none	0.409	0.493	0.95	22	6	0	6	2	4	3	0	0	10	0	0	0	0	0	0	1	1
O=C(O)C(=O)/C=C(O)/c1c(cccc1)OCCCC#N	6.42022	275.259	0.661	-2.46	6	2	259	107.62	-20.081	none	none	none	none	0.65	0.399	0.687	20	6	0	6	0	7	1	1	6	6	0	0	0	0	0	0	0	1
C1=CC(O)=C[C@@H](C12)C(=CN=2)C[C@@H](C([O-])=O)NC(=O)c(cc3)cc(c34)nc(n4C5CCCCC5)C(=O)c(cc6)cc(c67)nc(-c8cocc8)n7C9CCCC9	6.42022	723.808	2.756	-7.314	12	2	573	167.67	-0.131	none	none	none	none	0.426	0.447	1.013	54	12	0	12	2	10	9	5	23	16	4	3	0	0	0	4	3	1
O=C(O)c(c1)ccc(c12)n(C3CCCCC3)c(n2)-c4ccc(cc4)OCc5cccc(c5)-c6ccccc6	6.40894	502.612	7.201	-7.891	5	1	407	64.35	-4.383	none	none	none	none	0.526	0.464	0.891	38	5	0	5	0	7	6	5	27	9	6	1	0	0	0	2	1	1
c1cc(C(=O)O)ccc1NC(=O)[C@H](C)NC(=O)c(cc2)cc(c23)nc(-c4cocc4)n3C5CCCCC5	6.40894	362.428	4.918	-4.128	5	1	302	64.35	-1.485	none	none	none	none	0.407	0.302	0.974	27	5	0	5	0	2	5	3	15	10	2	0	0	0	0	2	0	1
c1cc(C(=O)O)cc(c12)n3c(c4c(OCC3)cccn4)c2C5CCCCC5	6.40894	500.553	3.919	-5.779	9	3	414	126.46	-1.853	none	none	none	none	0.541	0.48	0.909	37	9	0	9	1	7	5	4	20	9	4	3	0	0	0	2	1	1
c1cocc1-c(n2)n(C3CCCCC3)c(c24)ccc(c4)C(=O)N[C@H](C(=O)O)Cc5c[nH]c(c56)ccc(c6)OC	6.39794	458.602	2.953	-3.523	9	2	354	144.67	3.486	none	none	none	none	0.5	0.437	0.888	30	11	0	11	0	4	3	1	5	16	4	3	1	1	0	0	1	0
s1ccnc1[C@@H]([C@H](C2)C(=O)O)N([C@@]2(C(=O)O)CC(C)C)C(=O)c3ccc(C(F)(F)F)cc3	6.39794	324.379	1.302	-3.067	5	1	260	82.68	-3.435	none	none	none	none	0.417	0.44	0.978	24	5	0	5	2	3	4	0	0	12	1	0	0	0	0	0	1	1
C1CC(C)(C)Cc(c12)sc(c2C(=O)OCC)NC(=O)NS(=O)(=O)N3CCN(C)CC3	6.39794	501.965	3.46	-5.299	7	2	369	105.65	6.311	none	none	none	none	0.353	0.421	0.984	34	10	0	10	0	5	4	3	15	5	2	2	0	0	0	1	0	0
N#CC1=CC=C(C)[C@H]2N=C(C3=C12)[C@](OCC3)(CC(=O)O)C4CCC4	6.39794	526.591	4.183	-5.945	9	3	415	122.38	-13.149	none	none	none	none	0.487	0.472	0.944	39	9	0	9	1	8	6	5	23	11	2	2	0	0	0	3	1	1
n1cccc(c12)cc(cc2)-c(c3C4CCCCC4)n(C)c(c35)cc(cc5)C(=O)NC(C)(C)C(=O)Nc6ccc(cc6)/C=C/C(=O)O	6.39794	614.744	6.82	-8.204	8	3	496	113.32	2.248	high	high	high	none	0.522	0.426	0.946	46	8	0	8	0	8	6	5	25	11	5	2	0	0	0	2	0	1
O=c1[nH]cccc1-c2c(C(=O)NS(=O)(=O)C(C)C)n(c(c23)ccc(Cl)c3)Cc4ccccc4F	6.39794	467.531	4.004	-8.912	9	1	389	103.11	-2.61	none	none	high	none	0.514	0.472	0.939	35	9	0	9	0	6	6	5	26	9	4	0	0	0	0	7	1	0
n1nn[nH]c1-c(cn2)c(n23)ncc(c3C4CCCCC4)-c(cc5)ccc5Oc(c6)cccc6OC	6.39794	470.467	2.817	-3.144	7	2	328	136.04	-5.445	none	none	none	none	0.375	0.475	0.956	32	11	0	11	3	7	3	2	11	11	5	1	0	0	0	1	0	2
Fc1cc(Cl)ccc1Cn2cnc(=O)c(c23)cc(cc3)Oc4ncccc4C(F)(F)F	6.39794	449.79	4.523	-7.703	5	0	342	54.79	-4.525	none	none	none	none	0.516	0.487	0.875	31	10	0	10	0	5	4	3	18	3	2	1	0	0	0	1	1	0
n1nn[nH]c1-c(cn2)c(n23)ncc(c3C4CCCCC4)-c(cc5)ccc5Oc6ccccc6	6.39794	437.506	4.074	-8.894	8	1	368	93.88	-2.618	none	none	high	none	0.515	0.458	0.935	33	8	0	8	0	5	6	5	26	7	6	0	0	0	0	7	1	0
c1cocc1-c(n2)n(C3CCCCC3)c(c24)ccc(c4)C(=O)N[C@H](C(=O)[O-])Cc5c[nH]c(c56)cccc6	6.39794	495.557	2.176	-5.927	8	2	407	115.98	-1.238	none	none	none	none	0.486	0.466	0.93	37	8	0	8	1	7	6	5	23	9	2	2	0	0	0	3	1	1
n1nn[n-]c1-c(cn2)c(n23)ncc(c3C4CCCCC4)-c(cc5)ccc5OC6CCCCC6	6.39794	442.545	4.261	-8.189	8	0	365	78.09	-2.98	none	none	high	none	0.515	0.422	0.937	33	8	0	8	0	5	6	4	20	13	6	0	0	0	0	7	1	0
n1c(N)nc(O)c(c12)ncn2[C@@H]3O[C@H](CO)C[C@H]3O	6.22185	484.32	5.436	-7.054	5	2	357	75.63	-4.386	none	none	none	none	0.645	0.526	0.741	31	7	0	7	0	8	3	3	18	4	4	1	0	0	0	0	0	1
Fc1ccc(cc1)CCC(=O)NC(\C(=O)O)=C/c2ccc(cc2)Oc3c(Br)cccc3	6.22185	485.951	1.626	-4.595	9	3	360	144.56	7.734	none	none	none	none	0.364	0.422	0.98	33	11	0	11	0	5	4	3	15	4	1	3	0	0	0	2	1	0
Nc(c1)nccc1Cn(c(c23)ccc(Cl)c3)c(C(=O)NS(=O)(=O)CC)c2-c4ccc[nH]c4=O	6.22185	267.244	-0.864	-2.699	9	4	220	139.54	-2.471	none	none	none	none	0.526	0.291	0.869	19	9	0	9	3	2	3	2	9	9	0	2	0	0	0	4	3	0
c1ccsc1[C@@H]([C@H](C2)C(=O)O)N([C@@]2(C(=O)O)CC(C)C)C(=O)c3cc(Cl)c(Cl)cc3	6.22185	470.372	4.217	-4.818	6	2	331	123.15	2.353	none	none	none	none	0.367	0.436	0.962	30	9	0	9	3	6	3	2	11	10	1	1	0	0	0	0	0	2
c1cc(Cl)c(Cl)cc1/C(C)=C2\SC(=S)N(C2=O)NS(=O)(=O)c3ccccc3	6.22185	459.397	1.979	-4.08	5	1	339	132.25	-3.304	none	none	none	none	0.556	0.411	0.866	27	10	0	10	0	3	3	2	12	4	3	0	0	0	0	0	0	0
O=C(O)c(n1)c(O)c(O)nc1-c2sccc2NC(=O)NCCc3ccccc3	6.20761	400.414	1.902	-4.604	9	5	321	172.91	3.17	none	none	none	none	0.571	0.512	0.821	28	10	0	10	0	6	3	3	17	5	2	2	0	0	0	2	2	1
c1cc(C(F)(F)F)ccc1CN([C@H]([C@H]23)CCC3)C(=O)C(=C2O)C(N4)=NS(=O)(=O)c(c45)cc(cc5)NS(=O)(=O)C	6.20761	584.595	1.886	-5.634	10	3	393	162	-5.153	high	none	none	high	0.487	0.451	0.975	39	15	0	15	2	5	5	2	12	11	6	3	0	0	0	0	1	0
c1cc(F)c(Cl)cc1CN2C(=O)C(=C(O)C23CC3)C4=NS(=O)(=O)c(c45)c(ccc5)CN(C)S(=O)(=O)C	6.20761	554.018	2.239	-4.786	9	1	388	141.18	5.268	none	none	none	none	0.472	0.463	0.992	36	13	0	13	0	5	5	2	12	10	3	2	0	0	0	0	1	0
C1CCCCC1c2c(-c(cc3C)cnc3N)n(C)c(c24)cc(cc4)C(=O)NC(C)(C)C(=O)Nc5ccc(cc5)/C=C/C(=O)O	6.20204	593.726	5.351	-7.648	9	4	493	139.34	2.249	high	high	none	none	0.523	0.443	0.953	44	9	0	9	0	8	5	4	21	12	5	3	0	0	0	2	1	1
c1cccc(c12)NC(=NS2(=O)=O)c(c3O)c(=O)n(NC(C)C)c(c34)cccc4	6.19382	398.442	0.99	-3.167	8	3	313	119.48	5.116	none	none	none	none	0.429	0.369	0.957	28	9	0	9	0	3	4	2	12	6	2	1	0	0	0	0	1	0
c1cccc(Cl)c1-c2sc(cc2)/C=C(C(=O)O)\NC(=O)c3ccccc3	6.18046	383.854	5.132	-6.227	4	2	304	94.64	0.733	none	none	none	none	0.577	0.439	0.797	26	6	0	6	0	5	3	3	17	1	2	1	0	0	0	0	0	1
OC(=O)c(cc1)cc(c12)n3c(c4c(OCC3)cccc4)c2C5CCCCC5	6.16115	634.799	6.855	-8.106	8	3	522	141.56	3.059	high	high	high	none	0.522	0.429	0.961	46	9	0	9	0	8	6	5	24	12	5	2	0	0	0	2	0	1
Cc(n1)sc(c12)ccc(c2)-c(c3C4CCCCC4)n(C)c(c35)cc(cc5)C(=O)NC(C)(C)C(=O)Nc6ccc(cc6)/C=C/C(=O)O	6.16115	361.44	5.828	-5.231	4	1	296	51.46	-1.485	none	none	high	none	0.407	0.28	0.951	27	4	0	4	0	2	5	3	15	10	2	0	0	0	0	1	0	1
c1c(F)ccc(c12)n(CC(=O)C(C)(C)C)c(=O)c(c2O)C(=NS3(=O)=O)Nc(c34)cccc4	6.15739	457.481	2.342	-4.168	8	2	337	124.52	-2.005	none	none	none	none	0.406	0.387	0.968	32	10	0	10	0	4	4	2	12	7	3	2	0	0	0	0	1	0
c1cocc1-c(n2)n(C3CCCCC3)c(c24)ccc(c4)C(=O)N[C@@H](C(=O)O)Cc5c[nH]c(c56)ccc(c6)O	6.1549	298.341	1.277	-2.917	5	1	244	82.68	-5.898	none	none	none	none	0.455	0.38	0.965	22	5	0	5	2	3	3	0	0	10	0	0	0	0	0	0	1	1
c1ccsc1[C@@H]([C@H](C2)C(=O)O)N([C@@]2(C(=O)O)CC(C)C)C(=O)c3cccc(c34)cccc4	6.1549	463.451	3.987	-4.114	6	2	347	94.91	-6.816	none	none	none	none	0.394	0.495	0.937	33	9	0	9	3	7	3	2	12	11	7	1	0	0	0	0	0	2
c1ccccc1[C@@H]([C@H](C2)C(=O)O)N([C@@]2(C(=O)O)CC(C)C)C(=O)c3ccc(C(F)(F)F)cc3	6.1549	451.542	4.2	-4.952	6	2	338	123.15	2.285	none	high	none	none	0.344	0.411	0.966	32	7	0	7	3	6	4	3	15	10	1	1	0	0	0	0	0	2
CCC[C@](C(=O)O)(OCC1)C(=C12)N=C3[C@@H]2C(C#N)=CC=C3C	6.1549	512.564	3.907	-5.631	9	4	410	133.38	-13.266	none	none	none	none	0.474	0.464	0.939	38	9	0	9	1	7	6	5	23	10	2	2	0	0	0	3	1	1
C1CCCc(c12)sc(c2C(=O)OCC)NC(=O)NS(=O)(=O)c3cccc(c34)cccc4	6.1549	458.558	5.006	-6.436	7	2	375	138.19	-3.168	none	none	none	none	0.484	0.365	0.903	31	9	0	9	0	5	4	3	15	8	1	2	0	0	0	0	0	0
c1cc(Cl)c(Cl)cc1/C=C2\SC(=S)N([C@@H]2O)NS(=O)(=O)c3ccc(F)cc3	6.1549	465.376	2.075	-4.497	5	2	325	135.41	1.452	none	none	none	none	0.593	0.411	0.831	27	11	0	11	1	3	3	2	12	5	3	0	0	0	0	0	0	0
C1CCCCC1N([C@@H]([C@@H]23)CCC3)C(=O)C(=C2O)C(N4)=NS(=O)(=O)c(c45)cc(cc5)NS(=O)(=O)C	6.13668	508.618	1.175	-5.107	10	3	371	162	-1.688	high	none	none	high	0.471	0.385	0.97	34	12	0	12	2	3	5	1	6	15	4	3	0	0	0	0	1	0
Cn1cccc1-c(n2)n(C3CCCCC3)c(c24)ccc(c4)C(=O)N[C@@H](C(=O)O)CC(=CN=5)[C@H](C56)C=C(O)C=C6	6.13668	527.623	0.506	-4.116	9	4	420	121.41	-11.423	none	none	low	none	0.462	0.467	0.952	39	9	0	9	3	7	6	3	14	14	2	2	0	0	0	3	2	1
C1CCCCC1c2c(-c3ccccn3)n(C)c(c24)cc(cc4)C(=O)NC5(CCC5)C(=O)Nc6ccc(cc6)-c7cnc(N)nc7	6.12784	599.737	5.592	-7.797	9	3	496	127.82	1.307	none	none	none	none	0.511	0.461	0.962	45	9	0	9	0	7	7	5	27	11	7	3	0	0	0	4	0	0
c1cccc(c12)NC(=NS2(=O)=O)C3=C(O)[C@@H](N(C3=O)CCC(C)(C)C)c4ccc(F)cc4	6.12552	457.525	3.302	-3.867	7	2	365	107.45	2.274	none	none	none	none	0.438	0.433	0.947	32	9	0	9	1	5	4	2	12	9	5	2	0	0	0	0	1	0
N#CCCCCn(c(c12)cccc1)c(=O)c(c2O)C(=NS3(=O)=O)Nc(c34)cccc4	6.12494	422.464	2.21	-4.283	8	2	326	131.24	-8.569	none	none	none	none	0.5	0.359	0.952	30	9	0	9	0	5	4	2	12	6	1	2	0	0	0	0	1	0
Clc1ccc(Cl)c(c12)sc3c2CCO[C@]3(CC(=O)O)CCCC	6.12494	373.299	5.17	-5.838	3	1	285	74.77	-4.258	none	high	high	none	0.435	0.467	0.955	23	6	0	6	1	5	3	2	9	10	0	0	0	0	0	0	0	1
c1ccc(F)cc1C(c2cccc(F)c2)Oc(cc3)ccc3-c(n4)n(c(c45)ccc(c5)C(=O)O)C6CCCCC6	6.11919	356.248	2.899	-4.443	4	1	296	58.89	-3.554	none	none	none	none	0.435	0.5	0.953	23	6	0	6	2	5	3	0	0	11	0	0	0	0	0	0	1	1
CCCC[C@@](CC(=O)O)(OCC1)C(=C12)N=C3[C@@H]2C(Cl)=CC=C3Cl	6.11919	538.592	7.459	-7.693	5	1	420	64.35	-5.32	none	none	none	none	0.425	0.484	0.925	40	7	0	7	0	7	6	5	27	9	11	1	0	0	0	2	1	1
O=C(O)[C@@H]1CCCN1S(=O)(=O)c2c(O)c(Cl)cc(Cl)c2	6.11351	340.182	1.439	-2.47	6	2	240	103.29	0.738	none	high	high	high	0.45	0.423	0.821	20	9	0	9	1	2	2	1	6	7	1	1	0	0	0	0	0	1
C1CC[C@H]([C@H]12)N(C(C)C)C(=O)C(=C2O)C(N3)=NS(=O)(=O)c(c34)cc(cc4)NS(=O)(=O)C	6.10791	468.554	0.385	-4.211	10	3	351	162	-0.214	high	none	none	high	0.452	0.373	0.963	31	12	0	12	2	3	4	1	6	12	3	3	0	0	0	0	1	0
O=C(O)c1c(O)c(=O)cc(o1)COCC	6.09691	214.172	-0.886	-1.2	6	2	185	93.06	-1.255	none	none	none	none	0.6	0.415	0.696	15	6	0	6	0	4	1	0	0	7	0	0	0	0	0	0	0	1
c1ccoc1[C@@H]([C@H](C2)C(=O)O)N([C@@]2(C(=O)O)CC(C)C)C(=O)c3ccc(C(F)(F)F)cc3	6.09691	477.412	1.904	-4.201	6	2	357	144.64	0.002	none	none	none	none	0.571	0.43	0.845	28	11	0	11	1	4	3	2	12	7	1	0	0	0	0	0	0	0
c1ccccc1C(=O)NC(\C(=O)NOC)=C/c2ccc(cc2)Oc3c(Br)cccc3	6.09691	538.592	7.459	-7.693	5	1	416	64.35	-5.32	none	none	none	none	0.45	0.484	0.916	40	7	0	7	0	7	6	5	27	9	13	1	0	0	0	2	1	1
c1cc(Cl)c(Cl)cc1/C=C2\SC(=S)N([C@@H]2O)NS(=O)(=O)c3cccc(c3)OC	6.09691	467.318	4.571	-6.784	6	2	340	76.66	1.538	none	none	none	none	0.567	0.487	0.76	30	7	0	7	0	7	3	3	18	3	4	1	0	0	0	0	0	0
c1cc(F)ccc1C(c2ccc(F)cc2)Oc(cc3)ccc3-c(n4)n(c(c45)ccc(c5)C(=O)O)C6CCCCC6	6.09691	453.412	3.176	-3.796	7	2	317	108.05	-6.362	none	none	none	none	0.375	0.493	0.954	32	10	0	10	3	7	3	2	11	11	5	1	0	0	0	0	0	2
c1cc(Br)ccc1CC(=O)N/C(C(=O)O)=C\c2ccc(cc2)Oc3c(Br)cccc3	6.08619	531.199	5.606	-7.304	5	2	356	75.63	-1.953	none	none	none	none	0.633	0.57	0.743	30	7	0	7	0	7	3	3	18	3	4	1	0	0	0	0	0	1
O=C(O)CCCC(=O)NC(\C(=O)O)=C/c1ccc(cc1)Oc2c(I)cccc2	6.08092	495.264	3.237	-5.802	7	3	334	112.93	-5.348	none	none	none	none	0.643	0.544	0.728	28	8	0	8	0	9	2	2	12	6	2	1	0	0	0	0	0	2
C1CCCC1CC(=O)N/C(C(=O)O)=C\c2ccc(cc2)Oc3c(Br)cccc3	6.07058	444.324	4.895	-6.661	5	2	329	75.63	-3.943	none	none	none	none	0.607	0.537	0.735	28	6	0	6	0	7	3	2	12	8	4	1	0	0	0	0	0	1
OCCNc1ccc(c2c13)C(=O)N(Cc2ccc3)c4cccc(Br)c4	6.07058	397.271	3.365	-5.634	4	2	294	52.57	1.316	high	high	none	none	0.56	0.379	0.877	25	5	0	5	0	4	4	3	16	4	0	1	1	0	1	0	0	0
COc1ccc(cc1F)CC[C@]2(OC(=O)CC(=O)C2)C3CCCC3	6.05061	334.386	3.165	-4.175	4	0	273	52.6	-17.377	none	none	none	none	0.5	0.499	0.825	24	5	0	5	1	5	3	1	6	13	2	0	0	0	0	0	0	0
c1cc(Cl)ccc1[C@@H]([C@H](C2)C(=O)O)N([C@@]2(C(=O)O)CC(C)C)C(=O)c3ccc(C(F)(F)F)cc3	6.04576	422.525	4.156	-5.174	7	2	339	138.19	-2.883	none	none	none	none	0.5	0.383	0.89	28	9	0	9	0	5	3	2	11	9	1	2	0	0	0	0	0	0
C1CCCc(c12)sc(c2C(=O)OCC)NC(=O)NS(=O)(=O)c3c(C)cccc3	6.04576	401.49	0.382	-3.652	6	1	303	156.04	-11.871	none	none	none	none	0.615	0.413	0.809	26	9	0	9	0	3	3	2	12	3	5	0	0	0	0	0	0	0
c1cc(C#N)ccc1/C=C2\SC(=S)N(C2=O)NS(=O)(=O)c3ccccc3	6.04576	497.896	4.593	-4.85	6	2	352	94.91	-6.739	none	none	none	none	0.412	0.477	0.958	34	10	0	10	3	7	3	2	12	11	7	1	0	0	0	0	0	2
FC(F)(F)c1c(OC)ccc(c12)c(ccc2)C(=O)N(CC(=O)O)CC(=O)O	6.04576	385.293	1.598	-3.211	7	2	281	104.14	-13.972	none	high	none	none	0.444	0.567	0.871	27	10	0	10	0	7	2	2	10	7	6	1	0	0	0	0	0	2
O=C(C)COc(cc1)ccc1NC(=O)[C@H](C)NC(=O)c(cc2)cc(c23)nc(-c4cocc4)n3C5CCCCC5	6.04576	528.607	4.342	-6.006	9	2	446	115.46	-1.865	none	none	none	none	0.564	0.491	0.906	39	9	0	9	1	9	5	4	20	11	4	3	0	0	0	2	1	0
c1ccccc1Cn(c(c23)ccc(Cl)c3)c(C(=O)O)c2-c4ccccc4F	6.04576	379.817	5.094	-5.767	3	1	299	42.23	2.228	none	none	high	none	0.444	0.421	0.934	27	5	0	5	0	4	4	4	21	2	2	0	0	0	0	1	0	1
O=C(O)C[C@@H](C(=O)O)NC(=O)c1c(Br)ccc(c12)c(C(F)(F)F)c(cc2)OC	6.04096	464.189	2.464	-4.755	7	3	292	112.93	-17.051	none	high	none	none	0.464	0.499	0.873	28	11	0	11	1	7	2	2	10	7	2	1	0	0	0	0	0	2
CN(C)Cc(cc1)ccc1-c(n2CC(=O)N(C)C)c(c(c23)ccc(c3)C(=O)O)C4CCCCC4	6.03621	461.604	2.913	-3.986	6	1	401	65.78	1.04	none	none	high	none	0.412	0.488	0.939	34	6	0	6	0	7	4	3	15	14	6	1	1	1	0	1	1	1
CC(C)(C)c1cc(N)c(C)cc1SC(C(O2)=O)=C(O)C[C@]2(C3CCCC3)CCc4ccc(O)cc4	6.03621	495.682	5.817	-7.18	5	3	392	118.08	-3.632	none	none	none	none	0.486	0.467	0.885	35	6	0	6	1	7	4	2	12	18	6	0	1	0	1	0	0	0
c1c(C)c(N)cc(C(C)(C)C)c1SC(C(=O)C2)=C(O)O[C@@]2(C3CCCC3)CCc4ccc(O)cc4	6.03152	570.609	8.049	-8.669	5	1	457	64.35	-11.573	none	none	none	none	0.452	0.447	0.957	42	8	0	8	0	8	6	5	27	10	6	1	0	0	0	2	1	1
C1CCCCC1n(c(c23)ccc(c2)C(=O)O)c(n3)-c4ccc(cc4C(F)(F)F)OCc5ccccc5-c6ccccc6	6.03152	495.682	6.373	-8.362	5	3	396	118.08	-3.617	none	none	none	none	0.486	0.466	0.885	35	6	0	6	1	7	4	2	12	18	6	0	1	0	1	0	0	0
c1ccnc(c12)n(CCC(C)C)c(=O)c(c2O)C(NS3(=O)=O)=Nc(c34)ccc(c4)OCCC	6.03152	470.548	2.469	-3.962	9	2	373	129.57	5.949	none	none	none	none	0.515	0.413	0.983	33	10	0	10	0	7	4	2	12	11	2	2	0	0	0	1	0	0
c1cc(Cl)ccc1CC(=O)N/C(C(=O)O)=C\c2ccc(cc2)Oc3c(Br)cccc3	6.02687	486.748	5.486	-7.206	5	2	359	75.63	-1.884	none	none	none	none	0.633	0.57	0.743	30	7	0	7	0	7	3	3	18	3	4	1	0	0	0	0	0	1
O=C(O)C(=O)/C=C(O)/c1cc(ccc1)OCc(ccs2)c2C(=O)O	6.02228	454.527	0.026	-3.833	10	3	334	162	1.81	high	none	none	high	0.467	0.371	0.961	30	12	0	12	2	3	4	1	6	11	2	3	0	0	0	0	1	0
C1CC[C@H]([C@H]12)N(CC)C(=O)C(=C2O)C(N3)=NS(=O)(=O)c(c34)cc(cc4)NS(=O)(=O)C	6.02228	348.33	0.87	-2.818	7	3	286	149.37	-4.81	none	none	none	none	0.583	0.449	0.741	24	8	0	8	0	7	2	2	11	5	0	0	0	0	0	0	0	2
O=C(O)c(c1)ccc(c12)n(C3CCCCC3)c(n2)-c4ccc(cc4)OCC(c5ccccc5)c6ccccc6	6.00877	400.458	1.178	-4.927	8	2	311	112.38	5.769	none	none	none	none	0.464	0.414	0.965	28	9	0	9	0	4	4	2	11	7	2	1	0	0	0	1	1	0
CC(C)CCn1c(=O)c(c(O)c(n12)ccc2)C(N3)=NS(=O)(=O)c(c34)cccc4	6.00877	516.639	7.499	-7.066	5	1	434	64.35	-4.375	none	none	none	none	0.462	0.457	0.88	39	5	0	5	0	8	6	5	27	10	12	1	0	0	0	2	1	1
CCC[C@@](CC(=O)O)(OCC1)C(=C12)N=C3[C@@H]2C(C#N)=CC(=C3C)C(=O)NCc4ccccc4	6.00877	445.517	2.268	-4.101	7	2	365	111.78	-2.017	none	none	none	high	0.485	0.51	0.991	33	7	0	7	2	7	4	1	6	12	2	1	0	0	0	0	1	1
O=C(O)c1nc(nc(O)c1O)-c2cc(ccc2)OCc3ccccc3	6	422.525	4.156	-5.174	7	2	336	138.19	-7.016	none	none	high	none	0.536	0.402	0.88	28	9	0	9	0	5	3	2	11	9	3	2	0	0	0	0	0	0
c1cc(C)ccc1[C@@H]([C@H](C2)C(=O)O)N([C@@]2(C(=O)O)CC(C)C)C(=O)c3ccc(C(F)(F)F)cc3	6	442.943	4.418	-5.566	7	2	340	138.19	-0.194	none	high	low	none	0.536	0.409	0.881	28	10	0	10	0	5	3	2	11	8	3	2	0	0	0	0	0	0
FC(F)(F)c1ccc(cc1)CC(=O)N/C(C(=O)O)=C\c2ccc(cc2)Oc3c(Br)cccc3	6	578.711	5.938	-6.739	8	3	486	113.32	2.248	high	high	none	none	0.512	0.441	0.964	43	8	0	8	0	8	5	4	21	12	5	2	0	0	0	2	0	1
O=C(O)C(=O)/C=C(O)/c1cc(O)ccc1	6	520.3	5.729	-7.248	5	2	368	75.63	-9.143	none	none	none	none	0.606	0.586	0.755	33	9	0	9	0	8	3	3	18	4	6	1	0	0	0	0	0	1
C1CCCc(c12)sc(c2C(=O)OCC)NC(=O)NS(=O)(=O)c3ccc(Cl)cc3	6	208.169	-0.175	-1.158	5	3	184	94.83	-6.612	none	none	none	none	0.6	0.374	0.59	15	5	0	5	0	3	1	1	6	3	0	0	0	0	0	0	0	1
C1CCCc(c12)sc(c2C(=O)OCC)NC(=O)NS(=O)(=O)c3ccc(C)cc3	6	482.622	7.335	-6.727	5	1	425	64.35	-7.133	none	none	none	none	0.583	0.491	0.871	36	5	0	5	0	10	5	4	21	13	6	1	0	0	0	2	1	1
c1cc(F)ccc1/C=C2\SC(=S)N(C2=O)NS(=O)(=O)c3ccccc3	6	338.318	1.946	-4.068	7	3	291	112.77	-1.673	none	none	none	none	0.56	0.478	0.795	25	7	0	7	0	5	3	3	18	5	2	0	0	0	0	2	2	1
O=C(O)c(c1)ccc(c12)n(C3CCCCC3)c(n2)-c4ccc(cc4)OCCCCCc5ccccc5	6	477.477	4.331	-4.458	6	2	336	94.91	-6.816	none	none	none	none	0.412	0.491	0.94	34	9	0	9	3	7	3	2	12	12	7	1	0	0	0	0	0	2
Cc1cccnc1-c(c2C3CCCCC3)n(C)c(c24)cc(cc4)C(=O)NC(C)(C)C(=O)Nc5ccc(cc5)/C=C/C(=O)O	6	394.47	0.647	-3.193	5	1	283	132.25	-4.289	none	none	none	none	0.6	0.418	0.806	25	9	0	9	0	3	3	2	12	3	5	0	0	0	0	0	0	0
O=C(O)c1c(O)c(=O)n(C)c(n1)-c2cc(O)ccc2	6	262.22	-0.72	-1.303	7	3	211	110.43	4.112	none	none	none	none	0.474	0.386	0.81	19	7	0	7	0	2	2	1	6	4	0	1	0	0	0	0	1	1
COc1ccc(cc1Cl)CC[C@]2(OC(=O)CC(=O)C2)C3CCCC3	6	350.841	3.671	-4.597	4	0	288	52.6	-15.932	none	none	none	none	0.5	0.499	0.825	24	5	0	5	1	5	3	1	6	13	2	0	0	0	0	0	0	0
O=C(O)c(c1)ccc(c12)n(CCC(C)C)c(=O)c(c2O)C(=NS3(=O)=O)Nc(c34)cccc4	5.98506	455.49	1.643	-4.038	9	3	339	144.75	4.176	none	none	none	none	0.406	0.374	0.971	32	10	0	10	0	5	4	2	12	8	2	2	0	0	0	0	1	1
c1ccncc1C(c2cccnc2)Oc(cc3F)ccc3-c(n4)n(c(c45)ccc(c5)C(=O)O)C6CCCCC6	5.95861	532.638	7.131	-7.909	6	1	424	73.58	-4.254	none	none	none	none	0.475	0.433	0.927	40	6	0	6	0	8	6	5	27	11	4	1	0	0	0	2	1	1
C1CCCCC1n(c(c23)ccc(c2)C(=O)O)c(n3)-c4ccc(cc4OC)OCc5ccccc5-c6ccccc6	5.95861	425.527	1.224	-3.355	7	1	359	95.15	-1.962	none	none	low	none	0.484	0.522	0.988	31	7	0	7	2	8	4	0	0	19	2	0	1	1	0	0	2	1
s1cccc1-c(c2O)nn(CCC(C)C)c(=O)c2C(N3)=NS(=O)(=O)c(c34)cc(cc4)NC(=O)C	5.95861	522.578	5.356	-5.789	7	1	411	90.13	-5.32	none	none	none	none	0.436	0.465	0.926	39	8	0	8	0	7	6	5	27	9	8	1	0	0	0	4	1	1
CCC[C@@](CC(=O)O)(OCC1)C(=C12)N=C3[C@@H]2C(C#N)=CC(=C3C)OCCN4CCCC4	5.95861	501.587	2.032	-4.651	10	3	381	177.15	5.501	low	low	none	high	0.471	0.399	0.979	34	12	0	12	0	6	4	2	11	8	2	2	0	0	0	0	1	0
COc(c1)c(OC)cc(c12)c(=O)c(C(=O)c3ccc(C)cc3)cn2Cc4ccc(Cl)c(Cl)c4	5.95861	482.362	5.045	-7.291	5	0	389	55.84	2.779	none	none	none	none	0.455	0.41	0.933	33	7	0	7	0	6	4	3	18	6	2	0	0	0	0	0	0	0
c1ccccc1Cn(c(c23)nccc2)c(=O)c(c3O)C(=NS4(=O)=O)Nc(c45)c(Br)ccc5	5.93181	511.355	2.689	-4.912	8	2	328	120.34	4.224	none	none	none	none	0.438	0.349	0.981	32	10	0	10	0	3	5	3	18	3	3	2	0	0	0	1	1	0
c1ccnc(c12)n(CCC(C)C)c(=O)c(c2O)C(=NS3(=O)=O)Nc(c34)c(OC)ccc4	5.93181	442.495	2.009	-3.773	9	2	331	129.57	5.988	none	none	none	none	0.419	0.352	0.988	31	10	0	10	0	5	4	2	12	9	2	2	0	0	0	1	1	0
c1cc(C)ccc1C(c2ccc(C)cc2)Oc(cc3)ccc3-c(n4)n(c(c45)ccc(c5)C(=O)O)C6CCCCC6	5.92082	310.179	3.678	-5.07	3	2	252	53.09	-3.73	none	high	high	low	0.45	0.32	0.936	20	5	0	5	1	3	3	2	9	5	0	0	0	0	0	1	0	1
Clc1ccc(Cl)c(c12)[nH]c3c2CC[C@]3(C(=O)O)CC=C	5.92082	530.666	7.945	-7.753	5	1	455	64.35	-3.99	none	none	none	none	0.45	0.483	0.886	40	5	0	5	0	7	6	5	27	11	13	1	0	0	0	2	1	1
c1ccccc1CN([C@H]2C(C)C)C(=O)C(=C2O)C3=NS(=O)(=O)c(c34)c(ccc4)OCCC(=O)N	5.92082	483.544	1.931	-3.894	9	2	362	147.74	5.86	none	none	none	none	0.5	0.428	0.986	34	10	0	10	1	8	4	2	12	10	4	2	0	0	0	0	1	0
c1cccc(c1C(F)(F)F)Oc(cc2)ccc2/C=C(C(=O)O)\NC(=O)c3ccccc3	5.88606	369.42	0.849	-2.778	7	2	302	111.78	-2.333	none	none	none	high	0.444	0.477	0.986	27	7	0	7	2	5	3	0	0	12	0	1	0	0	0	0	1	1
CCC[C@@](CC(=O)O)(OCC1)C(=C12)N=C3[C@@H]2C(C#N)=CC(=C3C)C(=O)NC	5.88606	427.377	5.005	-6.449	5	2	326	75.63	-7.572	none	none	none	none	0.548	0.559	0.785	31	8	0	8	0	7	3	3	18	3	6	1	0	0	0	0	0	1
O=C(O)c(c1)ccc(c12)n(C3CCCC3)c(n2)-c4ccc(cc4)OCc5ccc(Cl)c(Cl)c5	5.88606	481.378	6.412	-7.007	5	1	382	64.35	-1.579	none	none	none	none	0.545	0.441	0.893	33	7	0	7	0	6	5	4	21	8	4	1	0	0	0	2	1	1
c1cccc(c12)n(CCCCO)c(=O)c(c2O)C(=NS3(=O)=O)Nc(c34)cccc4	5.88572	413.453	1.584	-3.358	8	3	309	127.68	0.251	none	high	none	none	0.483	0.368	0.952	29	9	0	9	0	5	4	2	12	7	1	2	0	0	0	0	1	0
O=C(O)CC[C@H](C(=O)O)NC(=O)c1c(F)ccc(c12)c(C(F)(F)F)c(cc2)OC	5.85387	321.183	1.961	-3.143	5	1	242	89.78	-1.771	none	high	high	high	0.474	0.362	0.797	19	8	0	8	1	1	2	1	6	6	1	1	0	0	0	0	0	0
c1cccc(C)c1-c2sc(cc2)/C=C(C(=O)O)\NC(=O)c3ccccc3	5.85387	417.31	2.294	-4.505	7	3	309	112.93	-16.914	none	high	none	none	0.483	0.503	0.874	29	11	0	11	1	8	2	2	10	8	2	1	0	0	0	0	0	2
N#C[C@@H]1CCCN1S(=O)(=O)c2c(O)c(Cl)cc(Cl)c2	5.85387	438.463	-0.536	-3.298	9	3	341	152.76	6.213	none	none	none	none	0.387	0.437	0.976	31	10	0	10	0	5	4	3	15	4	1	2	0	0	0	2	1	1
O=c1[nH]cccc1-c(c(c23)cc(S(=O)(=O)C)cc2)c(C(=O)O)n3Cc4ccnc(N)c4	5.85387	363.436	4.87	-5.835	4	2	312	94.64	0.649	none	none	none	none	0.577	0.43	0.772	26	5	0	5	0	5	3	3	17	2	2	1	0	0	0	0	0	1
O=C(O)c(n1)c(O)c(O)nc1-c2sccc2NS(=O)(=O)c(cc3)cc(c34)cccc4	5.84771	443.459	2.115	-5.587	9	4	327	186.33	1.213	none	none	none	none	0.5	0.442	0.87	30	11	0	11	0	4	4	4	21	4	1	1	0	0	0	2	2	1
c1cccc(c12)NC(=NS2(=O)=O)c(c3O)c(=O)n(c(c34)cccc4)NCc(sc5Cl)cc5	5.83863	486.959	2.319	-4.575	8	3	344	147.72	6.473	none	none	none	none	0.469	0.426	0.955	32	11	0	11	0	4	5	3	17	4	1	1	0	0	0	0	1	0
c1cccc(c12)NC(=NS2(=O)=O)c(c3O)c(=O)n(c(c34)cccc4)N[C@H](C)c5ccccc5	5.82681	343.205	4.3	-5.402	4	1	259	59.67	-1.942	high	high	high	none	0.409	0.453	0.952	22	6	0	6	1	4	3	2	9	9	0	0	0	0	0	0	0	1
c1cccc(c12)NC(=NS2(=O)=O)c(c(O)c(c34)cccn4)c(=O)n3CCc5ccccc5	5.82681	446.486	2.394	-4.19	8	2	364	120.34	6.344	none	none	none	none	0.469	0.368	0.971	32	9	0	9	0	4	5	3	18	4	3	2	0	0	0	1	1	0
Clc1ccc(Cl)c(c12)oc3c2CCO[C@@]3(CCC)CC(=O)O	5.82681	460.513	1.929	-3.883	8	3	355	119.48	5.411	none	none	none	none	0.455	0.415	0.965	33	9	0	9	1	4	5	3	18	5	3	1	0	0	0	0	1	0
c1cocc1-c(n2)n(C3CCCCC3)c(c24)ccc(c4)C(=O)NCCc5c[nH]c(c56)ccc(c6)O	5.82391	448.582	4.397	-4.104	7	1	353	104.65	-0.52	none	none	none	none	0.452	0.437	0.979	31	8	0	8	1	7	3	1	6	16	5	1	0	0	0	0	1	0
CCC[C@@H](C)Nc1ncnc(c12)nc(-c3ccc(F)cc3)c(n2)-c4ccc(F)cc4	5.82391	405.451	5.192	-7.25	5	1	349	63.59	-0.784	none	none	none	high	0.5	0.367	0.897	30	7	0	7	1	6	4	4	22	5	4	0	0	0	0	4	0	0
c1ccccc1C(=O)N/C(C(=O)O)=C\c(cc2)sc2-c3ccccc3	5.82391	314.359	3.386	-5.36	4	2	283	76.88	-11.111	none	none	none	none	0.478	0.335	0.961	23	5	0	5	1	4	3	2	9	9	0	0	0	0	0	1	0	1
c1cc(Cl)ccc1/C=C2\SC(=S)N(C2=O)NS(=O)(=O)c3ccccc3	5.82391	468.595	6.782	-6.695	5	1	394	64.35	-4.695	none	none	none	none	0.543	0.469	0.876	35	5	0	5	0	7	5	4	21	12	8	1	0	0	0	2	1	1
O=C(O)c(c1)ccc(c12)n(C3CCCC3)c(n2)-c4ccc(cc4)OCc5ccc(cc5)C(C)(C)C	5.82391	410.925	1.153	-3.615	5	1	317	132.25	-2.607	none	none	none	none	0.6	0.417	0.807	25	9	0	9	0	3	3	2	12	3	5	0	0	0	0	0	0	0
N#Cc1c(F)cc(C)c(c12)[nH]c3c2CC[C@@]3(C(=O)O)CCCC	5.82391	349.409	4.526	-5.491	4	2	305	94.64	0.676	none	none	none	none	0.6	0.423	0.742	25	5	0	5	0	5	3	3	17	1	4	1	0	0	0	0	0	1
CC(C)(C)CCN([C@H]1C(C)(C)C)C(=O)C(=C1O)C2=NS(=O)(=O)c(c23)c(ccc3)OCC	5.82391	468.555	4.994	-5.778	7	3	397	96.08	-2.48	none	none	none	none	0.514	0.441	0.923	35	7	0	7	0	6	6	5	23	9	2	2	0	0	0	3	1	0
O=C(O)Cc(cc1)ccc1NC(=O)[C@H](C)NC(=O)c(cc2)cc(c23)nc(-c4cocc4)n3C5CCCCC5	5.81816	514.58	3.917	-5.744	9	3	435	126.46	-1.778	none	none	none	none	0.553	0.502	0.905	38	9	0	9	1	8	5	4	20	10	4	3	0	0	0	2	1	1
c1cccc(c12)n(CCC)c(=O)c(c2O)C(=NS3(=O)=O)Nc(c34)cccc4	5.80967	383.427	2.056	-3.595	7	2	303	107.45	5.923	none	none	none	none	0.444	0.325	0.949	27	8	0	8	0	3	4	2	12	5	1	2	0	0	0	0	1	0
n1c(N)nc(O)c(c12)ncn2[C@H]3[C@H](OC)[C@H](O)[C@H](O3)CO	5.79588	451.502	2.396	-4.221	8	1	366	128.44	1.143	none	none	high	high	0.5	0.403	0.984	32	9	0	9	1	6	4	2	12	9	4	1	0	0	0	0	1	0
O=C(O)c(c1)ccc(c12)n(C3CCCC3)c(n2)-c4ccc(cc4)OCc5cccc(Cl)c5	5.79588	446.933	5.806	-6.271	5	1	361	64.35	-1.579	none	none	none	none	0.531	0.444	0.887	32	6	0	6	0	6	5	4	21	8	4	1	0	0	0	2	1	1
s1cccc1-c(c2O)nn(CCC(C)C)c(=O)c2C(N3)=NS(=O)(=O)c(c34)cc(cc4)OC(C)(C)C(=O)N	5.79588	488.991	4.322	-4.986	7	1	374	104.65	-0.617	none	none	none	none	0.455	0.421	0.973	33	9	0	9	1	6	4	2	12	11	3	1	0	0	0	0	1	0
N#CCOc(ccc1)c(c12)S(=O)(=O)N=C2C(=C3O)C(=O)N([C@H]3C(C)C)Cc4ccccc4	5.79588	297.27	-1.288	-2.428	10	4	243	148.77	1.398	none	none	none	none	0.476	0.292	0.898	21	10	0	10	4	3	3	2	9	11	0	2	0	0	0	4	3	0
c1ccc(OCC)c(c12)S(=O)(=O)N=C2C(=C3O)C(=O)N([C@H]3C(C)(C)C)Cc4cc(Cl)ccc4	5.79588	545.639	1.73	-4.665	11	3	409	200.37	2.061	none	none	none	none	0.459	0.455	0.982	37	13	0	13	0	8	4	2	11	11	3	2	0	0	0	0	1	0
s1cccc1-c2nn(CCC(C)C)c(=O)c(c2O)C(N3)=CS(=O)(=O)c(c34)cc(cc4)N(C)S(=O)(=O)C	5.79588	550.679	1.125	-6.367	10	2	418	181.45	6.678	high	none	none	high	0.444	0.438	0.989	36	13	0	13	0	6	4	2	11	10	3	1	0	0	0	0	0	0
O=C(O)c1ncnc(c12)n(c(n2)-c3cocc3)C4CCCCC4	5.79588	312.328	2.102	-3.987	7	1	255	94.04	-4.202	none	none	none	none	0.435	0.398	0.903	23	7	0	7	0	3	4	3	14	7	2	1	0	0	0	4	1	1
s1c(C)ccc1-c2nn(Cc3ccccc3)c(=O)c(c2O)C(N4)=CS(=O)(=O)c(c45)cc(cc5)NS(=O)(=O)C	5.79588	570.67	1.53	-7.034	10	3	421	190.24	6.209	high	none	none	high	0.447	0.423	0.989	38	13	0	13	0	5	5	3	17	6	4	1	0	0	0	0	0	0
O=C(O)c(c1)cccc1NC(=O)[C@H](C)NC(=O)c(cc2)cc(c23)nc(-c4cocc4)n3C5CCCCC5	5.79317	500.553	3.919	-5.779	9	3	415	126.46	-1.853	none	none	none	none	0.514	0.48	0.916	37	9	0	9	1	7	5	4	20	9	2	3	0	0	0	2	1	1
C1CCCCC1c2c(c(c3)n4C(C)C)ccc3C(=O)NS(=O)(=O)N(C)CCOCCN(C)C(=O)COc(c5c24)cccc5	5.77989	610.773	4.718	-4.551	10	1	468	118.56	3.53	none	none	high	none	0.349	0.44	0.969	43	11	0	11	0	2	4	3	15	19	4	3	0	0	0	1	0	0
c1c(F)ccc(F)c1/C=C2\SC(=S)N(C2=O)NS(=O)(=O)c3ccccc3	5.76955	354.232	2.647	-4.215	4	1	284	58.89	-1.252	none	none	none	none	0.435	0.473	0.957	23	6	0	6	2	4	3	0	0	9	0	0	0	0	0	0	1	1
O=C(O)c(c1)ccc(c12)n(C3CCCC3)c(n2)-c4ccc(cc4)OCc5cc(Cl)cc(Cl)c5	5.76955	358.221	1.32	-3.105	6	2	247	128.59	2.746	none	high	high	high	0.45	0.427	0.836	20	10	0	10	1	2	2	1	6	7	1	1	0	0	0	0	0	1
O=C(O)[C@H]1CSCN1S(=O)(=O)c2c(O)c(Cl)cc(Cl)c2	5.76955	481.378	6.412	-7.007	5	1	388	64.35	-1.579	none	none	none	none	0.515	0.441	0.892	33	7	0	7	0	6	5	4	21	8	7	1	0	0	0	2	1	1
OCCNc1ccc(c2c13)C(=O)N(C(=O)c2ccc3)c4ccccc4	5.76955	437.425	2.115	-3.93	6	2	311	112.46	4.649	none	none	none	none	0.419	0.383	1.009	31	9	0	9	0	4	5	4	18	2	0	1	0	0	0	2	0	1
CC/C=C/[C@@](CC(=O)O)(OCC1)C(=C12)N=C3[C@@H]2C(Cl)=CC=C3Cl	5.76955	332.358	2.81	-4.929	5	2	270	69.64	2.104	high	high	none	none	0.56	0.343	0.898	25	5	0	5	0	4	4	3	16	3	2	1	1	0	1	0	0	0
O=c1[nH]cccc1-c2c(C(=O)O)n(c(c23)ccc4c3scn4)Cc5ccc(F)cc5F	5.76955	412.46	0.748	-3.507	5	1	301	132.25	-6.093	none	none	none	none	0.538	0.406	0.831	26	10	0	10	0	3	3	2	12	3	3	0	0	0	0	0	0	0
COCCOc(c1)ccc(c12)n(CCC(C)C)c(=O)c(c2O)C(=NS3(=O)=O)Nc(c34)cccc4	5.7592	485.559	2.566	-3.964	9	2	371	125.91	1.013	none	none	none	none	0.471	0.416	0.968	34	10	0	10	0	8	4	2	12	12	2	2	0	0	0	0	1	0
c1ccn(C)c1-c(n2)n(c(c23)ccc(c3)C(=O)O)C4CCCCC4	5.74473	440.541	5.884	-6.075	5	1	371	64.35	-4.029	none	none	none	none	0.515	0.45	0.871	33	5	0	5	0	6	5	4	21	10	7	1	0	0	0	2	1	1
c1ccccc1C(=O)N/C(C(=O)O)=C\c2ccc(cc2)Oc3c(SC)cccc3	5.74473	456.928	4.758	-6.178	5	0	373	55.57	2.784	none	none	none	none	0.515	0.456	0.919	33	6	0	6	0	6	5	4	23	4	4	0	0	0	0	1	0	0
C1CCCCCC1n(c(c23)ccc(c2)C(=O)O)c(n3)-c4ccc(cc4)OCc5ccccc5	5.74473	405.473	4.634	-6.519	5	2	335	100.93	-0.19	none	none	none	none	0.586	0.543	0.752	29	6	0	6	0	7	3	3	18	4	4	1	0	0	0	0	0	1
c1cc(Cl)ccc1Cn2cc(c(=O)c(c23)cc(OC)cc3)-c4oc(cn4)Cc5ccccc5	5.74473	323.395	3.14	-2.843	5	1	276	60.05	-2.205	none	none	none	none	0.458	0.37	0.89	24	5	0	5	0	3	4	3	14	8	2	1	0	0	0	3	1	1
n1c(N)nc(O)c(c12)ncn2[C@H]3[C@H](O)[C@H](F)[C@H](O3)CO	5.74473	285.234	-1.015	-2.882	9	4	211	139.54	0.005	none	none	none	none	0.5	0.286	0.891	20	10	0	10	4	2	3	2	9	9	0	2	0	0	0	4	3	0
c1cccnc1-c(n2)n(C3CCCCC3)c(c24)ccc(c4)C(=O)N[C@H](C(=O)O)Cc5c[nH]c(c56)cccc6	5.72125	354.232	2.308	-4.419	4	1	271	58.89	2.27	none	none	none	none	0.391	0.489	0.957	23	6	0	6	2	4	4	0	0	11	1	0	0	0	0	0	1	1
O[C@]1(C)[C@H](O)[C@@H](CO)O[C@H]1n(cn2)c(c23)ncnc3N	5.72125	552.694	4.71	-5.612	9	2	430	118.12	2.507	none	none	high	none	0.385	0.395	0.952	39	10	0	10	0	1	4	3	15	15	3	3	0	0	0	1	0	0
c1ccc(O)cc1NC(=O)/C(NC(=O)c2ccccc2)=C/c3ccc(cc3)Oc4c(Br)cccc4	5.72125	281.271	-1.442	-2.434	9	4	217	139.54	3.305	none	none	none	none	0.5	0.333	0.896	20	9	0	9	4	2	3	2	9	10	0	1	0	0	0	4	1	0
c1cc(F)c(F)c(F)c1/C=C2\SC(=S)N(C2=O)NS(=O)(=O)c3ccccc3	5.72125	430.45	0.849	-3.821	5	1	301	132.25	-4.738	none	none	none	none	0.556	0.401	0.845	27	11	0	11	0	3	3	2	12	3	3	0	0	0	0	0	0	0
C1CC1C[C@](CC(=O)O)(OCC2)C(=C23)N=C4[C@@H]3C(Cl)=CC=C4Cl	5.72125	529.389	6.199	-7.708	6	3	403	87.66	1.158	none	none	none	none	0.486	0.507	0.788	35	7	0	7	0	7	4	4	24	2	4	2	0	0	0	0	0	0
O1CC(=O)NCCCCN(C)S(=O)(=O)NC(=O)c(cc2)cc(n3C)c2c(c3c(c14)cccc4)C5CCCCC5	5.72125	507.592	4.208	-5.166	8	3	411	112.9	-13.174	none	none	none	none	0.474	0.433	0.934	38	8	0	8	1	7	6	5	24	9	2	2	0	0	0	4	1	1
c1cccnc1-c(n2)n(C3CCCCC3)c(c24)ccc(c4)C(=O)N[C@H](C(=O)O)c5cc(OC)c(cc5)OC	5.69897	354.209	1.781	-2.74	6	2	262	103.29	-1.558	none	high	high	high	0.429	0.464	0.828	21	9	0	9	1	2	2	1	6	8	1	1	0	0	0	0	0	1
OCC(=O)NC(\C(=O)O)=C/c1ccc(cc1)Oc2c(I)cccc2	5.69897	383.3	0.508	-4.105	5	1	277	132.25	4.89	none	none	none	none	0.571	0.417	0.796	21	10	0	10	0	2	2	1	6	4	1	0	0	0	0	0	0	0
C[C@@H]1CCCc(c12)sc(c2C(=O)OCC)NC(=O)NS(=O)(=O)c3ccc(C)cc3	5.69897	436.552	4.835	-5.542	7	2	346	138.19	-4.456	none	none	high	none	0.517	0.393	0.893	29	9	0	9	1	5	3	2	11	10	3	2	0	0	0	0	0	0
c1cc([N+](=O)[O-])ccc1/C=C2\SC(=S)N(C2=O)NS(=O)(=O)c3ccccc3	5.69897	439.2	2.224	-5.01	6	3	288	95.86	0.605	none	none	none	none	0.625	0.536	0.714	24	7	0	7	0	6	2	2	12	4	2	1	0	0	0	0	0	1
CS(=O)(=O)NN(C1=O)C(=S)S/C1=C\c2cc(Cl)c(Cl)cc2	5.69897	421.477	-0.375	-3.339	8	1	309	178.07	-13.578	none	none	none	none	0.593	0.435	0.815	27	11	0	11	0	4	3	2	12	4	5	0	0	0	0	0	0	1
C1CCC[C@@H](C(=O)O)N1S(=O)(=O)c2c(O)c(Cl)cc(Cl)c2	5.69897	514.58	3.526	-4.258	9	2	430	115.57	-8.165	none	none	none	none	0.474	0.359	0.929	38	9	0	9	1	8	5	4	21	12	2	2	0	0	0	3	1	1
O=C(O)C(=O)/C=C(O)/c1c(C)cc(C)cc1	5.69897	220.223	0.858	-2.142	4	2	205	74.6	-6.632	none	none	high	low	0.625	0.348	0.648	16	4	0	4	0	3	1	1	6	4	0	0	0	0	0	0	0	1
c1cccc(c12)n(C(=O)OCC)c(=O)c(c2O)C(=NS3(=O)=O)Nc(c34)cccc4	5.69122	413.409	1.861	-3.922	9	2	317	133.75	-1.758	none	high	none	high	0.448	0.317	0.966	29	10	0	10	0	3	4	2	12	5	1	2	0	0	0	0	1	0
C1CCC1Nc2ncnc(c23)nc(-c4ccc(F)cc4)c(n3)-c5ccc(F)cc5	5.67778	389.408	4.389	-7.066	5	1	321	63.59	-1.998	none	none	none	none	0.483	0.361	0.897	29	7	0	7	0	4	5	4	22	4	5	0	0	0	0	4	0	0
O=C(O)[C@@H]1CCCN1S(=O)(=O)c2c(O)c(Cl)cc(F)c2	5.67778	323.727	0.934	-2.048	6	2	233	103.29	-0.602	none	none	none	none	0.45	0.423	0.824	20	9	0	9	1	2	2	1	6	7	1	1	0	0	0	0	0	1
s1cccc1-c(c2O)nn(CCC(C)C)c(=O)c2C(N3)=NS(=O)(=O)c(c34)cc(cc4)-c5conc5	5.67778	511.582	2.398	-5.492	10	2	374	174.08	7.658	none	none	none	none	0.457	0.378	0.99	35	12	0	12	0	6	5	3	16	7	2	1	0	0	0	1	1	0
c1cocc1-c(n2)n(C3CCCCC3)c(c24)ccc(c4)C(=O)N[C@H](C(=O)O)Cc5c[nH]c(c56)ccc(c6)C	5.65758	441.525	4.717	-6.201	5	0	379	55.84	2.079	none	none	none	none	0.485	0.436	0.902	33	5	0	5	0	8	4	3	18	8	4	0	0	0	0	0	0	0
COc(c1)c(OC)cc(c12)c(=O)c(C(=O)c3ccc(C)cc3)cn2CCCc4ccccc4	5.65758	510.592	4.596	-6.271	8	3	423	113.15	-13.259	none	high	none	none	0.474	0.464	0.939	38	8	0	8	1	7	6	5	23	10	2	2	0	0	0	3	1	1
CC(C)CCn1c(=O)c(c(O)c(n12)ccc2)C(N3)=NS(=O)(=O)c(c34)cc(cc4)OC	5.65758	430.484	1.108	-4.945	9	2	345	121.61	5.659	none	none	none	none	0.5	0.424	0.977	30	10	0	10	0	5	4	2	11	9	2	1	0	0	0	1	1	0
c1cccc(c12)n(CC)c(=O)c(c2O)C(=NS3(=O)=O)Nc(c34)cccc4	5.65365	369.4	1.601	-3.325	7	2	287	107.45	5.565	none	none	none	none	0.462	0.297	0.945	26	8	0	8	0	2	4	2	12	4	1	2	0	0	0	0	1	0
OC(=O)c(n1)c(O)c(O)nc1-c2ccccc2	5.63827	232.195	0.598	-2.727	6	3	184	103.54	-1.575	none	none	none	none	0.529	0.402	0.747	17	6	0	6	0	2	2	2	12	3	2	0	0	0	0	2	2	1
c1cccc(c12)n(CCC(C)C)c(=O)c(c2O)C(=NS3(=O)=O)N(C)c(c34)cccc4	5.61439	425.508	3.087	-4.001	7	1	331	98.66	6.415	none	none	none	none	0.433	0.376	0.972	30	8	0	8	0	4	4	2	12	8	2	2	0	0	0	0	1	0
c1cccc(c12)NC(=NS2(=O)=O)C3=C(O)[C@H](Cc4cnccc4)N(C3=O)Cc5ccc(F)cc5	5.60801	478.503	1.871	-3.637	8	2	366	120.34	5.924	none	none	none	none	0.441	0.434	0.951	34	10	0	10	1	5	5	3	18	5	3	2	0	0	0	1	1	0
O=C(O)C(=O)/C=C(O)/c1cc(ccc1)OCCCC#N	5.60206	275.259	0.661	-2.46	6	2	255	107.62	-20.081	none	none	none	none	0.7	0.476	0.654	20	6	0	6	0	7	1	1	6	6	0	0	0	0	0	0	0	1
c1cccc(c12)n(CC[S@](=O)C)c(=O)c(c2O)C(=NS3(=O)=O)Nc(c34)cccc4	5.59568	431.492	-0.162	-2.617	8	2	328	143.73	4.471	none	none	none	none	0.448	0.383	0.954	29	10	0	10	1	4	4	2	12	6	1	2	0	0	0	0	1	0
O[C@@H]1[C@@H](CO)O[C@H]([C@@]1(O)C)n2cnc(c23)c(N)nc(n3)N	5.58503	296.286	-1.749	-2.781	10	5	227	165.56	3.305	none	none	none	none	0.476	0.328	0.912	21	10	0	10	4	2	3	2	9	10	0	2	0	0	0	4	3	0
C1CCCCC1N(c2sc(cn2)C(=O)O)C(=O)c3ccc(cc3)Oc(cc4Cl)ccc4Cl	5.58503	491.394	6.412	-8.303	6	1	377	107.97	-1.446	none	none	high	none	0.531	0.577	0.851	32	9	0	9	0	6	4	3	17	8	4	1	0	0	0	1	0	1
c1cccnc1Cn(c(c23)cccc2)c(=O)c(c3O)C(=NS4(=O)=O)Nc(c45)cccc5	5.5696	432.459	1.666	-3.577	8	2	330	120.34	5.628	none	none	none	none	0.452	0.359	0.965	31	9	0	9	0	3	5	3	18	3	1	2	0	0	0	1	1	0
O=c1[nH]cccc1-c2c(S(=O)(=O)N)n(c(c23)ccc(Cl)c3)Cc4ccc(F)cc4F	5.56864	449.864	2.089	-4.064	6	2	333	102.57	4.681	none	none	none	none	0.433	0.413	0.978	30	10	0	10	0	4	4	3	15	2	1	2	0	0	0	1	0	0
C1CCCCC1N(c2sc(cn2)C(=O)O)C(=O)c3ccc(cc3)Oc4cc(Cl)ccc4	5.55284	456.949	5.806	-7.567	6	1	356	107.97	-1.446	low	none	none	none	0.516	0.58	0.843	31	8	0	8	0	6	4	3	17	8	4	1	0	0	0	1	0	1
C1CCCc(c12)sc(c2C(=O)OCC)NC(=O)NS(=O)(=O)c3ccc([N+](=O)[O-])cc3	5.55284	453.495	2.89	-5.29	10	2	351	184.01	-10.282	none	none	none	none	0.533	0.423	0.887	30	12	0	12	0	6	3	2	11	9	3	2	0	0	0	0	0	1
Fc1ccccc1Cn(c(c23)ccc(Cl)c3)c(C(=O)NS(=O)(=O)CCCCl)c2-c4ccc[nH]c4=O	5.55284	536.41	3.737	-5.774	7	2	395	105.65	1.238	low	high	high	none	0.4	0.448	0.984	35	11	0	11	0	7	4	3	15	5	1	2	0	0	0	1	0	0
N#Cc1ccc(C)c(c12)sc3c2CCO[C@@]3(CCC)CC(=O)O	5.54516	329.419	3.683	-5.213	4	1	273	98.56	-4.892	none	none	none	none	0.435	0.44	0.95	23	5	0	5	1	4	3	2	9	10	0	0	0	0	0	0	0	1
C#CCOC(=O)N(CC(=O)O)C(=O)c1c(Br)ccc(c12)c(C(F)(F)F)c(cc2)OC	5.5376	488.211	3.48	-5.491	7	1	337	93.14	-16.858	none	high	high	none	0.467	0.513	0.896	30	11	0	11	0	7	2	2	10	7	2	1	0	0	0	0	0	1
c1cc(F)ccc1-c(n2)c(-c3ccc(F)cc3)nc(c24)ncnc4NCc5occc5	5.5376	415.402	4.124	-7.037	6	1	345	76.73	-1.329	none	none	none	none	0.484	0.393	0.901	31	8	0	8	0	5	5	5	27	1	4	0	0	0	0	4	0	0
s1cccc1[C@@H]2N(CCC(C)(C)C)C(=O)C(=C2O)C3=NS(=O)(=O)c(c34)c(ccc4)OCC	5.5376	434.397	2.957	-5.206	6	2	338	84.47	4.076	low	none	none	none	0.375	0.39	1.019	32	8	0	8	0	4	5	4	18	3	0	1	0	0	0	1	0	1
o1cc(C)c(c12)ccc3c2c(-c4ccc[nH]c4=O)c(C(=O)O)n3Cc5cc(F)ccc5F	5.5376	474.6	4.217	-4.223	7	1	367	132.89	2.249	none	none	none	none	0.438	0.403	1.003	32	9	0	9	1	7	4	2	11	12	3	1	0	0	0	0	1	0
c1cccnc1-c(n2)n(C3CCCCC3)c(c24)ccc(c4)C(=O)N[C@H](C)c5cc(OC)c(cc5)OC	5.52288	458.112	4.773	-6.716	5	1	300	71.79	-3.562	none	none	none	none	0.48	0.348	0.875	25	7	0	7	0	2	4	4	22	1	4	0	0	0	0	4	2	0
c1cc(Br)ccc1-c(n2)c(-c3ccc(Br)cc3)nc(c24)ncnc4O	5.52288	426.54	1.741	-4.485	5	1	332	132.25	-5.796	none	none	none	none	0.571	0.389	0.829	28	8	0	8	0	3	4	3	16	3	3	0	0	0	0	0	0	0
c1cccc(c12)ccc(c2)/C=C3\SC(=S)N(C3=O)NS(=O)(=O)c4ccccc4	5.52288	484.598	4.973	-4.783	7	1	404	78.27	-1.562	none	none	none	none	0.5	0.366	0.918	36	7	0	7	1	7	5	4	21	12	2	2	0	0	0	3	1	0
CCCNC(=O)C(=CC=1C#N)[C@@H](C)C2=NC(=C3C12)[C@](OCC3)(CCC)CC(=O)O	5.52288	399.489	1.644	-3.648	7	2	334	111.78	-0.889	none	none	none	high	0.483	0.52	0.984	29	7	0	7	4	7	3	0	0	16	0	1	0	0	0	0	1	1
CCOC(=O)N(CC(=O)O)C(=O)c1c(Br)ccc(c12)c(C(F)(F)F)c(cc2)OC	5.50864	478.216	3.859	-5.167	7	1	320	93.14	-18.306	none	high	high	none	0.448	0.516	0.895	29	11	0	11	0	7	2	2	10	8	2	1	0	0	0	0	0	1
c1ccccc1-c(n2)n(c(c23)ccc(c3)C(=O)O)C4CCCCC4	5.50864	320.391	4.194	-4.464	4	1	263	55.12	-4.256	none	none	none	none	0.458	0.386	0.854	24	4	0	4	0	3	4	3	15	7	4	1	0	0	0	2	1	1
c1ccsc1[C@@H]([C@H](C2)C(=O)O)N([C@@]2(C(=O)O)CC(C)C)C(=O)c(cc3)ccc3[N+]([O-])=O	5.49485	326.395	1.95	-3.347	5	1	266	82.68	-2.306	none	none	none	none	0.417	0.458	0.971	24	5	0	5	3	4	3	0	0	12	0	0	0	0	0	0	1	1
O=C(O)c(c1)ccc(c12)n(C3CCCC3)c(n2)-c4ccc(cc4)OCc5ccccc5	5.49485	326.222	4.205	-5.401	3	2	247	53.09	-4.389	none	high	high	low	0.429	0.357	0.936	21	5	0	5	1	3	3	2	9	8	0	0	0	0	0	1	0	1
Clc1ccc(Cl)c(c12)[nH]c3c2CCC[C@@]3(C(=O)O)CCC	5.49485	412.488	5.2	-5.535	5	1	346	64.35	-1.665	none	none	none	none	0.548	0.434	0.869	31	5	0	5	0	6	5	4	21	8	6	1	0	0	0	2	1	1
c1ccccc1CN([C@H]2C(C)C)C(=O)C(=C2O)C3=NS(=O)(=O)c(c34)c(ccc4)OCC(=O)N5CCOCC5	5.49485	539.607	2.063	-3.245	10	1	433	134.19	5.454	none	none	none	none	0.5	0.438	0.99	38	11	0	11	1	7	5	2	12	14	6	2	0	0	0	0	1	0
CC[C@H](C)[C@](CC(=O)O)(OCC1)C(=C12)N=C3[C@@H]2C(C#N)=CC=C3C	5.49485	446.479	2.084	-3.806	9	2	323	168.97	-2.674	none	none	none	none	0.387	0.45	0.957	31	10	0	10	3	7	3	2	11	11	3	1	0	0	0	0	0	3
C1CCCC1[C@](CC(=O)O)(OCC2)C(=C23)N=C4[C@@H]3C(Cl)=CC=C4Cl	5.48149	368.259	2.538	-4.689	4	1	276	58.89	-0.785	none	none	none	none	0.375	0.423	0.966	24	6	0	6	2	3	4	0	0	12	2	0	0	0	0	0	1	1
C1C[C@@H](C(C)(C)C)CC[C@H]1N(c2sc(cn2)C(=O)O)C(=O)c3ccc(cc3)Oc4ccccc4	5.46852	478.611	6.708	-7.598	6	1	382	107.97	-2.103	none	none	none	none	0.5	0.565	0.824	34	7	0	7	0	7	4	3	17	12	8	1	0	0	0	1	0	1
C1CCCCC1N(c2sc(cn2)C(=O)O)C(=O)c3ccc(cc3)Oc(cc4OC)ccc4OC	5.45593	482.555	5.06	-6.867	8	1	390	126.43	-1.431	none	none	none	none	0.529	0.566	0.835	34	9	0	9	0	8	4	3	17	12	4	1	0	0	0	1	0	1
c1cccc(c12)NC(=NS2(=O)=O)C3=C(O)[C@@H](N(C3=O)CCC(C)C)Cc4ccccc4	5.4477	439.535	2.886	-3.795	7	2	346	107.45	6.293	none	none	none	none	0.452	0.446	0.937	31	8	0	8	1	6	4	2	12	9	4	2	0	0	0	0	1	0
c1ccoc1-c(n2)n(c(c23)ccc(c3)C(=O)O)C4CCCCC4	5.4318	310.352	3.419	-3.814	5	1	263	68.26	-3.795	none	none	none	high	0.478	0.373	0.881	23	5	0	5	0	3	4	3	14	7	2	1	0	0	0	2	1	1
O=C(O)C(=O)CC(=O)c1c(OCCC)cccc1	5.40894	250.249	0.901	-2.555	5	1	227	80.67	-15.398	none	none	none	none	0.611	0.503	0.68	18	5	0	5	0	7	1	1	6	6	0	0	0	0	0	0	0	1
c1ccccc1C(=O)N/C(C(=O)O)=C\c(cc2)oc2-c3cc(F)ccc3	5.40894	351.332	3.801	-5.148	5	2	288	79.54	-0.749	high	high	none	none	0.577	0.455	0.788	26	6	0	6	0	5	3	3	17	1	2	1	0	0	0	0	0	1
c1ccccc1Cn(c(c23)nccc2)c(=O)c(c3O)C(=NS4(=O)=O)Nc(c45)cc(cc5)OC	5.40894	462.485	1.894	-4.096	9	2	357	129.57	6.26	none	none	none	none	0.455	0.365	0.981	33	10	0	10	0	4	5	3	18	5	3	2	0	0	0	1	1	0
c1ccccc1COc(c2)ccc(c23)n(CCC(C)C)c(=O)c(c3O)C(=NS4(=O)=O)Nc(c45)cccc5	5.4034	517.604	4.077	-5.366	8	2	401	116.68	0.499	none	none	none	none	0.459	0.402	0.971	37	9	0	9	0	7	5	3	18	9	4	2	0	0	0	0	1	0
c1cocc1-c(n2)n(C3CCCCC3)c(c24)ccc(c4)C(=O)N[C@H](C(=O)O)Cc5ccccc5	5.39794	454.521	5.254	-6.189	6	1	361	107.97	-2.986	none	none	none	none	0.531	0.538	0.812	32	8	0	8	0	7	4	3	17	9	4	1	0	0	0	1	0	1
CCOC(=O)c1c(O)c(=O)cc(o1)C(=O)OCC	5.39794	375.404	1.931	-3.292	8	2	295	146.72	-5.307	none	none	none	none	0.462	0.314	0.897	26	9	0	9	0	6	3	2	11	8	0	1	0	0	0	2	0	1
C1CCCCC1N(c2sc(cn2)C(=O)O)C(=O)c3ccc(cc3)OCc4c(F)cccc4	5.39794	256.209	-0.401	-1.61	7	1	219	99.13	-2.662	none	none	none	high	0.611	0.381	0.75	18	7	0	7	0	6	1	0	0	8	0	0	0	0	0	0	0	0
c1cccc(OC(F)(F)F)c1-c2oc(cc2)/C=C(C(=O)O)\NC(=O)c3ccccc3	5.39794	198.198	-0.045	-1.354	4	2	170	102.84	-6.164	none	none	none	none	0.615	0.409	0.645	13	5	0	5	0	3	1	1	5	2	0	0	0	0	0	0	0	1
O=C(O)C(=O)/C=C(O)/c1cscc1	5.39794	474.62	4.503	-4.823	7	1	384	104.65	-3.599	none	none	none	none	0.424	0.436	0.987	33	8	0	8	1	7	4	1	6	18	5	1	0	0	0	0	1	0
C1CCCc(c12)sc(c2C(=O)OCC)NC(=O)c3c(C(=O)O)nccn3	5.39794	417.338	4.799	-5.857	6	2	316	88.77	-7.409	high	high	none	none	0.533	0.51	0.834	30	9	0	9	0	7	3	3	17	3	4	1	0	0	0	0	0	1
c1ccc(OCC)c(c12)S(=O)(=O)N=C2C(=C3O)C(=O)N(CCC(C)(C)C)[C@H]3C4CCCCC4	5.39794	457.528	4.213	-5.402	7	2	370	97.36	-13.266	none	none	none	none	0.5	0.487	0.9	34	7	0	7	1	7	5	4	20	9	4	2	0	0	0	2	1	1
O=C(O)c(c1)ccc(c12)n(C3CCCC3)c(n2)-c4ccc(cc4)OCc5ccncc5	5.37675	413.476	4.199	-4.74	6	1	340	77.24	-1.665	none	none	none	none	0.548	0.434	0.869	31	6	0	6	0	6	5	4	21	8	6	1	0	0	0	3	1	1
c1ccccc1C(=O)Nc(c2)ccc(c23)n(CCC(C)C)c(=O)c(c3O)C(=NS4(=O)=O)Nc(c45)cccc5	5.37315	530.603	3.876	-5.537	9	3	417	136.55	3.847	none	none	none	none	0.447	0.398	0.975	38	10	0	10	0	6	5	3	18	7	4	3	0	0	0	0	1	0
CC(C)c1ccc(cc1)CC[C@]2(OC(=O)CC(=O)C2)C3CCCC3	5.36653	328.45	4.322	-4.714	3	0	288	43.37	-16.238	none	none	none	none	0.5	0.521	0.771	24	3	0	3	1	5	3	1	6	14	5	0	0	0	0	0	0	0
c1cc(Cl)ccc1Cn2cc(c(=O)c(c23)cc(OC)c(c3)OC)C4=N[C@H](C)[C@H](O4)c5ccccc5	5.36653	488.97	4.161	-6.172	6	0	390	60.36	3.861	none	none	none	none	0.457	0.387	0.951	35	7	0	7	2	6	5	3	18	9	4	0	0	0	0	0	0	0
c1cscc1C(=O)CC(=O)C(=O)O	5.34679	198.198	-0.105	-1.867	4	1	168	99.68	-13.909	none	none	none	none	0.615	0.36	0.645	13	5	0	5	0	4	1	1	5	2	0	0	0	0	0	0	0	1
c1ccccc1C(=O)N/C(C(=O)O)=C\c(cc2)oc2-c3ccc(Cl)cc3	5.33724	296.281	0.219	-1.704	6	2	273	103.32	-8.657	none	none	none	none	0.636	0.524	0.717	22	6	0	6	0	5	2	2	11	3	0	0	0	0	0	1	0	1
O=C(O)C(=O)/C=C(O)/c1cn(cc1)Cc2cc(C#N)ccc2	5.33724	367.787	4.306	-5.57	5	2	301	79.54	0.653	high	high	none	none	0.615	0.455	0.774	26	6	0	6	0	5	3	3	17	1	4	1	0	0	0	0	0	1
O[C@@H](C)C(=O)N/C(C(=O)O)=C\c1ccc(cc1)Oc2c(I)cccc2	5.31876	296.173	2.391	-2.617	4	1	230	65.99	1.488	none	high	high	high	0.471	0.36	0.76	17	7	0	7	0	1	2	1	6	6	3	1	0	0	0	0	0	0
C1CCCN1S(=O)(=O)c2c(O)c(Cl)cc(Cl)c2	5.31876	453.227	2.583	-5.388	6	3	299	95.86	-0.491	none	none	none	none	0.6	0.549	0.729	25	7	0	7	1	6	2	2	12	5	2	1	0	0	0	0	0	1
c1cc(C(=O)O)cc(c12)cc(C3CCCCC3)c(n2)-c4ccccc4	5.31876	331.414	5.348	-5.88	3	1	299	50.19	-5.803	none	none	none	none	0.48	0.323	0.846	25	3	0	3	0	3	4	3	16	7	4	0	0	0	0	1	0	1
CCCOC(=O)N(CC(=O)O)C(=O)c1c(Br)ccc(c12)c(C(F)(F)F)c(cc2)OC	5.3098	492.243	4.313	-5.437	7	1	330	93.14	-17.067	none	high	high	none	0.467	0.53	0.896	30	11	0	11	0	8	2	2	10	9	2	1	0	0	0	0	0	1
c1cc(C)ccc1C(=O)CC(=O)C(=O)O	5.30103	448.424	3.372	-5.365	6	2	331	84.47	4.311	low	none	none	none	0.394	0.404	1.023	33	8	0	8	0	5	5	4	18	4	0	1	0	0	0	1	0	1
O=C(O)CN(C(=O)OC)C(=O)c1c(Cl)ccc(c12)c(C(F)(F)F)c(cc2)OC	5.30103	320.815	3.74	-4.579	3	0	278	43.37	-16.081	none	none	none	none	0.455	0.507	0.806	22	4	0	4	1	4	3	1	6	11	2	0	0	0	0	0	0	0
Clc1cccc(c1)CC[C@]2(OC(=O)CC(=O)C2)C3CCCC3	5.30103	419.738	3.333	-4.769	7	1	295	93.14	-13.366	none	high	high	none	0.429	0.511	0.891	28	11	0	11	0	6	2	2	10	7	2	1	0	0	0	0	0	1
CCc(co1)c(c12)ccc3c2c(-c4ccc[nH]c4=O)c(C(=O)O)n3Cc5cc(F)ccc5F	5.30103	206.196	0.454	-2.311	4	1	181	71.44	-15.196	none	none	none	none	0.667	0.492	0.559	15	4	0	4	0	4	1	1	6	3	2	0	0	0	0	0	0	1
Cc1cc(Cl)c(C)cc1S(=O)(=O)Nc(c2C(=O)O)cc(s2)-c3ccccc3	5.30103	421.924	4.503	-6.503	5	2	309	120.09	2.297	none	none	none	none	0.519	0.409	0.862	27	8	0	8	0	4	3	3	17	4	3	1	0	0	0	0	0	1
c1cccc(c12)NC(=NS2(=O)=O)c(c3O)c(=O)n(c(c34)cccc4)NCc5ccc(C)cc5	5.30094	460.513	1.986	-4.156	8	3	340	119.48	4.435	none	none	none	none	0.485	0.426	0.961	33	9	0	9	0	4	5	3	18	5	3	1	0	0	0	0	1	0
O=C(O)C(=O)CC(=O)c1ccncc1	5.29243	504.528	6.001	-6.653	6	1	378	107.97	-8.835	none	none	none	none	0.486	0.554	0.828	35	10	0	10	0	8	4	3	17	10	6	1	0	0	0	1	0	1
CC(=O)CC(=O)C(=O)O	5.29243	434.555	3.832	-3.927	7	1	341	104.65	-0.441	none	none	none	none	0.467	0.418	0.979	30	8	0	8	1	7	3	1	6	15	4	1	0	0	0	0	1	0
c1cc(C(C)(C)C)ccc1C(=O)CC(=O)C(=O)O	5.29243	375.729	3.074	-4.172	5	1	280	66.84	-6.936	none	high	none	none	0.48	0.487	0.865	25	9	0	9	0	5	2	2	10	6	2	1	0	0	0	0	0	1
OC[C@H]1O[C@@H]([C@@H](O)[C@]1(O)C)n2cnc(c23)c(N)ncn3	5.284	506.5	6.299	-7.854	7	1	382	117.2	-9.511	none	none	none	none	0.514	0.61	0.826	35	11	0	11	0	8	4	3	17	10	6	1	0	0	0	1	0	1
COc1c(O)nc(nc1C(=O)O)-c2ccc(Cl)cc2	5.284	384.842	4.096	-5.247	5	2	304	107.53	0.786	none	none	none	none	0.577	0.5	0.797	26	7	0	7	0	5	3	3	17	1	2	1	0	0	0	1	0	1
O=C(O)c1nc(nc(c1O)OC)-c2cc(O)ccc2	5.27572	524.621	2.65	-4.954	9	2	404	165.12	5.557	none	none	none	low	0.444	0.388	0.995	36	11	0	11	0	6	5	2	11	9	2	1	0	0	0	0	1	0
n1cc(C(=O)O)sc1N(C(CC2)CCS2(=O)=O)C(=O)c3ccc(cc3)Oc4ccccc4	5.26761	436.531	5.441	-6.905	6	1	349	107.97	3.82	none	none	none	none	0.516	0.561	0.816	31	7	0	7	0	6	4	3	17	9	6	1	0	0	0	1	0	1
s1cc(C(=O)O)nc1N(C(C)C)C(=O)c2ccc(cc2)Oc3ccccc3	5.25181	401.339	4.549	-5.612	5	2	296	79.54	-6.599	high	high	none	none	0.517	0.5	0.844	29	8	0	8	0	6	3	3	17	2	4	1	0	0	0	0	0	1
OC(=O)c(n1)c(O)c(O)nc1Cc2ccccc2	5.23657	359.774	4.448	-5.443	3	2	262	53.09	-11.579	none	none	none	low	0.417	0.405	0.951	24	7	0	7	1	4	3	2	9	9	2	0	0	0	0	1	0	1
OC(=O)c(c1)ccc(c12)cc(C3CCCCC3)c(n2)-c4ccccc4	5.22548	318.78	0.845	-2.45	6	2	249	109.08	0.82	high	none	none	none	0.5	0.423	0.819	20	8	0	8	1	2	2	1	6	7	1	1	1	0	1	0	0	1
c1ccccc1-c(nc(c23)cc([nH]3)C(=O)O)n2C4CCCCC4	5.22185	477.412	1.904	-4.201	6	2	355	144.64	4.105	none	none	none	none	0.607	0.43	0.834	28	11	0	11	1	4	3	2	12	7	3	0	0	0	0	0	0	0
COc1ccc(cc1)CC[C@@]2(CCC)OC(=O)CC(=O)C2	5.22185	464.584	6.071	-7.328	6	1	370	107.97	0.842	none	none	none	low	0.485	0.549	0.831	33	7	0	7	2	6	4	3	17	11	5	1	0	0	0	1	0	1
OCCNc1ccc(c2c13)CN(Cc2ccc3)c4cccc(Br)c4	5.20066	298.316	2.746	-5.029	4	2	251	76.88	-9.458	none	none	low	none	0.455	0.298	0.958	22	5	0	5	1	3	3	2	9	6	0	0	0	0	0	1	0	1
c1ccccc1CCC(=O)C(=O)O	5.20066	328.194	1.99	-3.903	4	1	250	58.89	2.358	none	none	none	none	0.429	0.461	0.944	21	6	0	6	2	3	3	0	0	9	0	0	0	0	0	0	1	1
c1ccccc1C(=O)C[C@H](O)C(=O)O	5.20066	560.65	2.582	-4.908	11	2	415	183.58	2.91	none	none	none	none	0.5	0.423	0.982	38	13	0	13	1	10	4	2	11	13	2	1	0	0	0	0	1	0
CC(C)(C)C(=O)CC(=O)C(=O)O	5.1986	326.419	3.978	-4.364	4	1	269	83.36	-3.545	none	none	none	none	0.478	0.373	0.869	23	5	0	5	0	3	4	3	14	7	2	1	0	0	0	2	1	1
n1cc(O)c(O)nc1-c2cc(O)ccc2	5.19382	520.297	5.098	-5.774	7	1	356	93.14	-23.911	none	high	high	none	0.438	0.534	0.898	32	11	0	11	0	8	2	2	10	11	4	1	0	0	0	0	0	1
O=C(O)c1nc(sc1)NC(=O)c2ccc(cc2)Oc3ccccc3	5.19382	276.335	2.486	-3.689	5	1	243	58.64	1.439	none	none	none	none	0.55	0.442	0.758	20	5	0	5	0	3	2	1	6	8	2	2	0	0	0	0	0	0
C1CCCCC1c2cc(/C=C/C(=O)O)[nH]c2-c3ccccn3	5.18709	333.387	2.19	-4.031	7	2	285	87.74	2.015	high	none	none	none	0.458	0.413	0.85	24	7	0	7	0	4	2	1	6	9	2	3	0	0	0	0	0	0
c1cccnc1-c(n2)[nH]c(c23)ccc(c3)C(=O)O	5.18689	510.613	3.559	-5.067	9	3	419	136.55	3.928	none	none	none	none	0.444	0.413	0.972	36	10	0	10	0	7	4	2	12	11	3	3	0	0	0	0	1	0
O=C(O)CN(C)C(=O)c1c(Cl)ccc(c12)c(C(F)(F)F)c(cc2)OC	5.17393	319.404	2.383	-3.725	6	1	267	61.88	2.181	none	none	none	none	0.478	0.448	0.839	23	6	0	6	0	4	2	1	6	11	3	2	1	0	1	0	0	0
C1CCCCC1N(c2sc(cn2)C(=O)O)C(=O)c3ccc(cc3)OCc(c4C(F)(F)F)cccc4	5.17393	323.303	1.354	-3.568	6	2	273	107.62	-10.846	none	none	none	none	0.625	0.469	0.703	24	6	0	6	0	6	2	2	12	4	0	0	0	0	0	0	0	1
CC(C)CCN([C@H]1C(C)(C)C)C(=O)C(=C1O)C2=NS(=O)(=O)c(c23)c(ccc3)OCC	5.17393	333.342	3.7	-4.834	5	2	280	79.54	0.591	high	high	none	none	0.6	0.456	0.742	25	5	0	5	0	5	3	3	17	1	4	1	0	0	0	0	0	1
C1CCCCC1N(c2sc(cn2)C(=O)O)C(=O)c3ccc(cc3)Oc(ccc4)cc4OC(F)(F)F	5.17393	250.293	1.489	-2.779	4	2	195	74.6	-6.384	none	none	none	none	0.5	0.34	0.711	18	4	0	4	0	3	4	0	0	12	6	0	0	0	0	0	0	1
c1cccc(Cl)c1-c2sc(nc2)/C=C(C(=O)O)\NC(=O)c3ccccc3	5.1549	505.347	5.061	-7.113	5	2	348	75.63	-1.54	none	none	none	none	0.621	0.513	0.733	29	6	0	6	0	8	3	2	12	9	4	1	0	0	0	0	0	1
s1cccc1-c(c2O)nn(CCC(C)C)c(=O)c2C(N3)=NS(=O)(=O)c(c34)cc(cc4)C5=CCCC5=O	5.1549	442.559	5.019	-5.885	6	1	352	136.21	-0.902	none	none	none	none	0.533	0.548	0.806	30	8	0	8	0	7	4	3	16	9	4	1	0	0	0	1	0	1
C1C[C@H](C)CC[C@@H]1N(c2nc(cs2)C(=O)O)C(=O)c3ccc(cc3)Oc4ccccc4	5.1549	422.504	5.2	-6.831	6	1	338	107.97	-1.511	none	none	none	none	0.533	0.572	0.803	30	7	0	7	0	6	4	3	17	8	6	1	0	0	0	1	0	1
c1cccc(C(F)(F)F)c1-c2oc(cc2)/C=C(C(=O)O)\NC(=O)c3ccccc3	5.1549	254.309	-0.063	-3.67	3	1	210	103.72	-0.74	none	none	none	none	0.625	0.292	0.666	16	6	0	6	0	1	2	1	6	3	2	0	0	0	0	0	0	0
FC(F)(F)c1ccc(Cl)c(c12)[nH]c3c2CCC[C@@]3(C(=O)O)CCC	5.1549	453.457	0.402	-3.454	9	4	360	139.34	4.737	none	none	none	none	0.412	0.422	0.971	34	9	0	9	0	5	5	3	15	2	0	3	0	0	0	2	1	1
O=C(O)[C@@H]1CCCN1S(=O)(=O)c2c(N)cc(C)c(Cl)c2	5.1549	470.571	4.686	-4.712	7	1	398	78.27	-2.606	none	none	none	none	0.514	0.413	0.911	35	7	0	7	0	7	5	4	21	11	2	2	0	0	0	3	1	0
n1cc(C(=O)O)sc1N([C@@H](CC2(C)C)C[C@H](C2)C)C(=O)c3ccc(cc3)Oc4ccccc4	5.12494	340.806	2.586	-3.893	4	2	275	128.14	-6.075	none	none	none	none	0.571	0.526	0.762	21	7	0	7	0	5	2	2	11	3	0	0	0	0	0	0	0	1
c1cc(Cl)c(Cl)cc1/C=C2\SC(=S)N([C@@H]2O)NS(=O)(=O)c3ccc(cc3)OC	5.11919	436.531	5.441	-6.905	6	1	355	107.97	0.075	none	none	none	low	0.516	0.563	0.827	31	7	0	7	2	6	4	3	17	9	4	1	0	0	0	1	0	1
N#Cc1c(F)cc(C)c(c12)[nH]c3c2CC[C@]3(C(=O)O)CC=C	5.11919	331.245	1.046	-2.211	6	2	242	94.91	-5.603	none	none	none	none	0.522	0.575	0.804	23	9	0	9	2	4	2	1	6	7	4	1	0	0	0	0	0	2
s1cccc1-c(c2O)nn(CCC(C)C)c(=O)c2C(N3)=NS(=O)(=O)c(c34)cc(cc4)O[C@H](C)C(=O)OCC	5.11919	262.308	2.211	-3.375	5	2	223	69.64	1.392	none	none	none	none	0.526	0.456	0.744	19	5	0	5	0	2	2	1	6	7	2	2	0	0	0	0	0	0
O=C(O)C[C@](CC)(OCC1)C(=C12)N=C3[C@@H]2C(Cl)=CC=C3Cl	5.09691	298.293	1.458	-3.308	5	1	256	80.67	-15.269	none	none	none	none	0.636	0.535	0.67	22	5	0	5	0	7	2	2	12	4	2	0	0	0	0	0	0	1
c1cscc1-c(n2)n(c(c23)ccc(c3)C(=O)O)C4CCCCC4	5.09151	286.305	2.588	-4.746	4	2	237	76.88	-8.213	none	none	none	none	0.476	0.317	0.945	21	5	0	5	1	3	3	2	9	7	0	0	0	0	0	1	0	1
CC(C)(C)COC(=O)N(CC(=O)O)C(=O)c1c(Br)ccc(c12)c(C(F)(F)F)c(cc2)OC	5.08619	281.331	1.059	-2.606	5	2	236	106.08	-4.484	none	none	none	none	0.632	0.45	0.702	19	6	0	6	0	4	2	1	5	7	2	0	0	0	0	0	0	1
COc1ccc(cc1C(C)(C)C)N2CCC(=O)NC2=O	5.08092	300.284	2.087	-3.479	4	2	252	74.6	-8.008	none	none	none	none	0.591	0.489	0.749	22	5	0	5	0	5	2	2	12	3	2	0	0	0	0	0	0	1
COc1cc(NC(=O)C)c(cc1C(C)(C)C)N2CCC(=O)NC2=O	5.07572	602.282	-8.998	-0.263	20	7	386	334.59	-23.88	high	none	none	none	0.474	0.565	0.998	38	23	0	23	6	9	4	3	14	20	1	1	0	0	0	5	0	4
CC(C)CC(=O)Nc(c1)ccc(c12)n(CCC(C)C)c(=O)c(c2O)C(=NS3(=O)=O)Nc(c34)cccc4	5.07572	586.283	-10.298	0.517	19	7	399	320.39	-28.621	high	high	none	none	0.459	0.571	0.993	37	22	0	22	6	9	4	2	9	20	1	1	0	0	0	3	0	4
O=C(O)C(=O)/C=C(O)/c1cc(ccc1)OCc(cc2C#N)ccc2	5.07572	361.361	-1.544	-3.282	11	4	278	157.36	-0.188	high	none	none	none	0.462	0.354	0.971	26	11	0	11	4	3	4	3	14	11	0	1	0	0	0	6	0	0
COc1cc(N(C)C)c(cc1C(C)(C)C)N2CCC(=O)NC2=O	5.07058	466.556	5.083	-5.893	7	1	365	117.2	-1.555	none	none	none	none	0.515	0.535	0.82	33	8	0	8	0	8	4	3	17	11	4	1	0	0	0	1	0	1
c1ccccc1C(=O)N/C(C(=O)O)=C\c(cc2)oc2-c3ccccc3	5.07058	452.53	5.13	-6.849	7	1	367	117.2	-1.431	none	none	none	none	0.5	0.555	0.825	32	8	0	8	0	7	4	3	17	10	4	1	0	0	0	1	0	1
O=C(O)C(=O)/C=C(O)/C12C[C@H]3C[C@@H](C1)C[C@@H](C2)C3	5.02687	382.286	2.992	-4.959	4	1	295	58.89	-0.531	none	none	none	none	0.4	0.452	0.96	25	6	0	6	2	4	4	0	0	13	2	0	0	0	0	0	1	1
c1cccnc1-c(n2)n(C3CCCCC3)c(c24)ccc(c4)C(=O)NCc(c5)ccc(OC)c5OC	5.02687	283.22	-0.3	-3.108	9	3	227	177.6	-4.386	none	none	none	none	0.526	0.376	0.788	19	10	0	10	0	3	2	2	11	4	0	0	0	0	0	2	2	2
C1CCCCC1N(c2sc(cn2)C(=O)O)C(=O)c3ccc(cc3)OCc4sccc4	5.02687	387.434	4.917	-6.174	5	2	330	75.63	-0.548	none	none	high	none	0.586	0.54	0.74	29	5	0	5	0	7	3	3	18	4	4	1	0	0	0	0	0	1
C1CCCCC1N(c2sc(cn2)C(=O)O)C(=O)c3ccc(cc3)Oc4ccccc4	5.02228	447.577	4.879	-5.71	6	2	348	76.27	-1.84	none	none	none	none	0.424	0.426	0.962	33	6	0	6	0	2	4	3	14	13	2	2	0	0	0	1	0	0
C1CCCC1CCC(=O)NC(\C(=O)O)=C/c2ccc(cc2)Oc3c(I)cccc3	5.00436	306.312	1.954	-3.489	4	2	254	102.84	-6.522	none	none	none	none	0.571	0.483	0.734	21	6	0	6	0	5	2	2	11	3	0	0	0	0	0	0	0	1
O=C1N(N)C(=S)S/C1=C\c2ccc(F)cc2	5.00261	412.469	3.566	-5.091	8	1	316	107.53	5.109	none	none	none	none	0.448	0.398	0.943	29	9	0	9	0	3	4	2	12	6	2	3	0	0	0	0	1	0
O=c1[nH]cccc1-c2c(C(=O)O)n(Cc(ccn3)cc3N)c(c24)ccc(c4)-c5cccc(=O)[nH]5	5	300.332	2.93	-5.016	4	2	246	76.88	-10.093	none	none	none	none	0.455	0.346	0.945	22	5	0	5	1	3	3	2	9	8	0	0	0	0	0	1	0	1
O=C(O)C(=O)/C=C(O)/c1c(scc1)Sc2cc(Cl)ccc2	5	310.356	2.167	-3.338	6	2	256	83.8	-3.959	none	none	none	none	0.478	0.373	0.881	23	6	0	6	0	3	4	3	14	7	2	2	0	0	0	4	2	1
C1CCC[C@@H](C)[C@@H]1N(c2nc(cs2)C(=O)O)C(=O)c3ccc(cc3)Oc4ccccc4	5	390.507	0.891	-3.223	5	1	298	132.25	-4.771	none	none	none	none	0.6	0.418	0.806	25	8	0	8	0	3	3	2	12	4	5	0	0	0	0	0	0	0
O=C(O)[C@H](C1)C[C@@H](C(=O)O)N1C(=O)c2ccc(C(F)(F)F)cc2	5	487.946	3.777	-4.258	8	0	392	82.37	0.092	none	none	none	none	0.486	0.436	0.942	35	9	0	9	0	7	5	4	23	6	4	0	0	0	0	4	0	0
CC(C)(C)c1cc(ccc1O)N2CCC(=O)NC2=O	5	501.969	4.623	-5.408	7	0	402	77.69	3.134	none	none	none	none	0.5	0.454	0.942	36	8	0	8	0	8	5	4	23	7	4	0	0	0	0	2	0	0
O=C(O)C(=O)CC(=O)c1cc(ccc1)OCc2ccccc2	5	508.36	4.782	-7.367	7	0	385	77.69	4.184	none	none	none	none	0.486	0.383	0.938	35	9	0	9	0	6	5	4	23	5	4	0	0	0	0	2	0	0
N#Cc1ccc(F)c(c12)[nH]c3c2CC[C@]3(C(=O)O)CCC	5	447.531	6.414	-7.842	5	1	370	63.59	-5.66	none	none	high	low	0.515	0.459	0.897	33	7	0	7	1	9	4	4	22	8	4	0	0	0	0	4	0	0
C1CCCCN1c2sc(cc2)\C(O)=C\C(=O)C(=O)O	4.99996	438.507	1.686	-3.134	8	2	338	110.69	6.122	none	none	none	low	0.452	0.383	0.954	31	9	0	9	0	4	5	2	12	9	3	2	1	1	0	0	2	0
O=C(O)C(=O)/C=C(O)/c1c(cccc1)Cc2ccc(F)cc2	4.99996	483.544	3.048	-4.466	9	2	398	133.75	1.346	none	none	none	none	0.471	0.377	0.973	34	10	0	10	0	7	4	2	12	10	2	2	0	0	0	0	1	0
n1cnc(N)c(c12)c(-c(nn3)cn3C)cn2[C@@H]([C@@]4(C)O)O[C@H](CO)[C@@H]4O	4.99996	537.373	3.166	-5.041	7	2	341	107.45	5.876	none	none	none	none	0.433	0.353	0.958	30	9	0	9	0	4	4	2	12	7	2	2	0	0	0	0	1	0
O=P(O)(O)O[P@](=O)(O)O[P@@](=O)(O)OC[C@@H]([C@@H](O)[C@@]1(C)O)O[C@@H]1n(c(c23)ncnc3N)cc2C4=CN=NC4	4.99996	490.377	3.454	-4.859	7	2	348	107.45	3.044	none	none	none	none	0.433	0.353	0.959	30	9	0	9	0	4	4	2	12	7	2	2	0	0	0	0	1	0
Cc1noc(n1)-c(c(c23)c(N)ncn3)cn2[C@@H]([C@@]4(C)O)O[C@@H]([C@@H]4O)CO[P@@](=O)(O)O[P@](=O)(O)OP(=O)(O)O	4.99996	455.49	1.643	-4.038	9	3	349	144.75	3.516	none	none	none	none	0.438	0.374	0.969	32	10	0	10	0	5	4	2	12	8	2	2	0	0	0	0	1	1
C1CCCCC1N(c2sc(cn2)C(=O)O)C(=O)c3ccc(cc3)Oc4c(OC)cccc4	4.99996	487.579	4.195	-5.508	7	2	384	107.45	2.803	none	none	none	none	0.457	0.405	0.96	35	8	0	8	0	4	5	3	18	7	5	2	0	0	0	0	1	0
C1CCCCC1N(c2sc(cn2)C(=O)O)C(=O)c3ccc(cc3)OCc4c(OC)cccc4	4.99996	456.478	1.236	-4.485	10	2	350	153.27	-1.621	none	none	none	none	0.438	0.374	0.969	32	11	0	11	0	5	4	2	12	8	2	2	0	0	0	0	1	1
c1ccccc1C(=O)N/C(C(=O)O)=C\c2ccc(cc2)Oc3c(CC)cccc3	4.99996	456.478	1.236	-4.485	10	2	335	153.27	-1.183	none	none	none	none	0.406	0.387	0.987	32	11	0	11	0	5	4	2	12	8	2	2	0	0	0	0	1	1
O=C(O)c(n1)c(O)c(O)nc1-c2scc(c2)[N+](=O)[O-]	4.99996	395.482	3.111	-4.492	6	1	315	87.22	5.857	none	none	none	none	0.464	0.376	0.924	28	7	0	7	0	4	4	2	12	6	2	2	0	0	0	0	1	0
C1CCCC1C[C@](CC(=O)O)(OCC2)C(=C23)N=C4[C@@H]3C(Cl)=CC=C4Cl	4.99996	410.497	2.331	-4.101	7	2	322	113.24	5.537	none	none	none	none	0.448	0.367	0.952	29	8	0	8	0	4	4	2	12	6	2	2	0	0	0	0	1	0
O=C(C1)NCCCCCCNC(=O)c(c2)ccc(c2n13)c(c3-c4cocc4)C5CCCCC5	4.99996	395.482	3.023	-4.78	6	1	310	87.22	4.707	none	none	none	none	0.464	0.375	0.926	28	7	0	7	0	4	4	2	12	6	2	1	0	0	0	0	1	0
O=C(O)C(=O)/C=C(O)/c1c(ccs1)Cc2cc(F)ccc2	4.99996	426.452	0.836	-3.416	9	3	339	150.54	5.152	none	none	none	none	0.467	0.368	0.953	30	10	0	10	0	5	4	2	12	5	1	3	0	0	0	0	1	0
c1cccc(c12)n(CCC(C)C)c(=O)n(c2=O)C(=NS3(=O)=O)Nc(c34)cccc4	4.99996	333.39	2.983	-3.213	5	2	277	69.22	2.622	none	none	none	none	0.48	0.333	0.914	25	5	0	5	0	4	4	3	15	5	0	2	0	0	0	2	1	0
[nH]1ccnc1-c(n2)n(c(c23)ccc(c3)C(=O)O)C4CCCCC4	4.99996	341.346	2.204	-3.773	7	3	256	120.26	1.44	none	none	none	none	0.5	0.281	0.904	24	8	0	8	0	1	4	3	16	3	1	1	0	0	0	1	2	0
c1cc(F)ccc1-c(n2)c(-c3ccc(F)cc3)nc(c24)ncnc4NC[C@@H](CC)CCCC	4.99996	445.498	3.043	-4.46	7	2	360	107.45	6.132	none	none	none	none	0.469	0.372	0.955	32	8	0	8	0	4	5	3	18	4	3	2	0	0	0	0	1	0
c1cc(C)ccc1/C=C2\SC(=S)N(C2=O)NS(=O)(=O)c3ccccc3	4.99996	451.526	2.828	-4.36	7	2	341	135.69	6.08	none	none	none	none	0.452	0.357	0.958	31	9	0	9	0	4	5	3	17	4	1	2	0	0	0	0	1	0
N#Cc1ccc(F)c(c12)[nH]c3c2CCC[C@@]3(C(=O)O)CCC	4.99996	391.401	3.107	-4.288	6	2	308	86.55	3.423	none	none	none	none	0.448	0.322	0.926	29	7	0	7	0	4	5	3	16	7	1	1	0	0	0	2	2	0
c1cc(Cl)ccc1Cn2cc(c(=O)c(c23)cc(OC)c(c3)OC)-c4onc(n4)-c5ccc(Cl)cc5	4.99996	444.442	0.646	-2.744	9	2	328	127.76	5.661	none	none	none	none	0.419	0.379	0.968	31	11	0	11	0	3	4	2	12	5	2	3	0	0	0	0	1	0
c1cc(Cl)ccc1Cn2cc(c(=O)c(c23)cc(OC)c(c3)OC)-c4nnn(n4)Cc5ccccc5	4.95861	378.814	4.171	-5.117	5	2	298	79.29	-0.313	none	none	none	none	0.556	0.471	0.803	27	6	0	6	0	5	3	3	18	1	2	1	0	0	0	1	0	1
c1cc(Cl)ccc1Cn2cc(c(=O)c(c23)cc(OC)c(c3)OC)-c4noc(n4)CCc5ccccc5	4.95861	526.636	3.414	-5.458	9	2	405	165.12	3.333	none	none	low	high	0.444	0.39	0.989	36	11	0	11	1	6	5	2	11	11	2	1	0	0	0	0	1	0
c1cccc(c12)n(CCC(C)C)cc(c2=O)C(=NS3(=O)=O)Nc(c34)cccc4	4.95078	350.417	4.123	-4.482	5	1	301	64.35	-4.143	none	none	none	none	0.5	0.405	0.862	26	5	0	5	0	4	4	3	15	9	4	1	0	0	0	2	1	1
CCOC(=O)c(cc1)cc(c12)n(CCC(C)C)c(=O)c(c2O)C(=NS3(=O)=O)Nc(c34)cccc4	4.94692	415.319	2.658	-4.051	8	1	300	102.37	-13.427	low	high	high	none	0.414	0.513	0.926	29	11	0	11	0	7	2	2	10	9	2	1	0	0	0	0	0	1
c1ccc([N+](=O)[O-])c(c12)n(CCC(C)C)c(=O)c(c2O)C(=NS3(=O)=O)Nc(c34)cccc4	4.9431	401.482	3.005	-3.346	6	2	282	123.15	2.285	none	none	none	none	0.357	0.438	0.951	28	7	0	7	3	6	3	2	11	10	3	1	0	0	0	0	0	2
c1cccc(c12)nc(O)c(c2O)C(=NS3(=O)=O)Nc(c34)cccc4	4.92082	206.196	0.514	-1.798	4	2	188	74.6	-6.632	none	none	none	none	0.6	0.374	0.59	15	4	0	4	0	3	1	1	6	3	0	0	0	0	0	0	0	1
c1cc(C(=O)O)cc(c12)n(CCC(C)C)c(=O)c(c2O)C(=NS3(=O)=O)Nc(c34)cccc4	4.92082	598.294	-9.081	-0.157	19	7	404	321.45	-24.732	high	none	none	none	0.474	0.564	0.979	38	22	0	22	6	9	4	3	15	19	3	1	0	0	0	5	0	4
c1cccc(c12)n(CCC(C)C)c(=O)c(c2N)C(=NS3(=O)=O)Nc(c34)cccc4	4.92082	529.389	6.199	-7.708	6	3	394	87.66	1.158	none	none	none	none	0.514	0.507	0.782	35	7	0	7	0	7	4	4	24	2	6	2	0	0	0	0	0	0
c1ccccc1CCn(c(c23)cccc2)c(=O)c(c3O)C(=NS4(=O)=O)Nc(c45)cccc5	4.92082	351.332	3.801	-5.148	5	2	286	79.54	-0.749	high	high	none	none	0.615	0.455	0.774	26	6	0	6	0	5	3	3	17	1	4	1	0	0	0	0	0	1
c1c(I)ccc(c12)n(CCC(C)C)c(=O)c(c2O)C(=NS3(=O)=O)Nc(c34)cccc4	4.92082	307.352	2.942	-3.091	5	1	260	68.01	-1.488	none	none	none	none	0.478	0.26	0.883	23	5	0	5	0	3	4	3	15	6	2	1	0	0	0	3	1	1
c1cscc1CCn(c(c23)cccc2)c(=O)c(c3O)C(=NS4(=O)=O)Nc(c45)cccc5	4.92082	332.138	1.409	-2.905	6	2	248	94.91	1.646	none	none	none	none	0.524	0.526	0.812	21	8	0	8	2	3	2	1	6	6	0	1	0	0	0	0	0	2
c1cc(C(C)(C)C)ccc1Cn(c(c23)cccc2)c(=O)c(c3O)C(=NS4(=O)=O)Nc(c45)cccc5	4.88606	440.543	4.443	-6.628	6	1	350	133.27	3.789	none	none	none	none	0.533	0.577	0.846	30	8	0	8	0	6	4	3	17	8	6	1	0	0	0	1	0	1
c1cccc(c12)n(CCCC)c(=O)c(c2O)-c([nH]3)nc(c34)cccc4	4.88606	524.701	2.52	-3.98	8	1	391	128.82	2.773	none	none	none	high	0.429	0.511	1.002	35	10	0	10	1	7	3	1	6	17	5	2	0	0	0	0	0	0
c1cc([N+](=O)[O-])cc(c12)n(CCC(C)C)c(=O)c(c2O)C(=NS3(=O)=O)Nc(c34)cccc4	4.88606	287.27	0.091	-0.659	6	3	247	99.76	-3.783	none	none	none	none	0.619	0.506	0.715	21	6	0	6	0	5	2	2	11	4	2	0	0	0	0	1	0	1
c1cc(Br)cc(c12)n(CCC(C)C)c(=O)c(c2O)C(=NS3(=O)=O)Nc(c34)cccc4	4.88606	335.406	3.553	-3.521	5	1	260	68.01	-3.26	none	none	none	low	0.44	0.308	0.9	25	5	0	5	2	3	4	3	15	8	0	1	0	0	0	3	1	1
c1cccc(c12)n(CCCC(=O)N)c(=O)c(c2O)C(=NS3(=O)=O)Nc(c34)cccc4	4.88606	439.468	5.365	-7.467	5	1	361	63.59	-1.141	none	none	none	none	0.515	0.4	0.897	33	7	0	7	0	6	5	5	28	2	6	0	0	0	0	4	0	0
C1CCCN1CCn(c(c23)cccc2)c(=O)c(c3O)C(=NS4(=O)=O)Nc(c45)cccc5	4.87943	412.469	2.22	-3.973	8	2	315	120.34	5.151	none	none	none	none	0.414	0.345	0.972	29	9	0	9	0	4	4	2	12	7	3	2	0	0	0	1	1	0
c1cccc(c12)n(CCC(C)C)c(=O)c(c2)C(=NS3(=O)=O)Nc(c34)cccc4	4.86012	326.419	3.994	-5.039	4	1	271	83.36	-1.775	none	none	none	none	0.478	0.381	0.863	23	5	0	5	0	3	4	3	14	7	4	1	0	0	0	2	1	1
c1c(F)ccc(c12)n(CCC3CC3)c(=O)c(c2O)-c(nc4O)nc(c45)cccc5	4.85387	641.81	5.194	-5.405	10	2	537	106.95	0.598	none	none	none	none	0.596	0.52	0.9	47	10	0	10	0	15	5	4	21	20	5	3	1	1	0	2	2	0
c1c(F)ccc(c12)n(CC(=O)N(C)C)c(=O)c(c2O)C(=NS3(=O)=O)Nc(c34)cccc4	4.85387	210.184	0.101	-1.848	5	2	183	87.74	-8.737	none	none	high	none	0.6	0.383	0.677	15	5	0	5	0	3	1	1	5	4	0	0	0	0	0	0	0	1
O=C(O)c1oc(cc(=O)c1O)C(=O)N(CC)CC	4.85387	462.467	4.795	-6.951	6	3	373	101.65	-9.147	low	high	none	none	0.576	0.553	0.803	33	9	0	9	0	9	3	2	12	10	6	1	1	0	1	0	0	1
COC(=O)c1c(O)c(=O)cc(o1)C(=O)O	4.83863	284.289	2.402	-4.685	4	2	237	76.88	-9.437	none	none	low	none	0.476	0.309	0.946	21	5	0	5	1	3	3	2	9	5	0	0	0	0	0	1	0	1
c1cc(OC)ccc1-c(n2)c(-c3ccc(cc3)OC)nc(c24)ncnc4O	4.82391	296.369	3.173	-5.046	4	2	252	76.88	-8.753	none	none	none	none	0.455	0.346	0.951	22	4	0	4	1	3	3	2	9	9	0	0	0	0	0	1	0	1
c1ccccc1-c(n2)c(-c3ccccc3)nc(c24)ncnc4NCCc(cc5)ccc5F	4.82391	420.489	0.658	-3.59	7	1	313	150.71	-3.147	none	none	high	none	0.556	0.396	0.842	27	10	0	10	0	3	4	2	12	6	3	0	0	0	0	0	0	0
c1ccc(OC)cc1-c(n2)c(-c3cc(OC)ccc3)nc(c24)ncnc4O	4.82391	300.32	3.323	-5.048	5	1	250	71.79	-1.772	none	none	none	none	0.435	0.337	0.843	23	5	0	5	0	2	4	4	22	1	4	0	0	0	0	4	2	0
c1cc(C)ccc1-c(n2)c(-c3ccc(C)cc3)nc(c24)ncnc4O	4.82391	389.406	4.087	-5.689	6	2	329	84.86	-0.303	none	none	none	none	0.586	0.524	0.74	29	6	0	6	0	7	3	3	18	4	4	1	0	0	0	0	0	1
n1cnc(O)c(n2)c1nc(c23)c4c(cccc4)c5c3cccc5	4.82391	476.341	5.45	-7.245	5	2	352	75.63	-5.094	none	none	none	none	0.633	0.509	0.751	30	7	0	7	0	8	3	2	12	9	4	1	0	0	0	0	0	1
c1ccccc1-c(n2)c(-c3ccccc3)nc(c24)ncnc4N5CCCCC5	4.79588	540.421	4.153	-6.802	6	1	414	61.88	2.853	none	none	none	none	0.486	0.472	0.928	37	9	0	9	0	6	5	3	18	8	6	1	1	0	1	0	0	0
c1ccccc1C(=O)N/C(C(=O)O)=C\c(cnc2)cc2-c3c(Cl)cccc3	4.79588	383.447	1.116	-2.416	7	1	318	102.99	-1.577	none	none	none	high	0.429	0.5	0.988	28	7	0	7	2	5	3	0	0	13	1	1	0	0	0	0	1	1
c1ccccc1C(=O)N/C(C(=O)O)=C\c(cc2)oc2-c3ccc(cc3)CO	4.79588	270.764	0.442	-4.092	3	1	217	103.72	0.665	none	none	none	none	0.625	0.317	0.706	16	6	0	6	0	1	2	1	6	3	2	0	0	0	0	0	0	0
O=S(=O)(N)c1ccc(cc1)-c2oc(cc2)/C=C(C(=O)O)\NC(=O)c3ccccc3	4.79588	347.346	0.409	-3.3	7	2	280	125.99	-21.37	none	none	none	none	0.583	0.552	0.743	24	8	0	8	0	6	2	2	12	3	3	1	0	0	0	0	0	1
c1ccccc1C(=O)NC(\C(=O)Nc2ccccc2)=C/c3ccc(cc3)Oc4c(Br)cccc4	4.79588	283.22	-0.111	-3.258	9	3	226	177.6	-4.274	none	none	none	none	0.526	0.388	0.788	19	10	0	10	0	3	2	2	11	4	0	0	0	0	0	2	2	2
c1ccccc1CNC(=O)C(\NC(=O)c2ccccc2)=C\c3ccc(cc3)Oc4c(Br)cccc4	4.79588	327.335	1.562	-1.683	6	2	306	88.76	-3.764	none	none	none	none	0.667	0.476	0.687	24	6	0	6	0	7	2	2	11	5	2	0	0	0	0	1	0	1
Oc1ccc(cc1)CC[C@@]2(C)OC(=O)CC(=O)C2	4.79588	343.309	1.505	-3.289	6	2	290	96.6	-5.003	none	none	none	none	0.64	0.449	0.772	25	7	0	7	0	6	2	2	11	3	2	0	0	0	0	1	0	1
O=C(O)c1c(O)c(=O)cc(o1)COCc2ccccc2	4.78781	329.178	3.846	-5.132	4	1	248	59.67	0.474	high	high	high	none	0.429	0.424	0.946	21	6	0	6	1	3	3	2	9	8	0	0	0	0	0	0	0	1
o1cc(O)c(=O)cc1C(=O)OCC	4.76955	297.309	1.235	-2.837	5	3	270	86.63	-5.507	none	none	none	none	0.636	0.535	0.67	22	5	0	5	0	6	2	2	12	3	2	0	1	0	1	0	0	1
C1CCC[C@H]2[C@@H]1c(c23)nc4c(n3)c(O)ncn4	4.76955	359.38	4.157	-5.671	5	2	307	75.63	-0.382	none	none	none	none	0.63	0.543	0.696	27	5	0	5	0	6	3	3	18	2	6	1	0	0	0	0	0	1
C1CCCCC1n2nc(/C=C/C(=O)O)cc2-c3ccccn3	4.76955	321.379	3.193	-3.669	5	1	280	68.01	-4.256	none	none	none	none	0.458	0.386	0.854	24	5	0	5	0	3	4	3	15	7	4	1	0	0	0	3	1	1
c1cc(C(=O)O)cc(c12)S(=O)(=O)C(c3ccoc3)=C2C4CCCC4	4.75449	331.218	3.807	-5.028	3	1	244	74.77	0.071	none	high	high	none	0.45	0.39	0.936	20	6	0	6	1	2	3	2	9	7	0	0	0	0	0	0	0	1
c1ccccc1C(=O)N/C(C(=O)O)=C\c(ccc2)nc2-c3c(Cl)cccc3	4.74473	415.153	0.975	-2.285	5	2	277	79.53	-4.723	none	none	none	none	0.591	0.487	0.755	22	7	0	7	0	5	2	2	11	3	2	0	0	0	0	1	0	1
s1cccc1-c(c2O)nn(CCC(C)C)c(=O)c2C(N3)=NS(=O)(=O)c(c34)cc(cc4)[C@H]5CCCC5=O	4.74473	311.336	1.976	-2.009	5	2	278	79.53	-3.856	none	none	none	none	0.609	0.451	0.706	23	5	0	5	0	6	2	2	11	4	0	0	0	0	0	1	0	1
c1cc(OC)ccc1-c(nc(c23)cc(cc3)C(=O)O)n2C4CCCCC4	4.74473	291.689	2.011	-3.425	5	3	256	90.39	-5.833	none	none	none	none	0.6	0.235	0.757	20	6	0	6	0	4	2	2	9	2	0	0	0	0	0	1	0	1
O=C(O)CN(C(=O)OC)C(=O)c1c(OC)ccc(c12)c(C(F)(F)F)c(cc2)OC	4.74473	315.299	1.733	-1.979	5	2	268	79.53	-5.165	none	none	none	none	0.609	0.472	0.709	23	6	0	6	0	6	2	2	11	3	0	0	0	0	0	1	0	1
c1ccsc1[C@@H]([C@H](C2)C(=O)O)N([C@@]2(C(=O)O)CC(C)C)C(=O)c3ccccc3	4.72125	279.203	-1.402	-1.271	8	4	231	141	-4.511	none	none	none	none	0.6	0.463	0.698	20	8	0	8	0	5	1	1	6	3	0	1	0	0	0	0	0	2
c1cccnc1-c(n2)n(C3CCCC3)c(c24)ccc(c4)C(=O)O	4.72125	206.153	0.302	-2.32	5	2	167	83.83	-0.602	none	none	none	none	0.533	0.226	0.784	15	5	0	5	0	1	2	1	6	3	0	0	0	0	0	0	0	1
c1ccccc1C(=O)N/C(C(=O)O)=C\c(cc2)oc2-c3ccc(F)cc3	4.69897	422.871	2.073	-4.045	7	2	329	99.24	1.38	none	none	none	none	0.4	0.422	0.972	30	8	0	8	0	6	4	3	15	4	0	2	0	0	0	2	1	0
c1cc(O)ccc1NC(=O)/C(NC(=O)c2ccccc2)=C/c3ccc(cc3)Oc4c(Br)cccc4	4.69897	376.371	0.117	-2.585	8	4	294	130.47	5.653	none	none	none	none	0.429	0.426	0.942	28	8	0	8	0	4	4	3	15	3	0	2	0	0	0	2	1	1
O=C(O)C(=O)/C=C(O)/c1cc(C)ccc1	4.69895	270.308	-0.105	-1.37	6	2	208	109.08	-1.254	none	none	none	none	0.5	0.438	0.772	18	7	0	7	1	2	2	1	6	6	1	1	1	0	1	0	0	1
O=P(O)(O)O[P@](=O)(O)O[P@@](=O)(O)OC[C@@H]([C@@H](O)[C@@]1(C)O)O[C@@H]1n(c(c23)ncnc3N)cc2-c4ncccn4	4.69895	513.467	3.956	-4.253	7	3	373	115.14	-5.527	none	none	none	none	0.405	0.48	0.951	37	10	0	10	3	7	4	3	18	9	8	1	0	0	0	0	0	2
O=C(O)[C@H](C1)C[C@@H](C(=O)O)N1C(=O)c2cc(Cl)c(Cl)cc2	4.69895	274.315	3.088	-3.93	4	1	233	59.67	-2.055	none	none	none	none	0.45	0.501	0.897	20	4	0	4	1	4	3	2	9	9	0	0	0	0	0	0	0	1
O=C(O)c(c1)ccc(c12)n([C@H]3[C@@H](C)CCCC3)c(n2)-c4ncccc4	4.69895	290.382	3.504	-4.096	3	1	237	74.77	-0.765	none	none	none	none	0.45	0.481	0.903	20	4	0	4	1	4	3	2	9	9	0	0	0	0	0	0	0	1
C1CSCCC1N(c2sc(cn2)C(=O)O)C(=O)c3ccc(cc3)Oc4ccccc4	4.69895	479.406	2.492	-3.429	8	3	340	132.21	-6.601	none	none	none	none	0.382	0.529	0.939	34	11	0	11	3	8	3	2	12	10	6	1	0	0	0	0	0	3
c1cc(F)ccc1-c(n2)c(-c3ccc(F)cc3)nc(c24)ncnc4NCCc5ccccc5	4.69895	409.545	3.833	-3.526	6	2	334	123.15	-15.774	none	none	none	none	0.429	0.462	0.938	28	7	0	7	3	10	2	1	5	16	1	1	0	0	0	0	0	2
O=C(O)C(=O)/C=C(O)/c(ccc1)n1Cc2ccc(O)cc2	4.69895	469.479	3.853	-4.124	6	2	305	123.15	-4.904	none	none	none	none	0.313	0.469	0.969	32	10	0	10	3	7	3	2	11	11	3	1	0	0	0	0	0	2
CC(C)(C)CCN1C(=O)C(=C(O)[C@]1(C)C(C)C)C2=CS(=O)(=O)c(c23)c(ccc3)CN(C)S(=O)(=O)C	4.69895	422.888	2.67	-3.886	7	2	317	112.16	1.895	none	none	none	none	0.464	0.436	0.866	28	9	0	9	1	4	3	2	12	7	3	2	0	0	0	0	0	1
c1cccc(c12)NC(=NS2(=O)=O)c(c(=O)n3C(CC)CC)c(O)c(c34)cccn4	4.67778	303.288	0.996	-2.19	5	2	263	79.53	-5.278	none	none	none	none	0.591	0.487	0.765	22	6	0	6	0	5	2	2	11	4	0	0	0	0	0	1	0	1
c1ccccc1-c(nc(c23)sc(c3)C(=O)O)n2C4CCCCC4	4.65758	266.301	0.223	-3.96	5	1	218	132.31	-2.711	none	none	none	none	0.647	0.368	0.644	17	7	0	7	0	2	2	1	6	3	2	1	0	0	0	0	0	1
c1c(N)ccc(c1C(F)(F)F)Oc(cc2)ccc2\C=C(\C(=O)O)NC(=O)CCC3CCCC3	4.63827	300.397	3.478	-4.187	3	0	270	43.37	-16.185	none	none	none	none	0.455	0.489	0.769	22	3	0	3	1	4	3	1	6	12	2	0	0	0	0	0	0	0
c1c(C)oc(C)c1\C(O)=C\C(=O)C(=O)O	4.61979	305.716	1.043	-1.691	5	2	251	79.53	-3.722	none	none	none	none	0.571	0.511	0.753	21	6	0	6	0	5	2	2	11	3	0	0	0	0	0	1	0	1
COc1ccc(cc1OC)CCNC(=O)c(cc2)cc(c23)nc(n3C4CCCCC4)-c5ccc(cc5)OCC(=O)NCCCN(C)C	4.60206	278.303	1.81	-3.095	5	1	257	80.67	-23.344	none	none	none	none	0.65	0.505	0.687	20	5	0	5	0	9	1	1	6	8	0	0	0	0	0	0	0	1
N#Cc1ccc(F)c(c12)[nH]c3c2CC[C@@]3(C(=O)O)CC=C	4.60206	378.339	2.779	-5.294	8	2	304	125.36	-4.41	high	high	none	none	0.571	0.473	0.806	28	8	0	8	0	6	3	3	17	2	2	1	0	0	0	0	0	2
c1ccccc1-c(n2)c(-c3ccccc3)nc(c24)ncnc4O	4.60206	390.507	0.891	-3.223	5	1	300	132.25	-3.615	none	low	none	none	0.56	0.418	0.811	25	8	0	8	0	3	3	2	12	4	3	0	0	0	0	0	0	0
c1ccccc1C(=O)N/C(C(=O)O)=C\c2ccc(cc2)Oc3c(OC)cccc3	4.60204	238.242	0.981	-1.633	6	3	204	103.54	-5.803	none	low	low	low	0.529	0.428	0.747	17	6	0	6	0	2	2	1	6	9	2	0	0	0	0	2	2	1
O1COc(c12)cc(cc2)/C=C3\SC(=S)N(C3=O)NS(=O)(=O)c4ccccc4	4.58503	499.588	3.172	-5.625	7	2	407	67.92	7.241	none	none	none	none	0.514	0.453	0.913	37	8	0	8	0	6	5	3	18	9	6	2	2	1	1	0	1	0
N#Cc1ccc(C)c(c12)[nH]c3c2CCC[C@@]3(C(=O)O)CCC	4.58503	293.662	0.576	-2.6	6	3	242	107.72	-6.356	none	none	none	none	0.6	0.285	0.817	20	7	0	7	0	3	2	2	10	3	0	0	0	0	0	1	1	1
C1CCCC1CCC(=O)NC(\C(=O)O)=C/c2ccc(cc2)Oc3c(Br)cc(F)cc3	4.58501	385.293	2.728	-4.033	7	1	292	93.14	-13.427	none	high	high	none	0.444	0.542	0.893	27	10	0	10	0	6	2	2	10	7	2	1	0	0	0	0	0	1
O=C(O)C(=O)CC(=O)c1cc(ccc1)NS(=O)(=O)c2ccccc2	4.56864	449.402	1.975	-3.684	5	2	321	135.41	-2.773	none	none	none	none	0.577	0.433	0.825	26	10	0	10	2	4	3	2	12	7	3	0	0	0	0	0	0	0
c1cc(OC)ccc1Cn2c(ccc2)\C=C\C(O)=C\C(=O)C(=O)O	4.56864	379.435	4.178	-5.682	5	2	309	104.84	0.772	high	high	none	none	0.63	0.492	0.779	27	6	0	6	0	6	3	3	17	3	4	1	0	0	0	0	0	1
Clc1ccc(cc1)/C=C2\SC(=S)N(C2=O)N	4.56864	320.395	3.056	-3.437	5	1	260	73.8	-3.666	none	none	none	none	0.458	0.325	0.885	24	5	0	5	0	3	4	3	15	6	2	2	0	0	0	3	1	0
O=C(O)c(n1)c(O)c(O)nc1-c2sc([N+](=O)[O-])cc2	4.56864	320.295	1.536	-4.14	5	2	254	112.07	-6.842	none	none	none	none	0.545	0.343	0.859	22	7	0	7	0	3	3	2	11	4	0	0	0	0	0	0	0	1
C1COCCN1c(c(F)c2)cc(c23)n(Cc4ccc(Cl)cc4)cc(c3=O)C(=O)NCc5ccc(Cl)cc5	4.55284	268.267	1.829	-3.54	4	2	229	74.6	-6.612	none	none	none	none	0.6	0.422	0.686	20	4	0	4	0	4	2	2	12	2	2	0	0	0	0	0	0	1
CCC[C@@](CC(=O)O)(OCC1)C(=C12)N=C3[C@@H]2C(C#N)=CC(=C3C)C(=O)N(C)C	4.55284	269.235	-1.039	-2.907	8	3	221	119.31	0.005	none	none	none	none	0.526	0.291	0.873	19	9	0	9	4	2	3	2	9	8	0	1	0	0	0	4	1	0
c1cc(F)ccc1C(=O)c2cn(C)c(c2)\C=C\C(O)=C\C(=O)C(=O)O	4.55284	401.461	5.344	-6.542	5	2	342	75.63	-0.526	none	none	none	none	0.567	0.522	0.75	30	5	0	5	0	7	3	3	18	5	5	1	0	0	0	0	0	1
Clc1ccc(Cl)c(c12)oc3c2CCO[C@]3(CC)CC(=O)O	4.55284	321.379	3.193	-3.669	5	1	269	68.01	-4.256	none	none	none	none	0.458	0.386	0.872	24	5	0	5	0	3	4	3	15	7	2	1	0	0	0	3	1	1
c1cnccc1-c(n2)n(c(c23)ccc(c3)C(=O)O)C4CCCCC4	4.5376	271.271	0.437	-0.955	5	2	241	79.53	-3.783	none	none	none	none	0.6	0.509	0.707	20	5	0	5	0	5	2	2	11	3	2	0	0	0	0	1	0	1
c1ccccc1C(=O)N/C(C(=O)O)=C\c2ccc(cc2)Oc3ccccc3	4.52288	307.339	3.649	-4.827	3	2	247	53.09	-5.201	none	none	none	high	0.455	0.413	0.911	22	5	0	5	1	4	3	2	9	9	0	0	0	0	0	1	0	1
O=C(O)C(=O)/C=C(O)/c1cc(ccc1)NCc2ccccc2	4.52288	345.317	2.061	-5.508	8	1	282	117.61	-7.03	none	none	none	none	0.462	0.39	0.877	26	8	0	8	0	3	4	4	22	2	4	0	0	0	0	4	2	1
Clc1ccc(Cl)c(c12)sc3c2CCO[C@]3(C)CC(=O)O	4.52288	376.48	0.547	-2.879	5	1	286	132.25	-4.437	none	none	none	none	0.583	0.425	0.802	24	8	0	8	0	3	3	2	12	3	5	0	0	0	0	0	0	0
O=C(O)C(=O)/C=C(O)/c(cc(I)c1)n1Cc2ccc(F)cc2	4.52286	386.454	3.837	-4.815	6	2	323	83.8	-2.533	none	none	none	none	0.448	0.404	0.918	29	6	0	6	0	4	5	4	20	7	4	1	0	0	0	4	1	1
c1cccc(C)c1Cn2c(ccc2)\C=C\C(O)=C\C(=O)C(=O)O	4.52286	279.387	-0.267	-3.392	4	1	236	106.96	1.474	high	high	none	none	0.611	0.383	0.682	18	6	0	6	0	2	2	1	6	5	3	0	1	0	1	0	0	0
O=C(O)C(=O)/C=C(O)/C=C/c1c[nH]c(c12)ccc(Cl)c2	4.52286	266.344	-0.234	-3.374	4	1	228	112.95	0.657	none	none	none	none	0.647	0.341	0.675	17	6	0	6	0	2	2	1	6	5	2	0	0	0	0	0	0	0
c1ccc(F)cc1Cn2c(ccc2)\C=C\C(O)=C\C(=O)C(=O)O	4.52286	236.319	-0.164	-3.356	3	1	195	103.72	0.601	none	none	none	none	0.6	0.293	0.655	15	5	0	5	0	1	2	1	6	3	2	0	0	0	0	0	0	0
O=C(O)C(=O)/C=C(O)/c1cc(ccc1)NC(=O)C(=O)O	4.52286	338.406	4.161	-4.526	5	1	287	68.26	-7.36	none	none	low	high	0.44	0.366	0.902	25	5	0	5	0	3	4	3	14	9	2	1	0	0	0	2	1	1
O=c1c(O)c(C(=O)O)oc(c12)cccc2	4.52286	354.361	2.958	-3.851	7	2	290	105.56	-3.065	none	none	none	high	0.462	0.389	0.902	26	7	0	7	0	4	4	3	14	8	2	1	0	0	0	2	1	2
Nc(c1)nccc1Cn(c(c23)ccc(Cl)c3)c(C(=O)OCC)c2-c4ccc[nH]c4=O	4.52286	354.473	5.059	-4.998	4	1	306	83.36	-2.515	none	none	none	none	0.48	0.319	0.881	25	5	0	5	0	4	4	3	14	9	2	1	0	0	0	2	1	1
Nc1cc(ccn1)Cn(c(c23)ccc(c3)O)c(C(=O)O)c2-c4ccc[nH]c4=O	4.52286	340.378	2.876	-3.722	6	2	285	88.49	-2.858	none	none	none	high	0.48	0.398	0.895	25	6	0	6	0	4	4	3	14	9	2	1	0	0	0	2	1	1
c1ccccc1[C@@H]([C@H](C2)C(=O)O)N([C@@]2(C(=O)O)CCC(=O)O)C(=O)c3ccc(C(F)(F)F)cc3	4.52286	345.873	3.421	-5.197	2	0	283	77.7	4.005	none	none	none	none	0.636	0.442	0.765	22	5	0	5	0	3	3	2	12	3	4	1	0	0	0	0	0	0
c1ccsc1[C@@H]([C@H](C2)C(=O)O)N([C@@]2(C(=O)O)CC(C)C)C(=O)c3c(C(F)(F)F)cccc3	4.52286	420.895	5.775	-6.328	5	1	342	68.26	-2.537	none	none	none	high	0.5	0.386	0.908	30	6	0	6	0	4	5	4	20	7	4	1	0	0	0	2	1	1
c1cc(C(F)(F)F)ccc1C(=O)N([C@H]([C@H](C2)C(=O)O)c3ccccc3)[C@@]2(C(=O)O)Cc4ccc(O)cc4	4.52286	255.749	1.75	-4.236	2	1	211	86.49	2.417	none	none	none	none	0.667	0.322	0.659	15	5	0	5	0	1	2	1	6	2	2	1	0	0	0	0	0	0
c1ccsc1[C@@H]([C@H](C2)C(=O)O)N([C@@]2(C(=O)O)CC(C)C)C(=O)CCCCCC	4.49485	440.086	3.437	-4.833	4	2	288	74.6	-8.458	none	none	none	none	0.565	0.518	0.739	23	6	0	6	0	5	2	2	12	3	3	0	0	0	0	0	0	1
c1cccc(c12)oc3c2CCO[C@@]3(CCC)CC(=O)O	4.48149	468.533	1.991	-3.936	9	2	383	129.04	5.364	none	none	low	none	0.455	0.442	0.962	33	10	0	10	0	6	4	2	12	9	4	1	0	0	0	0	0	0
c1cccc(c12)sc3c2CCO[C@]3(CCC)CC(=O)O	4.48147	339.394	2.371	-5.061	6	3	273	119.97	-7.582	none	none	none	high	0.4	0.458	0.948	25	6	0	6	1	5	3	2	9	9	0	1	0	0	0	1	0	1
O=C(O)[C@@H]1CCCN1S(=O)(=O)c2c(N)cccc2	4.48147	305.804	4.054	-4.935	3	2	248	53.09	-3.77	none	none	none	high	0.476	0.426	0.884	21	4	0	4	1	4	3	2	9	9	0	0	0	0	0	1	0	1
O=C(O)[C@@H]1CCCN1S(=O)(=O)c2c(cc(C)c(Cl)c2)NC(=O)c3ccccc3	4.4437	256.209	-0.496	-1.669	7	2	214	110.13	-24.05	none	none	none	high	0.5	0.406	0.735	18	7	0	7	0	4	1	0	0	8	2	0	0	0	0	0	0	1
O=C(O)C(=O)/C=C(O)/c1cn(C)c(c1)Cc2cc(F)ccc2	4.35655	298.293	1.518	-2.795	5	2	260	83.83	-6.734	none	none	none	none	0.591	0.398	0.702	22	5	0	5	0	6	2	2	12	4	2	0	0	0	0	0	0	1
S=C1NC(=O)/C(S1)=C/c(cc2)ccc2[N+]([O-])=O	4.35655	298.293	1.458	-3.308	5	1	258	80.67	-15.269	none	none	none	none	0.591	0.481	0.702	22	5	0	5	0	7	2	2	12	4	2	0	0	0	0	0	0	1
Cc1cccc(c1)CC[C@]2(OC(=O)CC(=O)C2)C3CCCC3	4.33724	281.271	-1.424	-2.18	9	4	224	139.54	3.305	none	none	none	none	0.5	0.333	0.892	20	9	0	9	4	2	3	2	9	10	0	2	0	0	0	4	1	0
O=C(O)C(=O)/C=C(O)/c(ccc1)n1Cc2c(Cl)cccc2	4.3279	281.271	-1.312	-2.453	9	3	223	128.54	1.398	none	none	none	none	0.5	0.297	0.881	20	9	0	9	4	3	3	2	9	10	0	1	0	0	0	4	1	0
O=C(O)C(=O)CC(=O)c1c(cccc1)OCCCCC	4.3279	220.223	0.87	-2.47	4	1	202	71.44	-15.357	none	none	none	none	0.688	0.533	0.58	16	4	0	4	0	5	1	1	6	4	2	0	0	0	0	0	0	1
[O-][N+](=O)c1cc(ccc1)-c2oc(cc2)/C=C(C(=O)O)\NC(=O)c3ccccc3	4.31876	210.184	0.047	-1.824	5	2	179	87.74	-8.52	none	none	none	none	0.533	0.383	0.689	15	5	0	5	0	3	1	1	5	4	0	0	0	0	0	0	0	1
c1ccc(C)cc1/C=C2\SC(=S)N(C2=O)NS(=O)(=O)c3ccccc3	4.31876	286.37	3.135	-3.843	3	0	254	43.37	-16.188	none	none	none	none	0.476	0.491	0.758	21	3	0	3	1	4	3	1	6	11	4	0	0	0	0	0	0	0
O=C(O)c(n1)c(O)c(O)nc1C2CCCCC2	4.31336	252.25	1.047	-3.102	6	3	200	131.78	1.431	none	none	none	none	0.529	0.359	0.769	17	7	0	7	0	2	2	2	11	4	0	0	0	0	0	2	2	1
CN1CCN(CC1)c(c2)c(F)cc(c23)c(=O)c(cn3Cc4ccccc4)NC(=O)NCc5ccccc5	4.3098	335.406	3.626	-3.631	5	1	288	68.01	-3.854	none	none	none	none	0.44	0.311	0.886	25	5	0	5	0	3	4	3	15	8	3	1	0	0	0	3	1	1
O=C(O)C(=O)\C=C(O)\c(c1O)cnc(c12)cc(Cl)cc2	4.30103	182.131	-0.641	-1.136	5	2	167	87.74	-6.567	high	none	none	none	0.615	0.394	0.645	13	5	0	5	0	3	1	1	5	2	0	0	0	0	0	0	0	1
O=C(O)CN(C(=O)OC)C(=O)c(ccc1)c(c12)ccc(c2C(F)(F)F)OC	4.30103	424.48	2.101	-4.329	8	2	318	120.34	-0.41	none	none	none	none	0.433	0.324	0.977	30	9	0	9	0	2	5	2	12	8	3	2	0	0	0	1	1	0
c1cccnc1-c(n2)n(c(c23)ccc(c3)C(=O)N)C4CCCCC4	4.30102	130.099	-1.042	-0.573	4	1	126	71.44	-18.072	none	none	none	high	0.667	0.559	0.621	9	4	0	4	0	3	0	0	0	3	0	0	0	0	0	0	0	1
c1ccccc1C(=O)N/C(C(=O)O)=C\c(cc2)oc2-c3ccc(SC)cc3	4.30102	280.666	1.479	-3.777	6	2	231	92.54	-1.216	none	none	none	none	0.579	0.413	0.784	19	7	0	7	0	3	2	2	12	4	2	0	0	0	0	2	2	1
c1cc(Cl)c(Cl)cc1C[C@@H]2SC(=S)N([C@H]2O)NS(=O)(=O)c3ccccc3	4.30102	290.358	2.971	-3.345	4	0	261	52.6	-16.652	none	none	none	none	0.571	0.576	0.716	21	4	0	4	1	6	2	1	6	11	2	0	0	0	0	0	0	0
O=C(O)C(=O)/C=C(O)/c(s1)cc(c12)COc3c2cc(F)cc3	4.30102	193.158	-0.891	-1.172	5	1	170	84.33	-15.007	none	none	none	none	0.643	0.504	0.527	14	5	0	5	0	4	1	1	6	2	2	0	0	0	0	1	0	1
c1ccncc1-c(n2)n(c(c23)ccc(c3)C(=O)O)C4CCCCC4	4.30102	262.22	0.869	-2.745	7	3	217	112.77	-1.355	none	none	none	none	0.474	0.38	0.786	19	7	0	7	0	3	2	2	12	5	0	0	0	0	0	2	0	1
OC[C@H]1O[C@H]([C@@H]([C@@H]1F)O)n(cn2)c(c23)ncnc3N	4.30102	331.414	5.348	-5.88	3	1	284	50.19	-5.803	none	high	none	none	0.48	0.323	0.845	25	3	0	3	0	3	4	3	16	7	4	0	0	0	0	1	0	1
c1ccccc1C(=O)N/C(C(=O)O)=C\c2ccc(cc2)Oc3c(C(C)C)cccc3	4.30102	246.221	0.66	-1.577	6	3	218	103.54	-1.638	none	none	none	none	0.556	0.492	0.736	18	6	0	6	0	3	2	2	12	4	2	0	0	0	0	2	2	1
O=C(O)C(=O)/C=C(O)/c1cc(ccc1)-c2ccccc2	4.30102	383.288	3.194	-5.505	3	2	288	35.5	0.362	high	high	none	none	0.583	0.403	0.834	24	4	0	4	0	4	4	3	16	5	0	0	2	0	2	0	0	0
O=C(O)C(=O)/C=C(O)/c(ccc1)n1Cc2ccccc2	4.30102	281.271	-1.442	-2.434	9	4	224	139.54	3.157	none	none	none	none	0.5	0.23	0.892	20	9	0	9	4	2	3	2	9	10	0	1	0	0	0	4	1	0
c1ccccc1-c(n2)c(-c(cc3)ccc3[N+]([O-])=O)nc(c24)ncnc4O	4.30102	248.277	1.692	-3.127	4	1	222	71.44	-18.2	none	none	none	none	0.611	0.538	0.601	18	4	0	4	0	5	1	1	6	6	4	0	0	0	0	0	0	1
c1ccccc1/C=C2\SC(=S)N(C2=O)NS(=O)(=O)c3ccccc3	4.30102	309.368	3.253	-4.357	5	2	274	70.91	-1.888	none	none	none	none	0.478	0.383	0.866	23	5	0	5	0	3	4	3	14	7	4	1	0	0	0	3	1	1
Fc1cc(F)cc(c12)[nH]c3c2CCC[C@]3(CCC)CC(=O)O	4.30102	472.541	3.35	-6.071	8	1	364	150.49	0.262	none	none	none	none	0.5	0.57	0.857	32	10	0	10	0	6	4	3	17	8	7	1	0	0	0	1	0	1
c1cc(C(=O)O)oc1-c(n2)n(c(c23)ccc(c3)C(=O)O)C4CCCCC4	4.30102	382.439	4.382	-5.849	6	1	310	107.97	3.29	none	none	none	none	0.593	0.59	0.77	27	7	0	7	0	6	3	3	17	5	5	1	0	0	0	1	0	1
c1cc(CC)sc1-c(n2)n(c(c23)ccc(c3)C(=O)O)C4CCCCC4	4.30102	178.186	0.999	-1.786	3	1	174	54.37	-10.984	none	none	none	none	0.692	0.594	0.499	13	3	0	3	0	4	1	1	6	3	2	0	0	0	0	0	0	1
c1c(C)c(C)oc1-c(n2)n(c(c23)ccc(c3)C(=O)O)C4CCCCC4	4.30102	194.185	0.141	-1.916	4	2	168	74.6	0.204	none	none	none	none	0.643	0.493	0.527	14	4	0	4	1	4	1	1	6	4	2	0	0	0	0	0	0	1
O=C(O)c(c1)ccc(c12)n(C3CCCCC3)c(n2)-c4c(n[nH]c4)-c5ccccc5	4.30102	172.179	0.197	-1.18	4	1	158	71.44	-23.597	none	none	none	none	0.583	0.588	0.589	12	4	0	4	0	4	0	0	0	6	2	0	0	0	0	0	0	1
c1cc(CO)oc1-c(n2)n(c(c23)ccc(c3)C(=O)O)C4CCCCC4	4.30102	204.185	1.054	-2.394	5	3	187	86.47	-1.772	none	none	none	none	0.6	0.299	0.67	15	5	0	5	0	1	2	2	12	3	0	0	0	0	0	2	2	0
O=C1N(N)C(=S)S/C1=C\c2ccccc2	4.30102	340.358	3.367	-5.195	6	2	292	116.76	3.805	none	none	none	none	0.667	0.497	0.709	24	7	0	7	0	5	3	3	17	2	4	1	0	0	0	1	0	1
c1cc(Cl)ccc1/C=C2\SC(=S)N(C2=O)Cc3ccccc3	4.30102	296.369	3.228	-3.489	4	2	282	65.98	-2.042	none	none	none	none	0.5	0.347	0.808	22	4	0	4	0	4	3	2	11	7	2	0	0	0	0	2	0	1
O=C1N(N)C(=S)S/C1=C\c2ccc(cc2)N(C)C	4.29243	462.459	4.056	-5.804	8	1	359	93.13	-0.155	none	none	none	none	0.471	0.386	0.918	34	10	0	10	1	6	5	4	22	7	4	0	0	0	0	4	0	0
O=C1N(N)C(=S)S/C1=C\c2ccc(cc2)OC	4.284	316.396	3.131	-3.817	4	1	274	63.6	-17.615	none	none	none	none	0.522	0.506	0.768	23	4	0	4	1	4	3	1	6	13	4	0	0	0	0	0	0	0
O=C(O)c(c1)ccc(c12)n(C3CCCCC3)c(n2)-c4oc(cc4)-c5ccc(Cl)cc5	4.23657	360.412	4.736	-5.315	5	1	309	68.26	-3.663	none	none	none	none	0.444	0.347	0.909	27	5	0	5	0	3	5	4	18	7	2	1	0	0	0	2	1	1
Clc1ccc(cc1)/C=C2\SC(=S)NC2=O	4.23657	280.243	1.683	-4.056	7	1	227	98.07	-0.773	none	none	none	none	0.429	0.304	0.892	21	7	0	7	0	2	4	4	20	1	0	0	0	0	0	4	2	0
N#Cc1ccc(C(=O)N)c(c12)[nH]c3c2CCC[C@]3(CCC)CC(=O)O	4.20761	316.356	2.759	-2.044	6	1	260	81.42	-7.088	none	none	none	none	0.478	0.399	0.864	23	6	0	6	0	5	3	2	9	10	2	1	0	0	0	2	1	1
c1c(Cl)ccc(c12)[nH]c3c2CCC[C@]3(CCC)CC(=O)O	4.16749	288.322	1.935	-3.285	4	2	241	102.84	-5.068	none	none	none	none	0.65	0.486	0.691	20	5	0	5	0	5	2	2	11	3	2	0	0	0	0	0	0	1
O=C(O)C(=O)/C=C(O)/c1cc(ccc1)Cc2cc(Br)cc(Br)c2	4.16749	403.435	4.703	-6.964	5	0	327	54.8	-0.521	none	none	none	none	0.467	0.384	0.903	30	7	0	7	0	3	5	4	22	6	6	0	0	0	0	4	0	0
COc(cc1)cc(c12)S(=O)(=O)NC(=N2)c3c(O)c(nn(c3=O)CCC(C)C)-c4ccccc4	4.15927	323.284	-0.754	-2.578	9	2	250	164.26	-2.226	none	none	none	none	0.409	0.49	0.881	22	10	0	10	0	5	2	1	5	4	0	1	0	0	0	0	1	2
O=C(O)c1c(O)c(=O)cc(o1)C(=O)OC(C)(C)C	4.13668	405.385	3.375	-6.307	8	3	328	122.16	-0.553	high	none	none	none	0.567	0.538	0.764	30	8	0	8	0	7	3	3	18	5	4	1	0	0	0	0	0	1
O=C(O)C(=O)/C=C(O)/c1c(cccc1)OCc2ccccc2	4.13077	306.312	2.036	-3.599	4	2	257	102.84	-6.408	none	none	none	none	0.619	0.483	0.71	21	6	0	6	0	5	2	2	11	3	0	0	0	0	0	0	0	1
O=C(O)C(=O)CC(=O)c1c(cccc1)OCc2ccccc2	4.11919	293.325	2.6	-2.821	5	1	256	68.01	0.145	none	none	none	none	0.5	0.282	0.88	22	5	0	5	0	3	4	3	15	5	1	1	0	0	0	3	1	1
O[C@@H]1[C@@H](CO)O[C@H]([C@@]1(O)C)n2cnc(c23)cnc(n3)N	4.11182	326.395	3.067	-3.48	5	1	285	64.35	-2.474	none	none	none	none	0.542	0.414	0.772	24	5	0	5	0	5	3	2	11	9	4	1	0	0	0	2	1	1
c1cc(CC)ccc1C(=O)CC(=O)C(=O)O	4.10073	373.344	-0.011	-3.392	9	2	276	164.26	0.358	none	none	none	none	0.423	0.492	0.896	26	10	0	10	0	5	3	2	11	4	2	1	0	0	0	0	1	2
OC[C@H]1O[C@H]([C@@H]([C@@H]1O)OC)n(cn2)c(c23)ncnc3N	4.09691	469.494	5.295	-7.485	6	1	379	72.82	-1.208	none	none	none	none	0.486	0.388	0.906	35	8	0	8	0	7	5	5	28	4	4	0	0	0	0	4	0	0
Cc1coc(C)c1/C(O)=C/C(=O)C(=O)O	4.08938	443.946	3.285	-4.085	7	2	354	120.36	-7.596	none	none	low	none	0.483	0.546	0.875	29	9	0	9	1	8	2	1	6	13	3	1	0	0	0	0	0	1
c1ccccc1CC[C@]2(OC(=O)CC(=O)C2)C3CCCC3	4.03152	289.261	0.538	-1.269	5	2	256	79.53	-5.123	none	none	none	none	0.619	0.518	0.736	21	6	0	6	0	5	2	2	11	3	2	0	0	0	0	1	0	1
O=C(O)c(n1)c(O)c(O)nc1-c2sc(C)cc2	4.02228	588.255	-9.336	-0.745	20	7	374	334.59	-23.862	high	none	none	none	0.459	0.571	0.993	37	23	0	23	6	9	4	3	14	19	1	1	0	0	0	5	0	4
c1cccnc1-c(n2)n(c(c23)ccc(c3)C(=O)O)C4CCCCCC4	4	356.381	0.657	-4.834	8	4	283	126.65	3.069	high	none	none	none	0.462	0.371	0.949	26	8	0	8	4	3	4	3	15	10	2	1	0	0	0	3	0	0
c1cccc(c12)NC(=NS2(=O)=O)c(c(O)c(c34)cccn4)c(=O)n3C5CCCCC5	4	449.933	4.461	-5.839	5	0	378	48	0.809	none	none	none	none	0.5	0.457	0.889	32	6	0	6	0	8	4	3	18	8	4	0	0	0	0	0	0	0
O=C(O)C(=O)/C=C(O)/c1occc1	4	356.381	0.657	-4.834	8	4	289	126.65	3.069	high	none	none	none	0.462	0.371	0.949	26	8	0	8	4	3	4	3	15	10	2	1	0	0	0	3	0	0
c1cc(F)ccc1-c(n2)c(-c3ccc(F)cc3)nc(c24)ncnc4NN5[C@@H](C(=O)OC)CCC5	4	214.129	-1.642	-0.882	7	2	181	110.13	-1.996	none	none	none	none	0.533	0.347	0.724	15	7	0	7	0	3	1	0	0	5	0	0	0	0	0	0	0	1
Oc1ccc(cc1)CC[C@]2(OC(=O)CC(=O)C2)C3CCCCC3	4	255.225	-1.037	-0.984	7	2	213	104.14	4.155	none	none	none	none	0.5	0.491	0.753	18	7	0	7	0	4	1	0	0	7	2	1	0	0	0	0	0	1
c1cccc(c12)cc(o2)-c(n3)n(c(c34)ccc(c4)C(=O)O)C5CCCCC5	4	412.421	2.464	-4.733	8	3	324	148.08	2.488	high	high	none	none	0.586	0.477	0.795	29	9	0	9	0	6	3	3	17	2	5	2	0	0	0	0	0	1
c1cocc1-c(n2)c(-c3occc3)nc(c24)ncnc4O	4	248.277	1.787	-2.491	4	1	219	63.6	-16.488	none	none	none	none	0.611	0.513	0.677	18	4	0	4	1	3	2	1	6	8	2	0	0	0	0	0	0	0
C1CCCCC1n(c(n2)C(=O)OCC)c(c23)ccc(c3)C(=O)O	4	328.374	4.011	-5.736	5	1	268	71.79	-1.827	none	none	none	none	0.48	0.334	0.852	25	5	0	5	0	2	4	4	22	3	4	0	0	0	0	4	2	0
c1cc(F)ccc1-c(n2)c(-c3ccc(F)cc3)nc(c24)ncnc4N5CCCCC5	4	360.372	3.183	-5.084	7	1	309	90.25	-1.583	none	none	none	none	0.519	0.405	0.88	27	7	0	7	0	4	4	4	22	5	4	0	0	0	0	4	2	0
O=C(O)C(=O)/C=C(O)/c1sc(cc1)Cc2ccccc2	4	360.372	3.183	-5.084	7	1	302	90.25	-1.583	none	none	none	none	0.444	0.405	0.898	27	7	0	7	0	4	4	4	22	5	0	0	0	0	0	4	2	0
O=c1c(O)c(C(=O)O)nc(n1CC=C)-c2sccc2[N+](=O)[O-]	4	276.243	0.126	-2.223	6	2	237	93.06	-1.537	none	none	none	none	0.6	0.497	0.713	20	6	0	6	0	5	2	1	6	6	2	0	0	0	0	0	0	1
c1cccc(c1N([O-])O)Oc(cc2)ccc2/C=C(C(=O)O)\NC(=O)c3ccccc3	4	184.147	-0.628	-1.451	5	1	168	72.83	-2.759	none	low	none	high	0.692	0.296	0.696	13	5	0	5	0	3	1	0	0	5	0	0	0	0	0	0	0	0
O=C(O)C(=O)/C=C(O)/c1sc(cc1)Cc2cc(F)ccc2	4	228.254	2.152	-3.454	5	1	189	71.79	-5.808	none	none	none	none	0.529	0.186	0.864	17	5	0	5	2	0	4	2	10	7	0	0	0	0	0	4	2	0
c1cccnc1-c(n2)n(C3CCC3)c(c24)ccc(c4)C(=O)O	4	297.357	2.274	-2.281	5	1	256	68.01	-1.276	none	none	none	none	0.5	0.342	0.804	22	5	0	5	0	4	3	2	11	7	2	0	0	0	0	3	0	1
c1cc(OC)ccc1-c(nc2/C=C/C(=O)O)n(c2)C3CCCCC3	4	344.386	2.381	-3.151	5	1	269	92.96	-3.588	none	none	none	none	0.417	0.298	0.96	24	6	0	6	0	3	4	2	11	7	3	0	0	0	0	0	0	1
c1ccccc1Cn2c(nc(c(c2=O)O)C(=O)O)-c3sccc3[N+](=O)[O-]	3.99996	367.455	4.502	-6.336	5	0	281	54.8	0.819	none	none	none	none	0.464	0.379	0.878	28	5	0	5	0	3	5	4	22	6	6	0	0	0	0	4	0	0
c1cc(F)ccc1-c(n2)c(-c3ccc(F)cc3)nc(c24)ncnc4NCCc(c5OC)cccc5	3.99996	421.478	5.265	-7.153	5	1	348	63.59	-1.141	none	none	none	none	0.531	0.41	0.871	32	6	0	6	0	6	5	5	28	2	6	1	0	0	0	4	0	0
CCCCS(=O)(=O)N(CCC1)C[C@@]1(\C(O)=C\C(=O)C(=O)O)Cc2ccc(Cl)cc2	3.99996	363.368	3.103	-4.718	6	3	299	99.77	0.54	high	high	none	none	0.63	0.474	0.756	27	6	0	6	0	6	3	3	17	3	4	1	0	0	0	0	0	1
O=C(O)C(=O)/C=C(O)/c(ccc1)n1Cc2ccc(F)cc2	3.99996	378.814	4.026	-5.401	5	2	309	79.29	-0.313	none	none	none	none	0.556	0.496	0.798	27	6	0	6	0	5	3	3	18	1	2	1	0	0	0	1	0	1
O=P(O)(O)O[P@](=O)(O)O[P@@](=O)(O)OC[C@@H]([C@@H](O)[C@@]1(C)O)O[C@@H]1n(cc2-c3ocnn3)c(c24)ncnc4N	3.99996	513.39	6.545	-8.004	5	2	384	67.43	1.15	none	none	none	none	0.5	0.461	0.777	34	6	0	6	0	7	4	4	24	1	6	2	0	0	0	0	0	0
c1cc(Cl)ccc1COCc(c(=O)c(c23)cc(OC)c(c2)OC)cn3Cc4ccccc4	3.99996	527.417	6.254	-7.82	5	2	398	67.43	1.58	none	none	none	none	0.514	0.485	0.774	35	6	0	6	0	8	4	4	24	2	6	2	0	0	0	0	0	0
C[C@@]1(O)[C@H](O)[C@H](CO)O[C@@H]1n(c(c23)ncnc3N)cc2-c4ccccc4	3.99996	298.304	3.651	-6.1	5	1	222	71.79	-1.88	low	low	none	none	0.435	0	0.885	23	5	0	5	0	0	5	5	22	1	0	0	0	0	0	4	2	0
C[C@@]1(O)[C@H](O)[C@H](CO)O[C@@H]1n(c(c23)ncnc3N)cc2-c4ccccc4	3.95861	427.499	4.263	-5.931	5	0	347	55.84	2.939	none	none	none	none	0.469	0.407	0.903	32	5	0	5	0	7	4	3	18	7	4	0	0	0	0	0	0	0
COc(c1)c(OC)cc(c12)c(=O)c(cn2CC3CC3)C(=O)c4ccc(C)cc4	3.92082	377.439	3.139	-5.312	5	0	306	55.84	4.295	none	none	none	none	0.5	0.355	0.901	28	5	0	5	0	6	4	2	12	9	3	0	0	0	0	0	0	0
c1cc(Cl)ccc1CCS(=O)(=O)c(c(=O)c(c23)cc(OC)c(c2)OC)cn3Cc4ccccc4	3.82391	497.998	3.907	-6.246	6	0	397	81.29	2.658	none	none	none	none	0.471	0.497	0.918	34	8	0	8	0	8	4	3	18	8	5	0	0	0	0	0	0	0
COc(c1)c(OC)cc(c12)c(=O)c(C(=O)c3ccc(C)cc3)cn2Cc4ccccc4	3.76955	413.472	3.833	-5.819	5	0	341	55.84	2.725	none	none	none	none	0.452	0.397	0.905	31	5	0	5	0	6	4	3	18	6	4	0	0	0	0	0	0	0
COc1c(Br)cc(cc1C(C)(C)C)N2CCC(=O)N(C)C2=O	3.69897	369.258	3.464	-4.161	5	0	261	49.85	-1.932	none	none	none	none	0.5	0.446	0.838	22	6	0	6	0	3	2	1	6	9	2	2	0	0	0	0	0	0
c1cc(Cl)ccc1CN(C)C(=O)c(cn2Cc3ccc(Cl)cc3)c(=O)c(c24)cc(F)c(c4)N5CCOCC5	3.48149	554.447	4.419	-6.44	6	0	440	53.09	4.035	none	none	high	none	0.474	0.507	0.934	38	9	0	9	0	6	5	3	18	9	6	1	1	0	1	0	0	0
s1cccc1-c2nn(CCC(C)(C)CC)c(=O)c(c2[O-])C(N3)=CS(=O)(=O)c(c34)cc(cc4)[N-]S(=O)(=O)C	8.04576	562.69	0.344	-6.704	10	1	430	181.04	6.341	none	none	none	none	0.459	0.485	0.982	37	13	0	13	0	7	4	2	11	11	3	1	0	0	0	0	0	0
c1ccn(c12)n(CCC(C)(C)C)c([O-])c(c2=O)C(N3)=CS(=O)(=O)c(c34)cc(cc4)[N-]S(=O)(=O)C	8.04576	504.587	-0.776	-8.798	10	1	374	145.37	2.013	none	none	none	none	0.471	0.503	0.984	34	12	0	12	0	5	4	2	11	10	4	1	0	0	0	1	0	0
c1cc(F)ccc1CN([C@@H]([C@@H]23)CCC3)C(=O)[C@@H](C2=O)C(N4)=NS(=O)(=O)c(c45)cc(cc5)NS(=O)(=O)C	8.04576	534.588	1.034	-5.155	10	2	387	158.84	1.426	high	none	none	high	0.5	0.413	0.966	36	13	0	13	3	4	5	2	12	10	4	3	0	0	0	0	1	0
C1CC[C@@H]([C@@H]12)N(CCC(C)C)C(=O)[C@@H](C2=O)C(N3)=NS(=O)(=O)c(c34)cc(cc4)NS(=O)(=O)C	8.04576	496.607	1.049	-4.518	10	2	376	158.84	1.903	high	none	none	high	0.485	0.418	0.957	33	12	0	12	3	5	4	1	6	14	3	3	0	0	0	0	1	0
COc(c1)c(OC)cc(c12)c(=O)c(C(=O)c3ccc(C)cc3)cn2CCc4ccccc4	3.95861	427.499	4.263	-5.931	5	0	347	55.84	2.939	none	none	none	none	0.469	0.407	0.903	32	5	0	5	0	7	4	3	18	7	4	0	0	0	0	0	0	0

## Sheet: Docking
Structure	PIC50	Binding Energy	Rotatable Bonds
S3(C(=C(N1(NC(=O)C=C1C2(=CC=C(C)C=C2)))C=C3C4(=CC=CC=C4))C(=O)O)	9.21	-11.2	4
ClC1(=C(C=CC=C1)CN3(C(C(=O)NS(=O)(=O)C)C(C2(C(=O)NCCC2))C4(C3CCC5(C4OC=C5))))	8.52	-10.2	4
FC1(C(CC2(C(=O)CCNC2(C1)))CN4(C(C(=O)O)C(C3(C(=O)NCCC3))C5(C4CC(F)C6(C5OC=C6))))	8.52	-13.5	4
ClC=1(C(=CC2(=CNN=C2(C=1)))CN4(C(C(=O)O)C(C3(C(=O)NCCC3))C5(C4CC(F)C6(C5OC=C6))))	8.52	-10.5	4
FC3(C1(C=COC1C4(C(C2(C(=O)NCCC2))C(N(C4(C3))CC=5(C(=CC6(=NNC=C6(C=5)))C))C(=O)O)))	8.52	-9.7	4
S3(C(=C(C1(=NNC(=O)C=C1C2(=CC=C(C)C=C2)))C=C3C4(=CC=CC=C4))C(=O)O)	8.48	-9.3	4
FC3(C1(C=COC1C4(C(C2(C(=O)NCCC2))C(N(C4(C3))CC=5(C=6(C(N=C(C=5)N)=CC=CC=6)))C(=O)O)))	8.4	-13.2	4
S1(=O)(=O)(N=C(NC2(=C1C=C(O)C=C2))C3(C(=O)N(C=4(C=CC(=CC=4(C3=O))F))CCC5(CC5)))	8.3	-8.9	4
FC3(=C1(C(OC=C1)=C4(C(C=2(C(=O)NC=CC=2))=C(N(C4(=C3))CC6(=CC=5(N=CNC=5C=C6)))C(=O)O)))	8.3	-9.7	4
S3(C(=C(C=1(C(=NOC=1)C2(=CC=C(F)C=C2)))C=C3C4(=CC=CC=C4))C(=O)O)	8.24	-11.1	4
S(=O)(=O)(NC(=O)C1(N(C3(CCC(CC3(C1C2(C(=O)NCCC2)))C))CC4(=C(F)C=CC(=C4)F)))C5(CC5)	8.22	-9.4	5
S(=O)(=O)(NC(=O)C1(N(C3(CCC(CC3(C1C2(C(=O)NCCC2)))CC))CC4(=C(F)C=CC(=C4)F)))CC	8.22	-7.7	6
ClC2(=NC=1(C(=CC=C(C=1)OC)C=C2CN4(C(C(=O)O)C(C3(C(=O)NCCC3))C5(C4CC(F)C(C5)C))))	8.22	-9.9	5
FC1(=C(C=C2(NC=NC2(=C1)))CN4(C(C(=O)O)C(C3(C(=O)NCCC3))C5(C4CC(F)C6(C5OC=C6))))	8.22	-10.3	4
S(=O)(=O)(NC(=O)C1(N(C3(CCC4(C(C3(C1C2(C(=O)NCCC2)))OC=C4)))CC5(=C(C=C(C)C=C5)C)))C	8.22	-8.9	4
ClC=1(C=5(C(N=CC=1CN3(C(C(=O)O)C(C2(C(=O)NCCC2))C4(C3CC(F)C(C4)C)))=CC=CC=5))	8.22	-9.2	4
FC=1(C(=CC2(=C(N)NN(=C2(C=1))C))CN4(C(C(=O)O)C(C3(C(=O)NCCC3))C5(C4CC(F)C6(C5OC=C6))))	8.22	-10.1	4
S1(=O)(=O)(N=C(NC2(=C1C=C(OCC#N)C=C2))C3(C(=O)N(C=4(C=CC=CC=4(C3=O)))CCC(C)C))	8.15	-5.6	6
FC1(=C(C=C(F)C=C1)CN3(C(C(=O)O)C(C2(C(=O)NCCC2))C4(C3CCC5(C4OC(F)(F)O5))))	8.15	-9.3	4
FC1(=C(C=C(F)C=C1)CN3(C(C(=O)O)C(C2(C(=O)NCCC2))C4(C3CCC(C4)C)))	8.1	-9.9	4
S1(C=NC2(C1CCC4(C2C(C3(C(=O)NCCC3))C(C(=O)O)N4CC5(=C(F)C=CC(=C5)F))))	8.05	-9.8	4
S(=O)(=O)(N=C(O)C1(N(C3(CCC4(C(C3(C1C2(C(=O)NCCC2)))OC=C4)))CC5(=C(F)C=CC(=C5)F)))C	8.05	-8.8	4
S(=O)(=O)(NC(=O)C1(N(C3(CCC(CC3(C1C2(C(=O)NCCC2)))C))CC4(=C(F)C=CC(=C4)F)))CC	8	-8.6	5
S1(=O)(=O)(N=C(NC2(=C1C=CC=C2))C3(C(=O)N(C=4(C=CC(=CC=4(C3=O))F))CCC5(CC5)))	8	-8.4	4
S1(=O)(=O)(N=C(NC2(=C1C=CC=C2))C4(C(=O)C3(C(CCC(C3)F)N(C4O)CCC5(CC5))))	8	-8.7	4
ClC2(=NC=1(C(=CC(F)=C(C=1)F)C=C2CN4(C(C(=O)O)C(C3(C(=O)NCCC3))C5(C4CC(F)C(C5)C))))	8	-10.9	4
ClC5(=CC=C(C1(N(C3(CC(C(=O)O)CCC3(C1C2(CCCCC2))))CC(=O)N4(CCN(C)CC4)))C=C5)	7.92	-10.2	5
S1(=O)(=O)(N=C(NC2(=C1C=C(N)C=C2))C3(C(=O)N(C4(CCCCC4(C3O)))CCC(C)C))	7.89	-8.3	4
O=C(O)C5(CC4(N2(C(C1(=C(C=CC=C1)C3(C(C2)CCN3CC(=O)N(C)C)))C(C4CC5)C6(CCCCC6))))	7.77	-10.7	4
O=C(O)C3(CC2(N(C(C1(=CCCCC1))C(C2CC3)C4(CCCCC4))CC(=O)N5(CCC(N(C)C)CC5)))	7.74	-10	6
S1(=O)(=O)(N=C(NC2(=C1C=CC=C2))C=3(C(=O)N(CCC(C)C)C(C=3O)C(C)(C)C))	7.74	-7.6	5
O=C(O)C5(CC4(N2(C(C1(=C(C=CC=C1)C3(C(C2)CCN3CCN(C)C)))C(C4CC5)C6(CCCCC6))))	7.7	-10.3	5
ClC2(=NC=1(C(=CC(C)=CC=1)C=C2CN4(C(C(=O)O)C(C3(C(=O)NCCC3))C5(C4CC(F)C(C5)C))))	7.7	-10.4	4
S1(=O)(=O)(N=C(NC2(=C1C=C(OC)C=C2))C3(C(=O)N(C=4(C=CC(=CC=4(C3=O))F))CCC5(CC5)))	7.62	-8.5	5
FC1(=C(C=C(F)C=C1)CN3(C(C(=O)O)C(C2(C(=O)NCCC2))C4(C3CCC5(C4OC=C5))))	7.51	-12.1	4
S1(=O)(=O)(N=C(NC2(=C1C=CC=C2))C3(C(=O)N(C4(CCC(CC4(C3O))N))CCC5(CC5)))	7.49	-8.4	4
S1(=O)(=O)(N=C(NC2(=C1C=CC=C2))C3(C(=O)N(C4(CCCCC4(C3O)))CCC(C)C))	7.49	-8.7	4
ClC2(C1(C(O)C(C(=O)N(C1CCC2)CCC(C)C)C3(=NS(=O)(=O)C=4(C=CC=CC=4(N3)))))	7.48	-7.6	4
ClC3(CC2(C(C1(C(=O)NCCC1))C(C(=O)NS(=O)(=O)C)N(C2CC3)CC4(=C(F)C=CC=C4)))	7.48	-9.5	4
FC1(=C(C=C(F)C=C1)CN3(C(C(=O)O)C(C2(C(=O)NCCC2))C4(C3CCC5(C4C=CO5))))	7.47	-12.1	4
ClC5(=CC=C(CN1(C4(C(C(=O)C(C1)C2(=NOC(=N2)CC3(=CC=CC=C3)))CC(OC)C(C4)OC)))C=C5)	7.39	-9.7	7
S1(=O)(=O)(N=C(NC2(=C1C=CC=C2))C3(C(=O)N(C4(CCCCC4(C3O)))CC5(C(C)C5)))	7.39	-9.3	3
ClC2(CC1(C(O)C(C(=O)N(C1CC2)CCC(C)C)C3(=NS(=O)(=O)C=4(C=CC=CC=4(N3)))))	7.37	-7.6	4
O=C(O)C(NC(=O)C4(CC3(N2(C(C1(=C(C=CC=C1)OCC2))C(C3CC4)C5(CCCCC5)))))(C)C	7.34	-8	4
S1(=O)(=O)(N=C(NC2(=C1C=C(C)C=C2))C4(C(=O)C3(C(CCCC3)N(C4O)CCC(C)C)))	7.3	-8.2	4
ClC3(CC2(C(C1(C(=O)NCCC1))C(C(=O)O)N(C2CC3)CC4(=CC(=NC=C4)N)))	7.28	-8.3	4
S1(=O)(=O)(N=C(NC2(=C1C=C(C#N)C=C2))C3(C(=O)N(C4(CCCCC4(C3O)))CCC(C)C))	7.24	-8.7	4
S1(C(C(=O)O)=CC4(C1C(C2(CCCCC2))C(C3(=CC=CC=C3))N4CC(=O)N(C)C))	7.24	-7.8	5
ClC2(=NC=1(C(=CC=CC=1)C(=C2CN4(C(C(=O)O)C(C3(C(=O)NCCC3))C5(C4CC(F)C(C5)C)))Cl))	7.22	-8.4	4
S3(C(=C(N(N(C1(CCN(C)CC1))C)C(=O)C2(CCC(C)CC2))C=C3C#CC(C)(C)C)C(=O)O)	7.2	-6.8	6
S1(=O)(=O)(N=C(NC2(=C1C=CC=C2))C3(C(=O)N(C4(CCCCC4(C3O)))CCC(CC)C))	7.19	-8.3	5
O=C(O)C3(CC2(N(C(C1(=CC=CC=C1))C(C2CC3)C4(CCCCC4))CC(=O)C5(NCC(C5)N(C)C)))	7.15	-9.5	7
ClC3(=C(OC2(=CC=C(C=C(NC(=O)C1(=CC=CC=C1))C(=O)O)C=C2))C(F)=CC=C3)	7.15	-6.6	6
[Br]C5(=C(OC4(=CC=C(C=C(NC(=O)C12(CC3(CC(C1)CC(C2)C3)))C(=O)O)C=C4))C=CC=C5)	7.15	-10.5	6
O=C(O)C3(CC2(N(C(C1(CCCCC1))C(C2CC3)C4(CCCCC4))CC(=O)N5(CCC(N(C)C)CC5)))	7.14	-10	6
S1(=O)(=O)(NC(=NC2(=C1C=C(OC)C=C2))C3(=C(O)N(C4(NC=CC=C4(C3=O)))CC5(=CC=CC=C5)))	7.12	-9.2	4
O=C(O)C3(CC2(N(C(C1(=CC(=CC=C1)CN(C(C)C)C))C(C2CC3)C4(CCCCC4))CC(=O)N(C)C))	7.11	-9.4	8
FC1(=C(C=C(F)C=C1)CN3(C(C(=O)O)C(C2(C(=O)NCCC2))C4(C3CCC(C4)OCC)))	7.1	-9.4	6
ClC1(=C(C=CC(=C1)Cl)C3(N(C2(=C(C(O)=CC=C2)NC4(=C3C(=O)CC(C4)(C)C)))C(=O)C))	7.09	-9.3	1
S1(=O)(=O)(N=C(NC2(=C1C=CC=C2))C=3(C(=O)N(C4(NC=CC=C4(C=3O)))CC5(=CC=CC=C5)))	7.08	-9.1	3
S1(=O)(=O)(N=C(NC2(=C1C=CC=C2))C3(C(=O)N(C4(C(F)CCCC4(C3O)))CCC5(CC5)))	7.05	-8.3	4
S1(=O)(=O)(NC(=NC2(=C1C=CC=C2C))C=3(C(=O)N(C4(NC=CC=C4(C=3O)))CC5(=CC=CC=C5)))	7.02	-9.6	3
S1(=O)(=O)(N=C(NC2(=C1C=CC=C2))C=3(C(=O)N(C=4(C=CC=CC=4(C=3O)))CCCC))	7	-7.9	4
S1(=O)(=O)(N=C(NC2(=C1C=CC=C2))C4(C(=O)C3(C(CCCC3)N(C4O)NCC5(CCC5))))	6.97	-8.8	4
S1(=O)(=O)(N=C(NC2(=C1C=CC=C2))C4(C(=O)C3(C(CCCC3)N(C4O)NCC5(=CC=CC=C5))))	6.89	-7.9	4
ClC1(=C(OC)C=CC(=C1)CCC3(OC(O)=C(SC2(=N(C=CN2)C))C(C3)=O)(C4(CCCC4)))	6.85	-9.1	7
S1(=O)(=O)(N=C(NC2(=C1C=CC=C2))C4(C(=O)N(NCC3(CC3))C5(CCCCC5(C4O))))	6.84	-8.4	4
S1(=O)(=O)(N=C(NC2(=C1C=CC=C2))C=3(C(=O)N(CCC(C)C)C(C=3O)C(C)C))	6.83	-6.6	5
ClC=2(C1(=NC=3(C(OCCC=3(C1C(Cl)=CC=2))(C(CC)C)CC(=O)O)))	6.82	-6.4	4
S1(=O)(=O)(N=C(NC2(=C1C=CC=C2))C4(C(=O)N(NCC3(CCCC3))C5(CCCCC5(C4O))))	6.82	-9.1	4
S1(=O)(=O)(N=C(NC2(=C1C=CC=C2))C3(C(=O)N(C4(CCCCC4(C3O)))CC=CC))	6.82	-8.1	3
[Br]C4(=CC=3(S(=O)(=O)N=C(C1(C(=O)N(C2(CCCCC2(C1O)))CCC(C)C))NC=3C=C4))	6.76	-8.5	4
ClC1(=C(Cl)C=CC(=C1)C=C2(SC(=S)N(C2O)NS(=O)(=O)C3(=C(F)C=CC=C3)))	6.7	-7.7	3
S1(C(C(=O)O)=CC3(C1N(C(C2(=CC=CC=C2))C3C4(CCCCC4))CC(=O)N(C)C))	6.64	-8.9	5
S1(=O)(=O)(NC(=NC2(=C1C=C(C)C=C2))C=3(C(=O)N(C4(NC=CC=C4(C=3O)))CC5(=CC=CC=C5)))	6.64	-9.1	3
ClC2(=C(O)C(S(=O)(=O)N1(C(C(=O)O)CSC1))=CC(=C2)Cl)	6.62	-7	2
[Br]C2(=C(O)C(S(=O)(=O)N1(C(C(=O)O)CCC1))=CC(=C2)Cl)	6.59	-6.2	2
FC1(=C(C(F)=CC(=C1)F)C[N+]=2(C4(=C(C(=O)NC=2)C=C(OC3(=CC=CC=C3))C=C4)))	6.52	-9.4	4
S1(=O)(=O)(N=C(NC2(=C1C=CC=C2))C4(C(=O)C3(C(CCCC3)N(C4O)CC5(=CN=CC=C5))))	6.5	-9.4	3
ClC1(=C(Cl)C=CC(=C1)C(=O)N2(C(C(=O)O)(CC(C2C=3(SC=CC=3))C(=O)O)CC(C)C))	6.22	-7.7	6
S1(=O)(=O)(N=C(NC2(=C1C=CC=C2))C=3(C(=O)N(NC(C)C)C=4(C=CC=CC=4(C=3O))))	6.19	-8.7	3
S1(C(=CC=C1)C4(N(C(=O)C=2(C=3(C(C=CC=2)=CC=CC=3)))C(C(=O)O)(CC(C)C)CC4C(=O)O))	6.15	-7.7	6
ClC1(=C(Cl)C=CC(=C1)C=C2(SC(=S)N(C2O)NS(=O)(=O)C3(=CC=C(F)C=C3)))	6.15	-6.9	3
[Br]C3(=C(OC2(=CC=C(C=C(NC(=O)C1(=CC=CC=C1))C(=O)NOC)C=C2))C=CC=C3)	6.1	-9.3	7
[Br]C4(=CC(N2(C(=O)C=1(C=3(C(C(NCCO)=CC=1)=CC=CC=3(C2)))))=CC=C4)	6.07	-7.9	4
O=C(O)C3(CC2(N(C(C1(=CC=C(CN(C)C)C=C1))C(C2CC3)C4(CCCCC4))CC(=O)N(C)C))	6.04	-8.4	7
S1(=O)(=O)(NC(=NC2(=C1C=C(OCCC)C=C2))C=3(C(=O)N(C4(NC=CC=C4(C=3O)))CCC(C)C))	6.03	-8.1	7
S1(=O)(=O)(N=C(NC2(=C1C=CC=C2))C=3(C(=O)N(N4(C=CC=C4(C=3O)))CCC(C)C))	6.01	-8	4
O=C1(N(C(=NC(=C1O)C(=O)O)C2(=CC(O)=CC=C2))C)	6	-6.7	2
S1(=O)(=O)(N=C(NC2(=C1C=CC=C2OC))C=3(C(=O)N(C4(NC=CC=C4(C=3O)))CCC(C)C))	5.93	-8.5	5
S1(=O)(=O)(N=C(NC2(=C1C=CC=C2))C=3(C(=O)N(C4(NC=CC=C4(C=3O)))CCC5(=CC=CC=C5)))	5.83	-9.6	4
S1(=O)(=O)(N=C(NC2(=C1C=CC=C2))C4(C(=O)N(NC(C3(=CC=CC=C3))C)C5(CCCCC5(C4O))))	5.83	-9.3	4
S1(=O)(=O)(N=C(NC2(=C1C=CC=C2))C3(C(=O)N(C4(CCCCC4(C3O)))CCC))	5.81	-8.6	3
S3(=O)(=O)(N=C(C=2(C(=O)N(CC1(=CC=CC=C1))C(C=2O)C(C)C))C=4(C3=C(OCC#N)C=CC=4))	5.8	-7	6
ClC2(=C(O)C(S(=O)(=O)N1(C(C(=O)O)CSC1))=CC(=C2)Cl)	5.77	-6.9	2
S1(C=NC4(C1C3(C(C2(C(=O)NCCC2))C(C(=O)O)N(C3CC4)CC5(=C(F)C=C(F)C=C5))))	5.77	-9	4
O=C1(N(C(=O)C=3(C=CC=C2(C=3(C1=CC=C2NCCO))))C4(=CC=CC=C4))	5.77	-8.8	4
S1(=O)(=O)(N=C(NC2(=C1C=CC=C2))C=3(C(=O)N(C=4(C=CC(=CC=4(C=3O))OCCOC))CCC(C)C))	5.76	-8.1	8
ClC5(=CC=C(CN1(C4(C(C(=O)C(C1)C=3(OC(CC2(=CC=CC=C2))=CN=3))CC(OC)CC4)))C=C5)	5.74	-9.9	6
ClC=2(C1(=NC=3(C(OCCC=3(C1C(Cl)=CC=2))(CC(=O)O)CC4(CC4))))	5.72	-7.2	4
O3(C(N=2(C1(=NC=NC(=C1NC=2)N)))C(O)(C)C(C3CO)O)	5.72	-6.6	2
ClC1(=C(Cl)C=CC(=C1)C=C2(SC(=S)N(C2=O)NS(=O)(=O)C))	5.7	-7.8	2
O=C3(C(C(=O)C1(=CC=C(C)C=C1))CN(CCCC2(=CC=CC=C2))C4(C3CC(OC)C(C4)OC))	5.66	-7.9	8
S1(=O)(=O)(N=C(NC2(=C1C=C(OC)C=C2))C=3(C(=O)N(N4(C=CC=C4(C=3O)))CCC(C)C))	5.66	-8.6	5
S1(=O)(=O)(N=C(NC2(=C1C=CC=C2))C3(C(=O)N(C4(CCCCC4(C3O)))CC))	5.65	-8.8	2
S1(=O)(=O)(N=C(NC2(=C1C=CC=C2))C=4(C(=O)N(CC3(=CC=C(F)C=C3))C(C=4O)CC5(=CN=CC=C5)))	5.61	-8.4	5
ClC3(CC2(C(C1(C(=O)NCCC1))C(S(=O)(=O)N)N(C2CC3)CC4(=C(F)C=C(F)C=C4)))	5.57	-9	4
S1(=O)(=O)(N=C(NC2(=C1C=CC=C2))C3(C(=O)N(C4(CCCCC4(C3O)))CC5(=NC=CC=C5)))	5.57	-9.2	3
FC1(=C(C=C(F)C=C1)CN3(C(C(=O)O)C(C2(C(=O)NCCC2))C4(C3CCC5(C4OC=C5C))))	5.54	-12.4	4
S3(=O)(=O)(N=C(C=1(C(=O)N(CCC(C)(C)C)C(C=1O)C=2(SC=CC=2)))C=4(C3=C(OCC)C=CC=4))	5.54	-7.5	7
S1(=O)(=O)(N=C(NC2(=C1C=CC=C2))C=3(C(=O)N(CCC(C)C)C(C=3O)CC4(=CC=CC=C4)))	5.45	-8.1	6
S1(=O)(=O)(N=C(NC2(=C1C=CC(=C2)OC))C=3(C(=O)N(C4(NC=CC=C4(C=3O)))CC5(=CC=CC=C5)))	5.41	-7.5	4
ClC5(=CC=C(CN1(C4(C(C(=O)C(C1)C=3(OC(C2(=CC=CC=C2))C(N=3)C))CC(OC)C(C4)OC)))C=C5)	5.37	-10.1	6
ClC2(=C(O)C(S(=O)(=O)N1(CCCC1))=CC(=C2)Cl)	5.32	-5.1	1
FC1(=C(C=C(F)C=C1)CN3(C(C(=O)O)C(C2(C(=O)NCCC2))C4(C3CCC5(C4OC=C5CC))))	5.3	-9.8	5
ClC3(=C(C=C(S(=O)(=O)NC1(=C(SC(=C1)C2(=CC=CC=C2))C(=O)O))C(=C3)C)C)	5.3	-7.6	4
ClC=2(C1(=NC=3(C(OCCC=3(C1C(Cl)=CC=2))(CC(=O)O)CC)))	5.2	-8.7	3
O=C2(N(C1(=C(NC(=O)C)C=C(OC)C(=C1)C(C)(C)C))CCC(N2)=O)	5.19	-7.9	4
O=C2(N(C1(=CC(=C(OC)C=C1)C(C)(C)C))CCC(N2)=O)	5.19	-5.9	3
O=C2(N(C1(=C(N(C)C)C=C(OC)C(=C1)C(C)(C)C))CCC(N2)=O)	5.17	-6.6	4
O=C1(NCCCC1C3(C(N(CC2(=CC(=NC=C2)N))C5(C3CC(C4(NC(=O)CCC4))CC5))C(=O)O))	5.15	-9.7	5
O=C2(N(C1(=CC(=C(O)C=C1)C(C)(C)C))CCC(N2)=O)	5.12	-8.8	2
S3(=O)(=O)(N=C(N1(C(=O)N(=C2(C=CC=CC2(C1=O)))CCC(C)C))NC4(=C3C=CC=C4))	5	-8.2	3
S1(C(=CC=C1)C3(N(C(=O)C2(=CC=CC=C2))C(C(=O)O)(CC(C)C)CC3C(=O)O))	4.94	-7.4	6
ClC1(=C(Cl)C=CC(=C1)C(=O)N2(C(C(=O)O)CC(C2)C(=O)O))	4.92	-8.6	3
S4(CCC(N(C=1(SC(C(=O)O)=CN=1))C(=O)C3(=CC=C(OC2(=CC=CC=C2))C=C3))CC4)	4.89	-8.8	6
S1(=O)(=O)(N=C(NC2(=C1C=CC=C2))C=3(C(=O)N(C=4(N=CC=CC=4(C=3O)))C(CC)CC))	4.88	-9.2	4
ClC3(CC2(C(C1(C(=O)NCCC1))C(C(=O)OCC)N(C2CC3)CC4(=CC(=NC=C4)N)))	4.7	-7.3	6
O=C1(NCCCC1C3(C(N(CC2(=CC(=NC=C2)N))C4(C3CC(O)CC4))C(=O)O))	4.7	-9.3	4
FC2(C(N1(CCN(C)CC1))CC3(N(CC(C(C3(C2))=O)NC(=O)NCC4(=CC=CC=C4))CC5(=CC=CC=C5)))	4.59	-7.3	6
S1(=O)(=O)(NC(=NC2(=C1C=C(OC)C=C2))C=3(C(=O)N(N=C(C=3O)C4(=CC=CC=C4))CCC(C)C))	4.48	-8.4	6
O3(C(N=2(C1(=NC(=NC=C1NC=2)N)))C(O)(C)C(C3CO)O)	4.34	-6.5	2
O3(C(N2(C1(=NC=NC(=C1N=C2)N)))C(OC)C(C3CO)O)	4.33	-6.3	3
S2(C(C1(=NC(O)=C(O)C(=N1)C(=O)O))=CC=C2C)	4.31	-7	2
O4(C(N2(C1(=NC=NC(=C1C(=C2)C3(=CC=CC=C3))N)))C(O)(C)C(C4CO)O)	4	-8.1	3
O4(C(N2(C1(=NC=NC(=C1C(=C2)C3(CCCCC3))N)))C(O)(C)C(C4CO)O)	4	-8	3
O=C3(C(C(=O)C1(=CC=C(C)C=C1))CN(CCC2(=CC=CC=C2))C4(C3CC(OC)C(C4)OC))	3.96	-9.7	7
O=C3(C(C(=O)C1(=CC=C(C)C=C1))CN(CC2(CC2))C4(C3CC(OC)C(C4)OC))	3.92	-7	6
ClC4(=CC=C(CCS(=O)(=O)C=2(C(=O)C1(=C(C=C(OC)C(=C1)OC)N(C=2)CC3(=CC=CC=C3))))C=C4)	3.82	-7	8
O=C3(C(C(=O)C1(=CC=C(C)C=C1))CN(CC2(=CC=CC=C2))C4(C3CC(OC)C(C4)OC))	3.77	-9.1	6

## Sheet: Descriptors_140
smiles	PIC50	Total Molweight	cLogP	cLogS	H-Acceptors	H-Donors	Total Surface Area	Relative PSA	Polar Surface Area	Druglikeness	LE from PIC50	LLE from PIC50	LELP from PIC50	Mutagenic	Tumorigenic	Reproductive Effective	Irritant	Shape Index	Molecular Flexibility	Molecular Complexity	Non-H Atoms	Non-C/H Atoms	Electronegative Atoms	Stereo Centers	Rotatable Bonds	Rings	Aromatic Rings	Aromatic Atoms	sp3-Atoms	Symmetric atoms	Amides	Amines	Alkyl-Amines	Aromatic Amines	Aromatic Nitrogens	Basic Nitrogens	Acidic Oxygens
S3(C(=C(N1(NC(=O)C=C1C2(=CC=C(C)C=C2)))C=C3C4(=CC=CC=C4))C(=O)O)	9.21	376.435	3.4527	-5.298	5	2	275.8	0.2703	97.88	3.0963	0.4083	4.583	8.4563	none	none	none	none	0.51852	0.37099	0.88866	27	6	6	0	4	4	3	17	2	4	0	0	0	0	0	0	1
ClC1(=C(C=CC=C1)CN3(C(C(=O)NS(=O)(=O)C)C(C2(C(=O)NCCC2))C4(C3CCC5(C4OC=C5))))	8.52	508.037	1.5541	-4.987	8	2	350.8	0.25978	113.19	5.956	0.3256	6.5155	4.773	none	none	low	none	0.35294	0.39161	0.96528	34	10	10	7	4	5	1	6	17	1	2	1	1	0	0	1	0
FC1(C(CC2(C(=O)CCNC2(C1)))CN4(C(C(=O)O)C(C3(C(=O)NCCC3))C5(C4CC(F)C6(C5OC=C6))))	8.52	507.576	-2.933	-3.965	8	3	348.36	0.25459	107.97	1.9407	0.30751	11.003	-9.5378	none	none	low	none	0.38889	0.44719	0.9942	36	10	10	12	4	6	0	0	25	0	1	2	2	0	0	2	1
ClC=1(C(=CC2(=CNN=C2(C=1)))CN4(C(C(=O)O)C(C3(C(=O)NCCC3))C5(C4CC(F)C6(C5OC=C6))))	8.52	488.945	-0.2033	-4.498	8	3	332.87	0.26782	107.55	3.1	0.3256	8.2729	-0.62438	high	none	low	none	0.38235	0.3481	0.99091	34	10	10	8	4	6	2	9	16	0	1	1	1	0	2	1	1
FC3(C1(C=COC1C4(C(C2(C(=O)NCCC2))C(N(C4(C3))CC=5(C(=CC6(=NNC=C6(C=5)))C))C(=O)O)))	8.52	468.527	-0.4654	-4.106	8	3	329.71	0.27039	107.55	3.0154	0.3256	8.535	-1.4294	high	none	low	none	0.38235	0.3481	1.0131	34	9	9	8	4	6	2	9	17	0	1	1	1	0	2	1	1
S3(C(=C(C1(=NNC(=O)C=C1C2(=CC=C(C)C=C2)))C=C3C4(=CC=CC=C4))C(=O)O)	8.48	388.446	3.9873	-6.2	5	2	288.47	0.28603	107	3.771	0.39547	4.0843	10.082	none	none	none	none	0.5	0.41544	0.89063	28	6	6	0	4	4	3	17	2	4	0	0	0	0	0	0	1
FC3(C1(C=COC1C4(C(C2(C(=O)NCCC2))C(N(C4(C3))CC=5(C=6(C(N=C(C=5)N)=CC=CC=6)))C(=O)O)))	8.4	480.538	-0.2001	-4.995	8	3	336.4	0.26882	117.78	1.4024	0.31654	8.2758	-0.63215	none	none	low	none	0.37143	0.36691	1.0065	35	9	9	8	4	6	2	10	16	0	1	1	1	0	1	2	1
S1(=O)(=O)(N=C(NC2(=C1C=C(O)C=C2))C3(C(=O)N(C=4(C=CC(=CC=4(C3=O))F))CCC5(CC5)))	8.3	443.454	1.9534	-4.678	8	2	294.07	0.3206	124.52	4.3951	0.35761	6.1275	5.4623	none	none	none	none	0.45161	0.35552	0.96293	31	10	10	1	4	5	2	12	8	2	1	0	0	0	0	1	0
FC3(=C1(C(OC=C1)=C4(C(C=2(C(=O)NC=CC=2))=C(N(C4(=C3))CC6(=CC=5(N=CNC=5C=C6)))C(=O)O)))	8.3	442.405	1.941	-4.759	8	3	315.17	0.30644	113.15	4.3886	0.33594	6.1399	5.7778	low	none	none	none	0.39394	0.34698	1.0259	33	9	9	0	4	6	5	21	2	0	1	0	0	0	3	1	1
S3(C(=C(C=1(C(=NOC=1)C2(=CC=C(F)C=C2)))C=C3C4(=CC=CC=C4))C(=O)O)	8.24	365.383	4.8301	-7.021	4	1	267.38	0.26771	91.57	1.8642	0.42655	3.254	11.324	none	none	none	none	0.53846	0.39583	0.87147	26	6	6	0	4	4	4	22	1	4	0	0	0	0	1	0	1
S(=O)(=O)(NC(=O)C1(N(C3(CCC(CC3(C1C2(C(=O)NCCC2)))C))CC4(=C(F)C=CC(=C4)F)))C5(CC5)	8.22	509.616	2.8092	-5.324	7	2	352.86	0.22992	103.96	0.91039	0.31691	5.2759	8.8644	none	none	low	none	0.34286	0.43372	0.92703	35	10	10	6	5	5	1	6	19	2	2	1	1	0	0	1	0
S(=O)(=O)(NC(=O)C1(N(C3(CCC(CC3(C1C2(C(=O)NCCC2)))CC))CC4(=C(F)C=CC(=C4)F)))CC	8.22	511.632	3.1591	-5.312	7	2	366.12	0.22159	103.96	2.5711	0.31691	4.926	9.9685	none	none	low	none	0.34286	0.45452	0.92462	35	10	10	6	6	4	1	6	19	1	2	1	1	0	0	1	0
ClC2(=NC=1(C(=CC=C(C=1)OC)C=C2CN4(C(C(=O)O)C(C3(C(=O)NCCC3))C5(C4CC(F)C(C5)C))))	8.22	504	1.9876	-4.842	7	2	356.08	0.21108	91.76	1.7899	0.31691	6.0975	6.2718	none	none	low	none	0.45714	0.42168	0.94477	35	9	9	7	5	5	2	10	18	0	1	1	1	0	1	1	1
FC1(=C(C=C2(NC=NC2(=C1)))CN4(C(C(=O)O)C(C3(C(=O)NCCC3))C5(C4CC(F)C6(C5OC=C6))))	8.22	472.49	-0.4898	-4.213	8	3	323.8	0.27532	107.55	1.7827	0.32623	8.5749	-1.5014	none	none	low	none	0.38235	0.36872	0.98965	34	10	10	8	4	6	2	9	16	0	1	1	1	0	2	2	1
S(=O)(=O)(NC(=O)C1(N(C3(CCC4(C(C3(C1C2(C(=O)NCCC2)))OC=C4)))CC5(=C(C=C(C)C=C5)C)))C	8.22	501.646	1.6359	-4.939	8	2	359.9	0.25321	113.19	2.7213	0.31691	6.4492	5.162	none	none	high	low	0.37143	0.3959	0.96872	35	9	9	7	4	5	1	6	19	1	2	1	1	0	0	1	0
ClC=1(C=5(C(N=CC=1CN3(C(C(=O)O)C(C2(C(=O)NCCC2))C4(C3CC(F)C(C4)C)))=CC=CC=5))	8.22	473.974	1.9602	-5.061	6	2	333.82	0.1952	82.53	1.7083	0.33612	6.1249	5.8319	none	none	low	none	0.42424	0.40765	0.9393	33	8	8	7	4	5	2	10	16	0	1	1	1	0	1	1	1
FC=1(C(=CC2(=C(N)NN(=C2(C=1))C))CN4(C(C(=O)O)C(C3(C(=O)NCCC3))C5(C4CC(F)C6(C5OC=C6))))	8.22	502.54	-0.8657	-4.871	9	4	347.23	0.28892	125.61	3.4495	0.30811	8.9508	-2.8097	high	none	low	none	0.38889	0.35399	1.0072	36	11	11	8	4	6	2	9	17	0	1	1	1	0	2	1	1
S1(=O)(=O)(N=C(NC2(=C1C=C(OCC#N)C=C2))C3(C(=O)N(C=4(C=CC=CC=4(C3=O)))CCC(C)C))	8.15	466.517	2.1348	-5.04	9	1	337.34	0.31049	137.31	1.6937	0.33627	5.954	6.3485	none	none	high	high	0.51515	0.40914	0.96038	33	10	10	1	6	4	2	12	9	2	1	0	0	0	0	1	0
FC1(=C(C=C(F)C=C1)CN3(C(C(=O)O)C(C2(C(=O)NCCC2))C4(C3CCC5(C4OC(F)(F)O5))))	8.15	472.434	1.6287	-4.138	7	2	308.74	0.2403	88.1	-0.95362	0.33627	6.4601	4.8434	none	none	low	none	0.36364	0.37971	0.97692	33	11	11	7	4	5	1	6	18	1	1	1	1	0	0	1	1
FC1(=C(C=C(F)C=C1)CN3(C(C(=O)O)C(C2(C(=O)NCCC2))C4(C3CCC(C4)C)))	8.1	406.471	1.3908	-4.064	5	2	292.65	0.18517	69.64	-0.68214	0.38278	6.7007	3.6334	none	none	low	none	0.41379	0.43809	0.89985	29	7	7	6	4	4	1	6	16	0	1	1	1	0	0	1	1
S1(C=NC2(C1CCC4(C2C(C3(C(=O)NCCC3))C(C(=O)O)N4CC5(=C(F)C=CC(=C5)F))))	8.05	449.521	0.6402	-3.833	6	2	307.88	0.2702	107.3	2.7938	0.3582	7.454	1.7873	none	none	low	none	0.3871	0.38892	0.97753	31	9	9	7	4	5	1	6	16	0	1	1	1	0	0	1	1
S(=O)(=O)(N=C(O)C1(N(C3(CCC4(C(C3(C1C2(C(=O)NCCC2)))OC=C4)))CC5(=C(F)C=CC(=C5)F)))C	8.05	509.572	1.2115	-4.979	8	2	348.19	0.26204	116.68	1.3786	0.31727	6.8827	3.8186	none	none	low	none	0.34286	0.40557	0.9705	35	11	11	7	4	5	1	6	18	1	1	1	1	0	0	1	0
S(=O)(=O)(NC(=O)C1(N(C3(CCC(CC3(C1C2(C(=O)NCCC2)))C))CC4(=C(F)C=CC(=C4)F)))CC	8	497.605	2.7047	-5.042	7	2	352.36	0.23025	103.96	0.39194	0.32671	5.3922	8.2787	none	none	low	none	0.35294	0.45147	0.9224	34	10	10	6	5	4	1	6	18	1	2	1	1	0	0	1	0
S1(=O)(=O)(N=C(NC2(=C1C=CC=C2))C3(C(=O)N(C=4(C=CC(=CC=4(C3=O))F))CCC5(CC5)))	8	427.455	2.2991	-4.974	7	1	287.72	0.28215	104.29	5.0211	0.37027	5.7978	6.2093	none	none	none	none	0.43333	0.35493	0.95369	30	9	9	1	4	5	2	12	7	2	1	0	0	0	0	1	0
S1(=O)(=O)(N=C(NC2(=C1C=CC=C2))C4(C(=O)C3(C(CCC(C3)F)N(C4O)CCC5(CC5))))	8	435.518	2.0522	-3.802	7	2	294.34	0.27601	107.45	3.1048	0.37027	6.0447	5.5425	none	none	none	none	0.43333	0.41088	0.95151	30	9	9	5	4	5	1	6	16	2	0	0	0	0	0	2	0
ClC2(=NC=1(C(=CC(F)=C(C=1)F)C=C2CN4(C(C(=O)O)C(C3(C(=O)NCCC3))C5(C4CC(F)C(C5)C))))	8	509.954	2.2592	-5.452	6	2	346.52	0.18804	82.53	1.7083	0.31737	5.8377	7.1185	none	none	low	none	0.42857	0.41473	0.9493	35	10	10	7	4	5	2	10	16	0	1	1	1	0	1	1	1
ClC5(=CC=C(C1(N(C3(CC(C(=O)O)CCC3(C1C2(CCCCC2))))CC(=O)N4(CCN(C)CC4)))C=C5)	7.92	502.097	1.9444	-3.582	6	1	373.57	0.13339	64.09	3.0373	0.31754	6.1569	6.1233	none	none	none	high	0.4	0.46311	0.90322	35	7	7	5	5	5	1	6	23	6	1	2	2	0	0	2	1
S1(=O)(=O)(N=C(NC2(=C1C=C(N)C=C2))C3(C(=O)N(C4(CCCCC4(C3O)))CCC(C)C))	7.89	434.559	1.5211	-3.726	8	3	308.27	0.31307	133.47	-1.0994	0.37054	6.5818	4.1051	high	high	none	high	0.46667	0.45342	0.94724	30	9	9	4	4	4	1	6	15	2	1	1	0	1	0	1	0
O=C(O)C5(CC4(N2(C(C1(=C(C=CC=C1)C3(C(C2)CCN3CC(=O)N(C)C)))C(C4CC5)C6(CCCCC6))))	7.77	493.689	1.5623	-3.254	6	1	368.15	0.13535	64.09	0.16237	0.30904	6.5473	5.0554	none	none	none	high	0.38889	0.36459	0.99379	36	6	6	7	4	6	1	6	25	3	1	2	2	0	0	2	1
O=C(O)C3(CC2(N(C(C1(=CCCCC1))C(C2CC3)C4(CCCCC4))CC(=O)N5(CCC(N(C)C)CC5)))	7.74	499.737	1.6219	-3.81	6	1	389.4	0.12797	64.09	0.025951	0.3091	6.4894	5.2471	none	none	none	high	0.41667	0.50925	0.93546	36	6	6	5	6	5	0	0	29	5	1	2	2	0	0	2	1
S1(=O)(=O)(N=C(NC2(=C1C=CC=C2))C=3(C(=O)N(CCC(C)C)C(C=3O)C(C)(C)C))	7.74	405.517	2.6826	-3.267	7	2	290.82	0.27935	107.45	1.2051	0.39742	5.4287	6.7501	none	none	none	none	0.46429	0.46755	0.93025	28	8	8	1	5	3	1	6	12	4	1	0	0	0	0	1	0
O=C(O)C5(CC4(N2(C(C1(=C(C=CC=C1)C3(C(C2)CCN3CCN(C)C)))C(C4CC5)C6(CCCCC6))))	7.7	479.706	0.7981	-3.272	5	1	364.16	0.10103	47.02	0.60132	0.31802	7.3154	2.5096	none	none	none	none	0.4	0.36024	0.98881	35	5	5	7	5	6	1	6	27	3	0	3	3	0	0	3	1
ClC2(=NC=1(C(=CC(C)=CC=1)C=C2CN4(C(C(=O)O)C(C3(C(=O)NCCC3))C5(C4CC(F)C(C5)C))))	7.7	488.001	2.4015	-5.168	6	2	346.08	0.18828	82.53	1.7083	0.32738	5.712	7.3356	none	none	low	none	0.41176	0.41133	0.9395	34	8	8	7	4	5	2	10	17	0	1	1	1	0	1	1	1
S1(=O)(=O)(N=C(NC2(=C1C=C(OC)C=C2))C3(C(=O)N(C=4(C=CC(=CC=4(C3=O))F))CCC5(CC5)))	7.62	457.481	2.2291	-4.992	8	1	309.98	0.29415	113.52	4.6616	0.34803	5.8889	6.4049	none	none	none	none	0.46875	0.36595	0.96742	32	10	10	1	5	5	2	12	9	2	1	0	0	0	0	1	0
FC1(=C(C=C(F)C=C1)CN3(C(C(=O)O)C(C2(C(=O)NCCC2))C4(C3CCC5(C4OC=C5))))	7.51	432.465	0.3328	-4.133	6	2	302.13	0.21246	78.87	1.3874	0.35954	7.7916	0.92564	none	none	low	none	0.3871	0.38892	0.95637	31	8	8	7	4	5	1	6	16	0	1	1	1	0	0	1	1
S1(=O)(=O)(N=C(NC2(=C1C=CC=C2))C3(C(=O)N(C4(CCC(CC4(C3O))N))CCC5(CC5)))	7.49	432.543	0.5939	-3.413	8	3	296.51	0.32549	133.47	5.0124	0.37157	7.5316	1.5983	none	none	none	none	0.43333	0.41585	0.94762	30	9	9	5	4	5	1	6	16	2	1	1	1	0	0	2	0
S1(=O)(=O)(N=C(NC2(=C1C=CC=C2))C3(C(=O)N(C4(CCCCC4(C3O)))CCC(C)C))	7.49	419.544	2.1984	-3.65	7	2	299.75	0.27103	107.45	0.52312	0.38439	5.9271	5.7192	none	none	none	none	0.44828	0.45365	0.93689	29	8	8	4	4	4	1	6	15	2	1	0	0	0	0	1	0
ClC2(C1(C(O)C(C(=O)N(C1CCC2)CCC(C)C)C3(=NS(=O)(=O)C=4(C=CC=CC=4(N3)))))	7.48	453.989	2.4834	-3.977	7	2	313.91	0.2588	107.45	2.8962	0.3716	5.6427	6.683	none	none	none	none	0.43333	0.45141	0.95512	30	9	9	5	4	4	1	6	15	2	1	0	0	0	0	1	0
ClC3(CC2(C(C1(C(=O)NCCC1))C(C(=O)NS(=O)(=O)C)N(C2CC3)CC4(=C(F)C=CC=C4)))	7.48	486.006	2.1226	-4.663	7	2	335.41	0.24188	103.96	4.3764	0.34838	6.0035	6.0928	none	none	low	none	0.375	0.4378	0.95297	32	10	10	6	4	4	1	6	16	1	2	1	1	0	0	1	0
FC1(=C(C=C(F)C=C1)CN3(C(C(=O)O)C(C2(C(=O)NCCC2))C4(C3CCC5(C4C=CO5))))	7.47	432.465	0.3328	-4.133	6	2	302.13	0.21246	78.87	1.4664	0.35964	7.7939	0.92537	none	none	low	none	0.3871	0.38892	0.94967	31	8	8	7	4	5	1	6	16	0	1	1	1	0	0	1	1
ClC5(=CC=C(CN1(C4(C(C(=O)C(C1)C2(=NOC(=N2)CC3(=CC=CC=C3)))CC(OC)C(C4)OC)))C=C5)	7.39	496.005	4.0754	-4.082	7	0	372.28	0.19512	77.69	5.1381	0.31872	4.056	12.787	none	none	none	none	0.48571	0.43082	0.91621	35	8	8	5	7	5	3	17	15	4	0	1	1	0	2	1	0
S1(=O)(=O)(N=C(NC2(=C1C=CC=C2))C3(C(=O)N(C4(CCCCC4(C3O)))CC5(C(C)C5)))	7.39	417.528	1.6587	-3.626	7	2	286.49	0.28357	107.45	1.1285	0.38466	6.4727	4.3121	none	none	none	none	0.44828	0.40468	0.94068	29	8	8	6	3	5	1	6	15	1	1	0	0	0	0	1	0
ClC2(CC1(C(O)C(C(=O)N(C1CC2)CCC(C)C)C3(=NS(=O)(=O)C=4(C=CC=CC=4(N3)))))	7.37	453.989	2.4834	-3.977	7	2	313.91	0.2588	107.45	4.7762	0.3719	5.6491	6.6777	none	none	none	none	0.43333	0.44944	0.94762	30	9	9	5	4	4	1	6	15	2	1	0	0	0	0	1	0
O=C(O)C(NC(=O)C4(CC3(N2(C(C1(=C(C=CC=C1)OCC2))C(C3CC4)C5(CCCCC5)))))(C)C	7.34	454.609	2.6589	-4.29	6	2	340.4	0.18857	78.87	-1.8834	0.33816	5.4754	7.8628	none	none	low	none	0.42424	0.37053	0.94225	33	6	6	5	4	5	1	6	22	3	1	1	1	0	0	1	1
S1(=O)(=O)(N=C(NC2(=C1C=C(C)C=C2))C4(C(=O)C3(C(CCCC3)N(C4O)CCC(C)C)))	7.3	433.571	2.9017	-3.877	7	2	312.01	0.26038	107.45	-1.716	0.37208	5.235	7.7985	none	none	none	low	0.46667	0.4483	0.95022	30	8	8	4	4	4	1	6	17	2	0	0	0	0	0	2	0
ClC3(CC2(C(C1(C(=O)NCCC1))C(C(=O)O)N(C2CC3)CC4(=CC(=NC=C4)N)))	7.28	406.912	-0.2923	-3.409	7	3	290.39	0.27697	108.55	2.7024	0.39872	8.4302	-0.73309	none	none	low	none	0.42857	0.4401	0.93587	28	8	8	6	4	4	1	6	15	0	1	1	1	0	1	2	1
S1(=O)(=O)(N=C(NC2(=C1C=C(C#N)C=C2))C3(C(=O)N(C4(CCCCC4(C3O)))CCC(C)C))	7.24	444.554	2.034	-4.423	8	2	321.46	0.2949	131.24	-4.0215	0.36024	6.1063	5.6462	none	none	none	none	0.48387	0.4502	0.95224	31	9	9	4	4	4	1	6	15	2	1	0	0	0	0	1	0
S1(C(C(=O)O)=CC4(C1C(C2(CCCCC2))C(C3(=CC=CC=C3))N4CC(=O)N(C)C))	7.24	414.568	1.7519	-3.012	5	1	306.99	0.20773	86.15	1.8831	0.38508	6.3884	4.5494	none	none	none	high	0.37931	0.41491	0.92329	29	6	6	4	5	4	1	6	16	5	1	1	1	0	0	1	1
ClC2(=NC=1(C(=CC=CC=1)C(=C2CN4(C(C(=O)O)C(C3(C(=O)NCCC3))C5(C4CC(F)C(C5)C)))Cl))	7.22	508.419	2.6636	-5.56	6	2	349.24	0.18658	82.53	1.7083	0.3285	5.4779	8.1083	none	none	low	none	0.41176	0.40641	0.95078	34	9	9	7	4	5	2	10	16	0	1	1	1	0	1	1	1
S3(C(=C(N(N(C1(CCN(C)CC1))C)C(=O)C2(CCC(C)CC2))C=C3C#CC(C)(C)C)C(=O)O)	7.2	473.68	3.4446	-4.601	6	1	376.3	0.18653	92.33	2.0325	0.33851	4.6981	10.176	none	none	none	none	0.42424	0.50647	0.87433	33	7	7	0	6	3	1	5	21	6	0	1	1	0	0	1	1
S1(=O)(=O)(N=C(NC2(=C1C=CC=C2))C3(C(=O)N(C4(CCCCC4(C3O)))CCC(CC)C))	7.19	433.571	2.6528	-3.92	7	2	313.51	0.25913	107.45	0.91064	0.37239	5.4905	7.1238	none	none	none	none	0.46667	0.47061	0.93749	30	8	8	5	5	4	1	6	16	1	1	0	0	0	0	1	0
O=C(O)C3(CC2(N(C(C1(=CC=CC=C1))C(C2CC3)C4(CCCCC4))CC(=O)C5(NCC(C5)N(C)C)))	7.15	481.678	-1.4151	-3.574	6	2	369.05	0.15646	72.88	-0.24081	0.31928	9.5608	-4.4321	none	none	none	high	0.4	0.42646	0.92638	35	6	6	7	7	5	1	6	25	5	0	3	3	0	0	3	1
ClC3(=C(OC2(=CC=C(C=C(NC(=O)C1(=CC=CC=C1))C(=O)O)C=C2))C(F)=CC=C3)	7.15	411.815	4.8638	-6.721	5	2	302.57	0.20042	75.63	-1.6562	0.38534	3.2819	12.622	none	none	none	none	0.58621	0.48697	0.76455	29	7	7	0	6	3	3	18	2	4	1	0	0	0	0	0	1
[Br]C5(=C(OC4(=CC=C(C=C(NC(=O)C12(CC3(CC(C1)CC(C2)C3)))C(=O)O)C=C4))C=CC=C5)	7.15	496.399	5.3355	-7.49	5	2	329.64	0.18396	75.63	-0.83243	0.34922	2.8102	15.279	none	none	none	none	0.53125	0.50516	0.79383	32	6	6	0	6	5	2	12	12	8	1	0	0	0	0	0	1
O=C(O)C3(CC2(N(C(C1(CCCCC1))C(C2CC3)C4(CCCCC4))CC(=O)N5(CCC(N(C)C)CC5)))	7.14	501.753	1.7264	-4.074	6	1	390.95	0.12746	64.09	0.81393	0.31044	6.4199	5.5612	none	none	none	high	0.41667	0.52521	0.90297	36	6	6	5	6	5	0	0	31	7	1	2	2	0	0	2	1
S1(=O)(=O)(NC(=NC2(=C1C=C(OC)C=C2))C3(=C(O)N(C4(NC=CC=C4(C3=O)))CC5(=CC=CC=C5)))	7.12	464.501	1.238	-4.006	9	3	324.04	0.31694	128.71	5.9631	0.33871	6.9095	3.655	none	none	none	none	0.48485	0.4182	0.98099	33	10	10	1	4	5	2	12	6	3	1	0	0	0	0	1	0
O=C(O)C3(CC2(N(C(C1(=CC(=CC=C1)CN(C(C)C)C))C(C2CC3)C4(CCCCC4))CC(=O)N(C)C))	7.11	497.721	1.4612	-3.469	6	1	391.91	0.12715	64.09	1.1823	0.31051	6.6869	4.7058	none	none	none	high	0.38889	0.50003	0.92876	36	6	6	5	8	4	1	6	25	4	1	2	2	0	0	2	1
FC1(=C(C=C(F)C=C1)CN3(C(C(=O)O)C(C2(C(=O)NCCC2))C4(C3CCC(C4)OCC)))	7.1	436.497	1.1036	-3.933	6	2	316.41	0.20287	78.87	-3.4918	0.36062	7.0451	3.0603	none	none	low	none	0.41935	0.43305	0.91597	31	8	8	6	6	4	1	6	18	0	1	1	1	0	0	1	1
ClC1(=C(C=CC(=C1)Cl)C3(N(C2(=C(C(O)=CC=C2)NC4(=C3C(=O)CC(C4)(C)C)))C(=O)C))	7.09	445.345	4.8023	-5.899	5	2	310.6	0.17447	69.64	2.0214	0.37266	3.3471	12.886	none	none	none	none	0.36667	0.32316	0.98697	30	7	7	1	1	4	2	12	8	1	1	0	0	0	0	0	0
S1(=O)(=O)(N=C(NC2(=C1C=CC=C2))C=3(C(=O)N(C4(NC=CC=C4(C=3O)))CC5(=CC=CC=C5)))	7.08	434.475	1.153	-3.187	8	3	301.78	0.30718	119.48	6.0765	0.36067	6.997	3.1968	none	none	none	none	0.45161	0.41022	0.96856	31	9	9	1	3	5	2	12	4	3	1	0	0	0	0	2	0
S1(=O)(=O)(N=C(NC2(=C1C=CC=C2))C3(C(=O)N(C4(C(F)CCCC4(C3O)))CCC5(CC5)))	7.05	435.518	1.6928	-3.919	7	2	294.34	0.27601	107.45	1.8241	0.37278	6.459	4.5411	none	none	none	none	0.43333	0.41774	0.9569	30	9	9	5	4	5	1	6	15	2	1	0	0	0	0	1	0
S1(=O)(=O)(NC(=NC2(=C1C=CC=C2C))C=3(C(=O)N(C4(NC=CC=C4(C=3O)))CC5(=CC=CC=C5)))	7.02	448.502	1.0963	-3.15	8	3	314.04	0.29519	119.48	6.6952	0.34956	7.0574	3.1362	none	none	none	high	0.4375	0.41065	0.98203	32	9	9	1	3	5	2	12	5	3	2	0	0	0	0	1	0
S1(=O)(=O)(N=C(NC2(=C1C=CC=C2))C=3(C(=O)N(C=4(C=CC=CC=4(C=3O)))CCCC))	7	397.454	2.5103	-3.865	7	2	279.89	0.29026	107.45	3.9225	0.39956	5.6446	6.2827	none	none	none	none	0.46429	0.38857	0.95078	28	8	8	0	4	4	2	12	6	1	1	0	0	0	0	1	0
S1(=O)(=O)(N=C(NC2(=C1C=CC=C2))C4(C(=O)C3(C(CCCC3)N(C4O)NCC5(CCC5))))	6.97	432.543	0.6644	-3.713	8	3	300.71	0.30827	119.48	0.37198	0.373	7.4924	1.7812	none	none	none	none	0.46667	0.43959	0.95619	30	9	9	4	4	5	1	6	17	2	0	0	0	0	0	1	0
S1(=O)(=O)(N=C(NC2(=C1C=CC=C2))C4(C(=O)C3(C(CCCC3)N(C4O)NCC5(=CC=CC=C5))))	6.89	454.549	1.0161	-3.95	8	3	320.19	0.28952	119.48	-0.056474	0.34991	7.1457	2.9039	none	none	none	none	0.46875	0.45701	0.95725	32	9	9	4	4	5	2	12	13	3	0	0	0	0	0	1	0
ClC1(=C(OC)C=CC(=C1)CCC3(OC(O)=C(SC2(=N(C=CN2)C))C(C3)=O)(C4(CCCC4)))	6.85	464.004	4.541	-6.079	6	2	340.68	0.248	101.78	0.60701	0.3613	3.6233	12.568	none	none	none	none	0.51613	0.46076	0.89531	31	8	8	1	7	4	2	11	15	2	0	0	0	0	2	0	0
S1(=O)(=O)(N=C(NC2(=C1C=CC=C2))C4(C(=O)N(NCC3(CC3))C5(CCCCC5(C4O))))	6.84	418.516	-0.037	-3.56	8	3	286.95	0.32305	119.48	1.3816	0.38625	8.2019	-0.095792	none	none	none	none	0.44828	0.42166	0.95206	29	9	9	4	4	5	1	6	15	2	0	0	0	0	0	1	0
S1(=O)(=O)(N=C(NC2(=C1C=CC=C2))C=3(C(=O)N(CCC(C)C)C(C=3O)C(C)C))	6.83	391.49	2.1168	-3.09	7	2	280.65	0.28947	107.45	5.6623	0.4149	6.0488	5.102	none	none	none	none	0.48148	0.46496	0.9279	27	8	8	1	5	3	1	6	11	3	1	0	0	0	0	1	0
ClC=2(C1(=NC=3(C(OCCC=3(C1C(Cl)=CC=2))(C(CC)C)CC(=O)O)))	6.82	356.248	2.6627	-4.333	4	1	248.22	0.19197	58.89	2.2812	0.48709	5.5035	5.4665	none	none	none	none	0.3913	0.43479	0.94611	23	6	6	3	4	3	0	0	11	0	0	0	0	0	0	1	1
S1(=O)(=O)(N=C(NC2(=C1C=CC=C2))C4(C(=O)N(NCC3(CCCC3))C5(CCCCC5(C4O))))	6.82	446.57	0.647	-4.1	8	3	314.47	0.29478	119.48	0.87061	0.36139	7.5192	1.7903	none	none	none	none	0.45161	0.4397	0.95315	31	9	9	4	4	5	1	6	17	3	0	0	0	0	0	1	0
S1(=O)(=O)(N=C(NC2(=C1C=CC=C2))C3(C(=O)N(C4(CCCCC4(C3O)))CC=CC))	6.82	403.501	1.7279	-3.262	7	2	287.73	0.28235	107.45	-1.9454	0.40011	6.4383	4.3186	none	none	none	none	0.46429	0.43914	0.93969	28	8	8	4	3	4	1	6	12	1	1	0	0	0	0	1	0
[Br]C4(=CC=3(S(=O)(=O)N=C(C1(C(=O)N(C2(CCCCC2(C1O)))CCC(C)C))NC=3C=C4))	6.76	498.44	2.9236	-4.484	7	2	318.38	0.25517	107.45	-1.6478	0.37361	5.2465	7.8252	none	none	none	none	0.46667	0.45342	0.94245	30	9	9	4	4	4	1	6	15	2	1	0	0	0	0	1	0
ClC1(=C(Cl)C=CC(=C1)C=C2(SC(=S)N(C2O)NS(=O)(=O)C3(=C(F)C=CC=C3)))	6.7	465.376	2.0752	-4.497	5	2	300.81	0.33968	135.41	2.295	0.41532	6.0987	4.9966	none	none	none	none	0.55556	0.40023	0.84323	27	11	11	1	3	3	2	12	5	1	0	0	0	0	0	0	0
S1(C(C(=O)O)=CC3(C1N(C(C2(=CC=CC=C2))C3C4(CCCCC4))CC(=O)N(C)C))	6.64	414.568	2.4883	-3.006	5	1	306.99	0.20773	86.15	1.6754	0.38686	5.6895	6.432	none	none	none	high	0.37931	0.41491	0.91899	29	6	6	4	5	4	1	6	16	5	1	0	0	0	0	1	1
S1(=O)(=O)(NC(=NC2(=C1C=C(C)C=C2))C=3(C(=O)N(C4(NC=CC=C4(C=3O)))CC5(=CC=CC=C5)))	6.64	448.502	1.0963	-3.15	8	3	314.04	0.29519	119.48	5.1898	0.35059	7.0815	3.127	none	none	none	low	0.46875	0.41065	0.97692	32	9	9	1	3	5	2	12	5	3	2	0	0	0	0	1	0
ClC2(=C(O)C(S(=O)(=O)N1(C(C(=O)O)CSC1))=CC(=C2)Cl)	6.62	358.221	1.3197	-3.105	6	2	217.44	0.40866	128.59	2.7463	0.56104	6.8594	2.3522	none	high	high	high	0.45	0.46647	0.83644	20	10	10	1	2	2	1	6	7	1	1	0	0	0	0	0	1
[Br]C2(=C(O)C(S(=O)(=O)N1(C(C(=O)O)CCC1))=CC(=C2)Cl)	6.59	384.633	1.5583	-2.568	6	2	216.92	0.32902	103.29	-1.052	0.56118	6.6228	2.7768	none	none	none	none	0.45	0.46647	0.8236	20	9	9	1	2	2	1	6	7	1	1	0	0	0	0	0	1
FC1(=C(C(F)=CC(=C1)F)C[N+]=2(C4(=C(C(=O)NC=2)C=C(OC3(=CC=CC=C3))C=C4)))	6.52	383.348	3.5308	-7.005	4	1	266.1	0.11011	41.34	-0.99486	0.40107	4.655	8.8035	none	none	none	none	0.57143	0.43951	0.86015	28	7	7	0	4	4	3	18	2	5	1	0	0	0	0	0	0
S1(=O)(=O)(N=C(NC2(=C1C=CC=C2))C4(C(=O)C3(C(CCCC3)N(C4O)CC5(=CN=CC=C5))))	6.5	440.523	1.4416	-3.061	8	2	307.49	0.29988	120.34	0.15515	0.36231	6.7455	3.9789	none	none	none	none	0.45161	0.41211	0.95369	31	9	9	4	3	5	2	12	12	1	0	0	0	0	1	2	0
ClC1(=C(Cl)C=CC(=C1)C(=O)N2(C(C(=O)O)(CC(C2C=3(SC=CC=3))C(=O)O)CC(C)C))	6.22	470.372	4.2172	-4.818	6	2	322.5	0.27668	123.15	2.3531	0.37526	3.989	11.238	none	none	none	none	0.36667	0.40789	0.94303	30	9	9	3	6	3	2	11	10	1	1	0	0	0	0	0	2
S1(=O)(=O)(N=C(NC2(=C1C=CC=C2))C=3(C(=O)N(NC(C)C)C=4(C=CC=CC=4(C=3O))))	6.19	398.442	0.9895	-3.167	8	3	274.83	0.3373	119.48	5.1156	0.40217	7.2188	2.4604	none	none	none	none	0.42857	0.39472	0.95654	28	9	9	0	3	4	2	12	6	2	0	0	0	0	0	1	0
S1(C(=CC=C1)C4(N(C(=O)C=2(C=3(C(C=CC=2)=CC=CC=3)))C(C(=O)O)(CC(C)C)CC4C(=O)O))	6.15	451.542	4.1996	-4.952	6	2	326.26	0.27349	123.15	2.2855	0.35202	4.0115	11.93	none	high	none	none	0.34375	0.37402	0.95242	32	7	7	3	6	4	3	15	10	1	1	0	0	0	0	0	2
ClC1(=C(Cl)C=CC(=C1)C=C2(SC(=S)N(C2O)NS(=O)(=O)C3(=CC=C(F)C=C3)))	6.15	465.376	2.0752	-4.497	5	2	300.81	0.33968	135.41	1.4516	0.41721	6.1359	4.974	none	none	none	none	0.59259	0.41987	0.83059	27	11	11	1	3	3	2	12	5	3	0	0	0	0	0	0	0
[Br]C3(=C(OC2(=CC=C(C=C(NC(=O)C1(=CC=CC=C1))C(=O)NOC)C=C2))C=CC=C3)	6.1	467.318	4.5711	-6.784	6	2	326.8	0.21114	76.66	1.5382	0.37565	3.6436	12.168	none	none	none	none	0.56667	0.44897	0.75973	30	7	7	0	7	3	3	18	3	4	1	0	0	0	0	0	0
[Br]C4(=CC(N2(C(=O)C=1(C=3(C(C(NCCO)=CC=1)=CC=CC=3(C2)))))=CC=C4)	6.07	397.271	3.3646	-5.634	4	2	259.89	0.15834	52.57	1.3157	0.4509	4.8522	7.462	high	high	none	none	0.56	0.3474	0.87682	25	5	5	0	4	4	3	16	4	0	1	1	0	1	0	0	0
O=C(O)C3(CC2(N(C(C1(=CC=C(CN(C)C)C=C1))C(C2CC3)C4(CCCCC4))CC(=O)N(C)C))	6.04	469.667	0.6956	-2.791	6	1	367.15	0.13572	64.09	-0.014403	0.33163	7.5234	2.0975	none	none	none	high	0.41176	0.47706	0.91691	34	6	6	5	7	4	1	6	23	6	1	2	2	0	0	2	1
S1(=O)(=O)(NC(=NC2(=C1C=C(OCCC)C=C2))C=3(C(=O)N(C4(NC=CC=C4(C=3O)))CCC(C)C))	6.03	472.564	1.6584	-3.071	9	3	342.58	0.29978	128.71	6.1016	0.34171	6.5613	4.8532	none	none	none	none	0.51515	0.46415	0.97874	33	10	10	1	7	4	1	6	12	2	2	0	0	0	0	1	0
S1(=O)(=O)(N=C(NC2(=C1C=CC=C2))C=3(C(=O)N(N4(C=CC=C4(C=3O)))CCC(C)C))	6.01	400.458	1.178	-4.927	8	2	280.09	0.31458	112.38	5.7685	0.4028	7.0431	2.9245	none	none	none	none	0.46429	0.43056	0.96461	28	9	9	0	4	4	2	11	7	2	0	0	0	0	1	1	0
O=C1(N(C(=NC(=C1O)C(=O)O)C2(=CC(O)=CC=C2))C)	6	262.22	-0.72	-1.303	7	3	182.76	0.44014	110.43	4.1122	0.59365	8.9418	-1.2128	none	none	none	none	0.47368	0.47402	0.80998	19	7	7	0	2	2	1	6	4	0	1	0	0	0	0	1	1
S1(=O)(=O)(N=C(NC2(=C1C=CC=C2OC))C=3(C(=O)N(C4(NC=CC=C4(C=3O)))CCC(C)C))	5.93	444.511	1.1983	-2.882	9	3	315.06	0.32597	128.71	5.9778	0.36408	7.0286	3.2913	none	none	none	none	0.41935	0.43518	0.98335	31	10	10	1	5	4	1	6	10	2	1	0	0	0	0	2	0
S1(=O)(=O)(N=C(NC2(=C1C=CC=C2))C=3(C(=O)N(C4(NC=CC=C4(C=3O)))CCC5(=CC=CC=C5)))	5.83	448.502	1.5831	-3.299	8	3	315.54	0.29378	119.48	6.3042	0.35302	6.6512	4.4845	none	none	none	none	0.46875	0.41418	0.96594	32	9	9	1	4	5	2	12	5	3	1	0	0	0	0	2	0
S1(=O)(=O)(N=C(NC2(=C1C=CC=C2))C4(C(=O)N(NC(C3(=CC=CC=C3))C)C5(CCCCC5(C4O))))	5.83	468.576	0.9434	-4.138	8	3	331.19	0.2799	119.48	0.28507	0.34232	7.2909	2.7559	none	none	none	none	0.45455	0.43222	0.95847	33	9	9	5	4	5	2	12	13	3	0	0	0	0	0	1	0
S1(=O)(=O)(N=C(NC2(=C1C=CC=C2))C3(C(=O)N(C4(CCCCC4(C3O)))CCC))	5.81	391.49	1.5257	-3.22	7	2	274.99	0.29543	107.45	0.79134	0.41847	6.7101	3.6459	none	none	none	none	0.44444	0.42807	0.93526	27	8	8	4	3	4	1	6	13	1	1	0	0	0	0	1	0
S3(=O)(=O)(N=C(C=2(C(=O)N(CC1(=CC=CC=C1))C(C=2O)C(C)C))C=4(C3=C(OCC#N)C=CC=4))	5.8	451.502	2.3961	-4.221	8	1	323.64	0.28841	128.44	1.1425	0.35311	5.8405	6.7857	none	none	high	high	0.5	0.39208	0.98423	32	9	9	1	6	4	2	12	9	4	1	0	0	0	0	1	0
ClC2(=C(O)C(S(=O)(=O)N1(C(C(=O)O)CSC1))=CC(=C2)Cl)	5.77	358.221	1.3197	-3.105	6	2	217.44	0.40866	128.59	2.7463	0.56513	6.9191	2.3352	none	high	high	high	0.45	0.46647	0.83644	20	10	10	1	2	2	1	6	7	1	1	0	0	0	0	0	1
S1(C=NC4(C1C3(C(C2(C(=O)NCCC2))C(C(=O)O)N(C3CC4)CC5(=C(F)C=C(F)C=C5))))	5.77	449.521	0.6402	-3.833	6	2	307.88	0.2702	107.3	2.479	0.3646	7.5986	1.7559	none	none	low	none	0.41935	0.38892	0.97707	31	9	9	7	4	5	1	6	16	0	1	1	1	0	0	1	1
O=C1(N(C(=O)C=3(C=CC=C2(C=3(C1=CC=C2NCCO))))C4(=CC=CC=C4))	5.77	332.358	2.8098	-4.929	5	2	245.25	0.22096	69.64	2.1041	0.45211	5.429	6.2149	high	high	none	none	0.56	0.33621	0.89747	25	5	5	0	4	4	3	16	3	2	1	1	0	1	0	0	0
S1(=O)(=O)(N=C(NC2(=C1C=CC=C2))C=3(C(=O)N(C=4(C=CC(=CC=4(C=3O))OCCOC))CCC(C)C))	5.76	485.559	2.5661	-3.964	9	2	350.67	0.2887	125.91	1.0127	0.33246	5.6735	7.7185	none	none	none	none	0.47059	0.42814	0.96824	34	10	10	0	8	4	2	12	12	2	1	0	0	0	0	1	0
ClC5(=CC=C(CN1(C4(C(C(=O)C(C1)C=3(OC(CC2(=CC=CC=C2))=CN=3))CC(OC)CC4)))C=C5)	5.74	464.991	4.9499	-5.068	5	0	352.52	0.14657	55.57	3.1795	0.3426	3.2912	14.448	none	none	none	none	0.51515	0.46161	0.89035	33	6	6	4	6	5	3	17	13	4	0	1	1	0	1	1	0
ClC=2(C1(=NC=3(C(OCCC=3(C1C(Cl)=CC=2))(CC(=O)O)CC4(CC4))))	5.72	354.232	2.3081	-4.419	4	1	237.72	0.20045	58.89	2.2698	0.49165	5.9345	4.6946	none	none	none	none	0.3913	0.42561	0.944	23	6	6	2	4	4	0	0	11	1	0	0	0	0	0	1	1
O3(C(N=2(C1(=NC=NC(=C1NC=2)N)))C(O)(C)C(C3CO)O)	5.72	282.279	-1.4416	-2.434	9	5	194.36	0.55243	142.44	3.1754	0.56539	9.6842	-2.5497	high	high	low	high	0.5	0.30718	0.89932	20	9	9	4	2	3	2	9	10	0	0	0	0	0	4	0	0
ClC1(=C(Cl)C=CC(=C1)C=C2(SC(=S)N(C2=O)NS(=O)(=O)C))	5.7	383.3	0.5083	-4.105	5	1	245.86	0.41536	132.25	4.8903	0.53857	7.7358	0.9438	none	none	none	none	0.57143	0.43606	0.79602	21	10	10	0	2	2	1	6	4	1	0	0	0	0	0	0	0
O=C3(C(C(=O)C1(=CC=C(C)C=C1))CN(CCCC2(=CC=CC=C2))C4(C3CC(OC)C(C4)OC))	5.66	449.589	3.8948	-4.562	5	0	353.66	0.14033	55.84	3.4873	0.34285	4.3524	11.36	none	none	none	none	0.48485	0.45676	0.88197	33	5	5	5	8	4	2	12	17	4	0	1	1	0	0	1	0
S1(=O)(=O)(N=C(NC2(=C1C=C(OC)C=C2))C=3(C(=O)N(N4(C=CC=C4(C=3O)))CCC(C)C))	5.66	430.484	1.108	-4.945	9	2	302.35	0.32449	121.61	5.6586	0.37714	7.1392	2.9379	none	none	none	none	0.5	0.44154	0.97737	30	10	10	0	5	4	2	11	9	2	0	0	0	0	1	1	0
S1(=O)(=O)(N=C(NC2(=C1C=CC=C2))C3(C(=O)N(C4(CCCCC4(C3O)))CC))	5.65	377.464	1.0713	-2.95	7	2	261.23	0.31099	107.45	0.43593	0.4352	7.1767	2.4616	none	none	none	none	0.46154	0.4161	0.93298	26	8	8	4	2	4	1	6	12	1	1	0	0	0	0	1	0
S1(=O)(=O)(N=C(NC2(=C1C=CC=C2))C=4(C(=O)N(CC3(=CC=C(F)C=C3))C(C=4O)CC5(=CN=CC=C5)))	5.61	478.503	1.8706	-3.637	8	2	331.24	0.27838	120.34	5.9242	0.33292	6.3804	5.6187	none	none	none	none	0.44118	0.41343	0.95078	34	10	10	1	5	5	3	18	5	3	1	0	0	0	1	1	0
ClC3(CC2(C(C1(C(=O)NCCC1))C(S(=O)(=O)N)N(C2CC3)CC4(=C(F)C=C(F)C=C4)))	5.57	461.959	2.8251	-5.033	6	2	308.81	0.23283	100.88	2.1425	0.37746	5.429	7.4846	none	none	low	none	0.43333	0.44547	0.96106	30	10	10	6	4	4	1	6	15	1	2	0	0	0	0	1	0
S1(=O)(=O)(N=C(NC2(=C1C=CC=C2))C3(C(=O)N(C4(CCCCC4(C3O)))CC5(=NC=CC=C5)))	5.57	440.523	1.1362	-3.202	8	2	307.49	0.29988	120.34	0.49865	0.36528	7.1179	3.1105	none	none	none	none	0.45161	0.42475	0.95477	31	9	9	4	3	5	2	12	11	1	1	0	0	0	1	1	0
FC1(=C(C=C(F)C=C1)CN3(C(C(=O)O)C(C2(C(=O)NCCC2))C4(C3CCC5(C4OC=C5C))))	5.54	446.492	0.773	-4.257	6	2	312.6	0.20534	78.87	1.6838	0.35397	7.4835	2.1838	none	none	low	none	0.375	0.3842	0.96478	32	8	8	7	4	5	1	6	17	0	1	1	1	0	0	1	1
S3(=O)(=O)(N=C(C=1(C(=O)N(CCC(C)(C)C)C(C=1O)C=2(SC=CC=2)))C=4(C3=C(OCC)C=CC=4))	5.54	474.6	4.217	-4.223	7	1	334.06	0.29977	132.89	2.2494	0.35397	4.0395	11.914	none	none	none	none	0.4375	0.39025	1.0031	32	9	9	1	7	4	2	11	12	3	1	0	0	0	0	1	0
S1(=O)(=O)(N=C(NC2(=C1C=CC=C2))C=3(C(=O)N(CCC(C)C)C(C=3O)CC4(=CC=CC=C4)))	5.45	439.535	2.886	-3.795	7	2	317.15	0.25616	107.45	6.2932	0.3657	5.3776	7.8917	none	none	none	none	0.45161	0.43806	0.93668	31	8	8	1	6	4	2	12	9	4	1	0	0	0	0	1	0
S1(=O)(=O)(N=C(NC2(=C1C=CC(=C2)OC))C=3(C(=O)N(C4(NC=CC=C4(C=3O)))CC5(=CC=CC=C5)))	5.41	464.501	1.083	-3.205	9	3	324.04	0.31694	128.71	6.2383	0.34367	7.1838	3.1513	none	none	none	none	0.45455	0.41774	0.97753	33	10	10	1	4	5	2	12	6	3	1	0	0	0	0	2	0
ClC5(=CC=C(CN1(C4(C(C(=O)C(C1)C=3(OC(C2(=CC=CC=C2))C(N=3)C))CC(OC)C(C4)OC)))C=C5)	5.37	497.033	3.338	-4.533	6	0	368.28	0.15776	60.36	4.7973	0.32416	4.932	10.297	none	none	none	none	0.45714	0.3941	0.92307	35	7	7	7	6	5	2	12	18	4	0	1	1	0	0	1	0
ClC2(=C(O)C(S(=O)(=O)N1(CCCC1))=CC(=C2)Cl)	5.32	296.173	2.3907	-2.617	4	1	190.87	0.23697	65.99	1.4881	0.66771	5.8834	3.5805	none	high	high	high	0.47059	0.40512	0.75973	17	7	7	0	1	2	1	6	6	3	1	0	0	0	0	0	0
FC1(=C(C=C(F)C=C1)CN3(C(C(=O)O)C(C2(C(=O)NCCC2))C4(C3CCC5(C4OC=C5CC))))	5.3	460.519	1.2274	-4.527	6	2	326.36	0.19668	78.87	1.7795	0.34404	7.0483	3.5676	none	none	low	none	0.39394	0.39196	0.96985	33	8	8	7	5	5	1	6	18	0	1	1	1	0	0	1	1
ClC3(=C(C=C(S(=O)(=O)NC1(=C(SC(=C1)C2(=CC=CC=C2))C(=O)O))C(=C3)C)C)	5.3	421.924	4.5025	-6.503	5	2	292.8	0.29556	120.09	2.2966	0.42049	3.7732	10.708	none	none	none	none	0.51852	0.42329	0.86187	27	8	8	0	4	3	3	17	4	3	1	0	0	0	0	0	1
ClC=2(C1(=NC=3(C(OCCC=3(C1C(Cl)=CC=2))(CC(=O)O)CC)))	5.2	328.194	1.99	-3.903	4	1	223.46	0.21324	58.89	2.3578	0.54117	6.294	3.6772	none	none	none	none	0.42857	0.41683	0.92918	21	6	6	2	3	3	0	0	9	0	0	0	0	0	0	1	1
O=C2(N(C1(=C(NC(=O)C)C=C(OC)C(=C1)C(C)(C)C))CCC(N2)=O)	5.19	333.387	2.19	-4.031	7	2	255.46	0.2959	87.74	2.0151	0.47357	6.0948	4.6244	high	none	none	none	0.45833	0.46496	0.85046	24	7	7	0	4	2	1	6	9	2	3	0	0	0	0	0	0
O=C2(N(C1(=CC(=C(OC)C=C1)C(C)(C)C))CCC(N2)=O)	5.19	276.335	2.4863	-3.689	5	1	213.99	0.23875	58.64	1.439	0.56829	5.7985	4.3751	none	none	none	none	0.55	0.50629	0.75832	20	5	5	0	3	2	1	6	8	2	2	0	0	0	0	0	0
O=C2(N(C1(=C(N(C)C)C=C(OC)C(=C1)C(C)(C)C))CCC(N2)=O)	5.17	319.404	2.3827	-3.725	6	1	248.81	0.21961	61.88	2.1807	0.49427	5.9038	4.8207	none	none	none	none	0.47826	0.50199	0.83928	23	6	6	0	4	2	1	6	11	3	2	1	0	1	0	0	0
O=C1(NCCCC1C3(C(N(CC2(=CC(=NC=C2)N))C5(C3CC(C4(NC(=O)CCC4))CC5))C(=O)O))	5.15	469.584	-0.7822	-3.743	9	4	344.46	0.30462	137.65	-0.079287	0.33442	9.0704	-2.3389	none	none	low	none	0.41176	0.44317	0.95188	34	9	9	7	5	5	1	6	19	0	2	1	1	0	1	2	1
O=C2(N(C1(=CC(=C(O)C=C1)C(C)(C)C))CCC(N2)=O)	5.12	262.308	2.2106	-3.375	5	2	198.08	0.27358	69.64	1.3922	0.59863	6.0801	3.6928	none	none	none	none	0.52632	0.52504	0.74421	19	5	5	0	2	2	1	6	7	2	2	0	0	0	0	0	0
S3(=O)(=O)(N=C(N1(C(=O)N(=C2(C=CC=CC2(C1=O)))CCC(C)C))NC4(=C3C=CC=C4))	5	413.477	3.1833	-3.863	8	1	301.33	0.3076	116.65	6.0393	0.39269	5.1177	8.1064	none	none	none	none	0.44828	0.44576	0.96377	29	9	9	1	3	4	1	6	7	2	1	0	0	0	0	1	0
S1(C(=CC=C1)C3(N(C(=O)C2(=CC=CC=C2))C(C(=O)O)(CC(C)C)CC3C(=O)O))	4.94	401.482	3.0052	-3.346	6	2	291.66	0.30594	123.15	2.2855	0.40697	5.3011	7.3843	none	none	none	none	0.35714	0.40443	0.93526	28	7	7	3	6	3	2	11	10	3	1	0	0	0	0	0	2
ClC1(=C(Cl)C=CC(=C1)C(=O)N2(C(C(=O)O)CC(C2)C(=O)O))	4.92	332.138	1.4093	-2.905	6	2	219.37	0.31394	94.91	1.6455	0.54274	6.8987	2.5966	none	none	none	none	0.52381	0.55459	0.81194	21	8	8	2	3	2	1	6	6	0	1	0	0	0	0	0	2
S4(CCC(N(C=1(SC(C(=O)O)=CN=1))C(=O)C3(=CC=C(OC2(=CC=CC=C2))C=C3))CC4)	4.89	440.543	4.4433	-6.628	6	1	321.16	0.3162	133.27	3.7886	0.38004	3.8674	11.692	none	none	none	none	0.53333	0.55673	0.84632	30	8	8	0	6	4	3	17	8	6	1	0	0	0	1	0	1
S1(=O)(=O)(N=C(NC2(=C1C=CC=C2))C=3(C(=O)N(C=4(N=CC=CC=4(C=3O)))C(CC)CC))	4.88	412.469	2.2201	-3.973	8	2	289.65	0.31835	120.34	5.1514	0.39319	6.0915	5.6464	none	none	none	none	0.41379	0.39639	0.97225	29	9	9	0	4	4	2	12	7	3	1	0	0	0	1	1	0
ClC3(CC2(C(C1(C(=O)NCCC1))C(C(=O)OCC)N(C2CC3)CC4(=CC(=NC=C4)N)))	4.7	434.966	1.6388	-3.837	7	2	320.06	0.24161	97.55	-0.7194	0.38083	6.6891	4.3032	none	none	low	none	0.4	0.43615	0.94743	30	8	8	6	6	4	1	6	17	0	1	1	1	0	1	2	0
O=C1(NCCCC1C3(C(N(CC2(=CC(=NC=C2)N))C4(C3CC(O)CC4))C(=O)O))	4.7	388.466	-1.4294	-2.683	8	4	281.32	0.33247	128.78	3.1425	0.40803	9.7573	-3.5032	none	none	low	none	0.42857	0.4401	0.93131	28	8	8	6	4	4	1	6	16	0	1	1	1	0	1	2	1
FC2(C(N1(CCN(C)CC1))CC3(N(CC(C(C3(C2))=O)NC(=O)NCC4(=CC=CC=C4))CC5(=CC=CC=C5)))	4.59	507.652	2.2928	-3.262	7	2	386.79	0.15422	67.92	7.9834	0.30916	6.0454	7.4162	none	none	none	none	0.51351	0.4787	0.90348	37	8	8	5	6	5	2	12	18	6	2	3	3	0	0	3	0
S1(=O)(=O)(NC(=NC2(=C1C=C(OC)C=C2))C=3(C(=O)N(N=C(C=3O)C4(=CC=CC=C4))CCC(C)C))	4.48	468.533	1.9909	-3.936	9	2	336.12	0.30569	129.04	5.3638	0.34707	6.3578	5.7362	none	none	low	none	0.45455	0.44155	0.96225	33	10	10	0	6	4	2	12	9	4	1	0	0	0	0	0	0
O3(C(N=2(C1(=NC(=NC=C1NC=2)N)))C(O)(C)C(C3CO)O)	4.34	282.279	-1.4235	-2.18	9	5	194.36	0.55243	142.44	3.1754	0.57362	9.786	-2.4816	high	high	low	none	0.5	0.30718	0.89531	20	9	9	4	2	3	2	9	10	0	0	0	0	0	4	0	0
O3(C(N2(C1(=NC=NC(=C1N=C2)N)))C(OC)C(C3CO)O)	4.33	281.271	-1.3117	-2.453	9	3	197.08	0.51375	128.54	1.3983	0.57369	9.6752	-2.2864	none	none	none	none	0.5	0.3693	0.87957	20	9	9	4	3	3	2	9	10	0	0	0	0	0	4	1	0
S2(C(C1(=NC(O)=C(O)C(=N1)C(=O)O))=CC=C2C)	4.31	252.25	1.0473	-3.102	6	3	175.54	0.53914	131.78	1.4305	0.67509	7.3182	1.5514	none	none	none	none	0.52941	0.35018	0.76856	17	7	7	0	2	2	2	11	4	0	0	0	0	0	2	2	1
O4(C(N2(C1(=NC=NC(=C1C(=C2)C3(=CC=CC=C3))N)))C(O)(C)C(C4CO)O)	4	356.381	0.6574	-4.834	8	4	252.34	0.37006	126.65	3.0689	0.44311	7.7405	1.4836	high	none	none	none	0.46154	0.34492	0.94553	26	8	8	4	3	4	3	15	10	2	0	0	0	0	3	0	0
O4(C(N2(C1(=NC=NC(=C1C(=C2)C3(CCCCC3))N)))C(O)(C)C(C4CO)O)	4	362.428	1.135	-4.515	8	4	260.38	0.35863	126.65	-1.2816	0.44311	7.2629	2.5614	high	none	none	none	0.46154	0.39481	0.94553	26	8	8	4	3	4	2	9	16	2	0	0	0	0	3	0	0
O=C3(C(C(=O)C1(=CC=C(C)C=C1))CN(CCC2(=CC=CC=C2))C4(C3CC(OC)C(C4)OC))	3.96	435.562	3.4404	-4.292	5	0	339.9	0.14601	55.84	4.3683	0.36022	4.9619	9.5509	none	none	none	none	0.46875	0.43371	0.88345	32	5	5	5	7	4	2	12	16	4	0	1	1	0	0	1	0
O=C3(C(C(=O)C1(=CC=C(C)C=C1))CN(CC2(CC2))C4(C3CC(OC)C(C4)OC))	3.92	385.502	2.3166	-3.673	5	0	292.9	0.16944	55.84	4.9963	0.41189	6.0901	5.6243	none	none	none	none	0.5	0.40602	0.88077	28	5	5	5	6	4	1	6	18	3	0	1	1	0	0	1	0
ClC4(=CC=C(CCS(=O)(=O)C=2(C(=O)C1(=C(C=C(OC)C(=C1)OC)N(C=2)CC3(=CC=CC=C3))))C=C4)	3.82	497.998	3.9066	-6.246	6	0	361.84	0.18011	81.29	2.6578	0.33966	4.5113	11.502	none	none	none	none	0.47059	0.46895	0.91784	34	8	8	0	8	4	3	18	8	5	0	0	0	0	0	0	0
O=C3(C(C(=O)C1(=CC=C(C)C=C1))CN(CC2(=CC=CC=C2))C4(C3CC(OC)C(C4)OC))	3.77	421.535	3.0103	-4.18	5	0	326.14	0.15217	55.84	4.106	0.37278	5.4134	8.0752	none	none	none	none	0.45161	0.42123	0.88809	31	5	5	5	6	4	2	12	15	4	0	1	1	0	0	1	0
